# Supplementary material for: Coupled Downscaled Climate Models and Ecophysiological Metrics Forecast Habitat Compression for an Endangered Estuarine Fish
Source: PLoS One. 2016 Jan 21;11(1):e0146724. doi: 10.1371/journal.pone.0146724 (PMC4721863; doi:10.1371/journal.pone.0146724)
Supplement: S1 Dataset — (XLSX) [file pone.0146724.s002.xlsx]

## Sheet: Header
S1 Dataset. Calculated water temperatures for the PCM-B1 climate change scenario. The calculated daily mean water temperatures (°C) were rounded to the nearest degree for analysis. The columns correspond to sites in Fig 1 of the main article.

## Sheet: PCM-B1 data
			San Joaquin River						Sacramento River				North Delta						Confluence	Suisun Bay
Year	Month	Day	Mossdale	Burns Cut	Prisoners Point	Jersey Point	Antioch		Hood	Rio Vista	Decker Island		Upper Cache Slough	Miners Slough	Liberty Island	Deepwater ship channel	Lower Cache Slough		Mallard Island	Martinez
2010	1	1	9.76567	9.29397	9.92826	10.6	10.087		8.92419	9.07714	10.7		9.9	9.8	9.8	10	10.1		9.88155	10.2226
2010	1	2	9.00086	8.92876	9.51046	10.6	9.71732		8.52436	8.6789	10.6		9.9	9.8	9.8	10	10.1		9.51283	9.90225
2010	1	3	8.69462	8.75758	9.3274	10.6	9.5502		8.34633	8.50023	10.6		9.9	9.9	9.9	10	10.2		9.34778	9.75708
2010	1	4	8.43916	8.60046	9.1647	10.6	9.39846		8.18618	8.33867	10.6		9.9	9.9	9.9	10	10.2		9.19858	9.62494
2010	1	5	8.03735	8.36291	8.91296	10.5	9.16487		7.93883	8.08943	10.5		9.9	9.9	9.9	10	10.2		8.96806	9.42141
2010	1	6	7.89661	8.24103	8.7996	10.5	9.05143		7.82271	7.9703	10.5		10	9.9	9.9	10	10.2		8.85818	9.32183
2010	1	7	7.54447	8.01306	8.56562	10.6	8.82918		7.58974	7.73419	10.5		10.1	10	10	10.1	10.3		8.63979	9.12756
2010	1	8	7.13511	7.74664	8.29204	10.5	8.56863		7.31685	7.45744	10.5		10.1	10	10	10.1	10.3		8.3837	8.89965
2010	1	9	6.69616	7.45389	7.99356	10.5	8.28248		7.01797	7.15384	10.5		10.1	10	10	10.1	10.3		8.10272	8.64911
2010	1	10	6.75826	7.39698	7.97143	10.5	8.2399		6.98342	7.11325	10.5		10	9.9	9.9	10.1	10.3		8.0656	8.6097
2010	1	11	7.43278	7.65276	8.30539	10.3	8.51704		7.293	7.41661	10.3		9.7	9.7	9.7	9.8	10		8.34725	8.84802
2010	1	12	7.91239	7.84663	8.55534	10.3	8.72616		7.52587	7.64519	10.2		9.7	9.7	9.6	9.8	10		8.55932	9.02784
2010	1	13	8.25356	7.99566	8.74434	10.4	8.88583		7.703	7.81939	10.3		9.9	9.8	9.8	10	10.1		8.72078	9.1651
2010	1	14	8.37301	8.05105	8.81889	10.5	8.94673		7.77191	7.88644	10.4		10.1	10	10	10.2	10.3		8.78271	9.21686
2010	1	15	8.6306	8.18031	8.97516	10.5	9.08198		7.92031	8.0332	10.4		10.1	10	10	10.2	10.3		8.91842	9.33325
2010	1	16	9.02252	8.38686	9.21494	10.5	9.2944		8.15066	8.26244	10.5		10.3	10.2	10.1	10.3	10.5		9.13047	9.51684
2010	1	17	9.36977	8.58689	9.44003	10.6	9.49731		8.36897	8.48059	10.6		10.5	10.3	10.3	10.5	10.6		9.33206	9.69247
2010	1	18	9.61053	8.74674	9.61279	10.7	9.65647		8.53857	8.6509	10.6		10.5	10.4	10.3	10.6	10.7		9.48914	9.83034
2010	1	19	10.1301	9.05157	9.94777	10.7	9.96252		8.86558	8.97888	10.6		10.5	10.4	10.3	10.5	10.7		9.79227	10.0959
2010	1	20	10.5544	9.32742	10.2409	10.9	10.2355		9.15479	9.27025	10.7		10.8	10.6	10.6	10.8	11		10.0613	10.3332
2010	1	21	10.8877	9.57094	10.4903	10.8	10.4726		9.40363	9.52217	10.6		10.6	10.5	10.4	10.6	10.8		10.2935	10.5395
2010	1	22	11.2801	9.85166	10.7775	10.7	10.7457		9.69015	9.81229	10.6		10.6	10.4	10.4	10.6	10.7		10.5611	10.7773
2010	1	23	11.2414	9.92896	10.8256	10.9	10.8077		9.74765	9.87442	10.8		10.9	10.7	10.7	10.9	11		10.6171	10.8319
2010	1	24	11.2252	10.0084	10.878	11.1	10.8719		9.8082	9.93919	11		11.2	10.9	11	11.1	11.3		10.6755	10.8882
2010	1	25	11.3042	10.1278	10.9777	11.2	10.977		9.91343	10.0482	11		11.2	11	11	11.2	11.4		10.7749	10.98
2010	1	26	11.384	10.2448	11.0748	11.2	11.0792		10.0157	10.1542	11.1		11.3	11	11.1	11.2	11.4		10.8714	11.0691
2010	1	27	11.748	10.5	11.3306	11.3	11.3228		10.2706	10.4124	11.2		11.5	11.2	11.3	11.4	11.6		11.109	11.2809
2010	1	28	11.9819	10.7004	11.519	11.4	11.5082		10.4617	10.6075	11.2		11.4	11.2	11.3	11.4	11.6		11.2879	11.4423
2010	1	29	12.0158	10.8054	11.5957	11.1	11.5945		10.5455	10.6955	10.9		10.9	10.8	10.8	11	11.1		11.3676	11.5177
2010	1	30	12.1273	10.9436	11.7117	11.1	11.7148		10.6664	10.8204	11		10.9	10.8	10.8	11	11.1		11.4813	11.6225
2010	1	31	11.8796	10.9026	11.622	11.1	11.6508		10.5888	10.747	10.9		10.8	10.8	10.8	10.9	11.1		11.411	11.5671
2010	2	1	11.4934	10.7768	11.4409	11	11.5014		10.4207	10.5822	10.9		10.7	10.7	10.7	10.9	11		11.2562	11.4371
2010	2	2	11.5279	10.8384	11.4831	11.1	11.5465		10.4648	10.628	11		10.9	10.8	10.8	11	11.1		11.2966	11.4755
2010	2	3	11.6158	10.9249	11.5548	11	11.6172		10.5369	10.7014	10.9		10.7	10.7	10.6	10.8	10.9		11.3626	11.536
2010	2	4	11.4681	10.8956	11.4936	11	11.5688		10.4807	10.6467	10.8		10.6	10.6	10.5	10.7	10.8		11.3097	11.493
2010	2	5	11.7361	11.0628	11.662	11	11.7231		10.6443	10.8107	10.8		10.6	10.6	10.5	10.8	10.9		11.4596	11.6257
2010	2	6	11.7758	11.1262	11.708	11	11.7695		10.6908	10.8583	10.8		10.6	10.6	10.5	10.7	10.8		11.5014	11.6648
2010	2	7	11.1603	10.8642	11.3812	11.1	11.482		10.3776	10.5465	10.9		10.8	10.8	10.7	10.9	11		11.2101	11.4138
2010	2	8	10.7926	10.6964	11.1741	11.4	11.2947		10.1757	10.344	11.2		11.4	11.3	11.2	11.4	11.6		11.0201	11.2491
2010	2	9	10.6814	10.6397	11.1017	11.7	11.2236		10.1011	10.2674	11.4		11.7	11.6	11.5	11.8	11.9		10.9471	11.1847
2010	2	10	10.8422	10.7137	11.1818	11.9	11.2873		10.1727	10.3364	11.6		12	11.8	11.8	12	12.1		11.0089	11.2373
2010	2	11	10.6951	10.6431	11.094	11.9	11.2019		10.083	10.2447	11.6		12	11.8	11.8	12	12.1		10.9217	11.1604
2010	2	12	11.4341	11.0052	11.5059	11.9	11.5613		10.474	10.6324	11.7		12	11.8	11.8	12.1	12.1		11.2788	11.4696
2010	2	13	11.8926	11.2602	11.7831	12.1	11.8069		10.7391	10.896	11.9		12.3	12.1	12.1	12.3	12.4		11.5208	11.6805
2010	2	14	11.9228	11.3208	11.8302	12.2	11.8506		10.7847	10.9415	11.9		12.4	12.2	12.2	12.4	12.5		11.5604	11.7163
2010	2	15	11.9048	11.3559	11.8484	12.3	11.8679		10.8021	10.9586	12		12.4	12.2	12.2	12.4	12.5		11.5737	11.7292
2010	2	16	12.0566	11.4713	11.9599	12.3	11.9679		10.909	11.0649	12.1		12.4	12.2	12.3	12.5	12.6		11.6696	11.8137
2010	2	17	12.0225	11.4986	11.9687	12.4	11.9766		10.9172	11.0728	12.1		12.5	12.3	12.4	12.5	12.6		11.6742	11.8189
2010	2	18	12.3315	11.6913	12.1688	12.5	12.1555		11.1092	11.264	12.2		12.6	12.4	12.5	12.6	12.7		11.8488	11.9718
2010	2	19	12.3442	11.7479	12.2084	12.8	12.193		11.1479	11.3026	12.5		13	12.7	12.9	13	13.1		11.8818	12.0021
2010	2	20	12.0567	11.6531	12.0751	12.9	12.0753		11.0195	11.1742	12.6		13.2	12.9	13	13.1	13.3		11.7598	11.8974
2010	2	21	12.0557	11.6851	12.0931	12.9	12.0893		11.0347	11.1883	12.6		13	12.8	12.9	13.1	13.2		11.7701	11.9068
2010	2	22	12.3059	11.8394	12.2523	13	12.2289		11.1857	11.3378	12.7		13.1	12.9	13	13.1	13.2		11.9059	12.0252
2010	2	23	12.5015	11.9754	12.3872	13.1	12.3485		11.3144	11.4654	12.8		13.3	13.1	13.2	13.3	13.4		12.0213	12.1264
2010	2	24	12.6229	12.0804	12.4842	13.3	12.4354		11.4072	11.5575	13		13.5	13.3	13.4	13.5	13.6		12.1037	12.1991
2010	2	25	12.8675	12.2486	12.6528	13.5	12.5867		11.5692	11.7188	13.2		13.8	13.5	13.7	13.8	13.9		12.2502	12.3278
2010	2	26	12.8926	12.3153	12.7018	13.7	12.6326		11.6169	11.7664	13.3		13.9	13.6	13.8	13.9	14		12.2912	12.3651
2010	2	27	13.1225	12.4808	12.8649	13.8	12.7799		11.7741	11.9232	13.4		14	13.8	14	14	14.1		12.4334	12.4903
2010	2	28	13.3642	12.6583	13.0391	13.9	12.9385		11.9429	12.0918	13.5		14.1	13.9	14.1	14.1	14.2		12.5866	12.6255
2010	3	1	13.3967	12.7386	13.0989	14	12.9961		12.0021	12.1514	13.6		14.1	13.9	14.1	14.1	14.2		12.6386	12.6731
2010	3	2	13.1951	12.7	13.023	13.7	12.932		11.9303	12.08	13.3		13.4	13.4	13.5	13.6	13.7		12.5691	12.6148
2010	3	3	13.0416	12.6728	12.9648	13.4	12.8807		11.8737	12.023	13.1		12.9	13	13.1	13.1	13.2		12.513	12.5674
2010	3	4	13.1174	12.7494	13.0296	13.3	12.9371		11.9343	12.0825	13		12.7	12.8	12.9	12.9	13		12.5649	12.6133
2010	3	5	12.9394	12.7014	12.9511	13.1	12.8654		11.8568	12.004	12.8		12.3	12.5	12.6	12.7	12.7		12.4889	12.5478
2010	3	6	13.0252	12.7741	13.0153	12.9	12.9188		11.9153	12.0608	12.7		12.1	12.3	12.3	12.4	12.4		12.5382	12.5908
2010	3	7	13.4146	12.9989	13.2536	12.9	13.1281		12.1419	12.2853	12.7		12	12.3	12.3	12.4	12.4		12.7432	12.7691
2010	3	8	13.7682	13.2204	13.4827	13.1	13.332		12.3613	12.5035	12.8		12.4	12.5	12.5	12.7	12.7		12.9421	12.943
2010	3	9	14.0222	13.4044	13.664	13.1	13.4959		12.5363	12.6779	12.8		12.4	12.5	12.5	12.7	12.7		13.1003	13.0824
2010	3	10	13.9631	13.4402	13.6723	13.1	13.5066		12.5453	12.6871	12.8		12.3	12.5	12.5	12.6	12.6		13.1053	13.0888
2010	3	11	13.6869	13.3618	13.5517	13.1	13.4007		12.4293	12.571	12.8		12.3	12.5	12.4	12.6	12.6		12.9942	12.9938
2010	3	12	13.3805	13.2532	13.4023	13	13.2655		12.2833	12.4241	12.7		12.3	12.4	12.4	12.6	12.6		12.8545	12.873
2010	3	13	13.2152	13.1991	13.3217	13	13.1882		12.2015	12.3403	12.7		12.2	12.4	12.4	12.6	12.5		12.7735	12.8022
2010	3	14	13.2914	13.2561	13.3723	13	13.2261		12.2449	12.3811	12.7		12.2	12.4	12.3	12.6	12.5		12.8079	12.8311
2010	3	15	13.2859	13.2752	13.379	13.1	13.225		12.2462	12.3797	12.8		12.4	12.5	12.5	12.7	12.7		12.8033	12.8261
2010	3	16	13.3862	13.3454	13.4453	13.3	13.2766		12.3047	12.4353	13		12.8	12.8	12.8	13	13		12.8515	12.8669
2010	3	17	13.5887	13.4696	13.5727	13.4	13.3833		12.4223	12.5502	13.1		13	13	13	13.2	13.2		12.9545	12.9556
2010	3	18	13.819	13.6148	13.7216	13.7	13.5107		12.5616	12.687	13.3		13.4	13.3	13.4	13.6	13.6		13.0779	13.0623
2010	3	19	13.7499	13.6198	13.7066	13.8	13.4933		12.5439	12.6675	13.5		13.6	13.5	13.6	13.8	13.8		13.0564	13.0435
2010	3	20	13.6618	13.6102	13.6768	13.8	13.4615		12.5113	12.6328	13.5		13.6	13.5	13.6	13.7	13.8		13.0208	13.012
2010	3	21	13.5557	13.5862	13.6327	13.8	13.4156		12.4641	12.5831	13.4		13.4	13.4	13.4	13.6	13.6		12.9713	12.9681
2010	3	22	13.8866	13.7724	13.8324	13.7	13.5863		12.6511	12.7671	13.3		13.2	13.2	13.2	13.4	13.4		13.1384	13.1122
2010	3	23	14.0726	13.8997	13.9597	13.5	13.6951		12.7701	12.8837	13.2		12.8	13	12.9	13.2	13.1		13.2431	13.2027
2010	3	24	13.9079	13.8592	13.8922	13.7	13.6309		12.7019	12.8139	13.4		13.2	13.3	13.3	13.5	13.4		13.1749	13.1432
2010	3	25	13.8979	13.8859	13.9053	13.8	13.6369		12.7104	12.8199	13.4		13.3	13.3	13.3	13.5	13.5		13.1771	13.1444
2010	3	26	14.2321	14.0807	14.1123	13.8	13.8156		12.9054	13.0122	13.4		13.2	13.3	13.3	13.5	13.5		13.3519	13.2957
2010	3	27	14.5716	14.2904	14.3316	13.7	14.0082		13.114	13.2188	13.4		13.2	13.3	13.3	13.5	13.4		13.54	13.4592
2010	3	28	15.0582	14.5843	14.6429	13.8	14.2858		13.4129	13.5162	13.5		13.2	13.4	13.3	13.5	13.5		13.8122	13.6968
2010	3	29	15.7681	15.0054	15.0931	13.8	14.6915		13.8481	13.9508	13.5		13.3	13.4	13.4	13.6	13.5		14.2115	14.0461
2010	3	30	16.2086	15.318	15.4082	13.9	14.9823		14.1565	14.2605	13.6		13.4	13.5	13.5	13.7	13.7		14.4948	14.2963
2010	3	31	16.4193	15.5283	15.6002	14.1	15.1664		14.3482	14.4543	13.7		13.6	13.7	13.7	13.9	13.8		14.6708	14.454
2010	4	1	16.3542	15.6032	15.6351	14.3	15.2108		14.3889	14.4976	13.9		14	14	14	14.2	14.2		14.7071	14.4906
2010	4	2	15.7588	15.4053	15.3598	14.5	14.9761		14.1294	14.2408	14.1		14.2	14.2	14.2	14.5	14.4		14.4652	14.2846
2010	4	3	15.3926	15.289	15.1899	14.7	14.829		13.9675	14.0797	14.3		14.6	14.5	14.5	14.8	14.7		14.3123	14.1541
2010	4	4	15.2023	15.24	15.1051	14.8	14.7536		13.885	13.9967	14.3		14.5	14.5	14.6	14.8	14.7		14.2319	14.0855
2010	4	5	14.9784	15.1636	14.9934	14.8	14.6516		13.775	13.8857	14.4		14.5	14.5	14.6	14.8	14.7		14.1256	13.9936
2010	4	6	15.0474	15.2207	15.04	14.9	14.6885		13.8161	13.9248	14.4		14.5	14.6	14.6	14.8	14.7		14.1585	14.022
2010	4	7	15.4413	15.4403	15.2732	14.9	14.8922		14.0371	14.1435	14.4		14.4	14.5	14.5	14.8	14.7		14.3581	14.1953
2010	4	8	16.2309	15.8705	15.743	15	15.3106		14.4881	14.5928	14.5		14.5	14.7	14.6	14.9	14.8		14.7713	14.5555
2010	4	9	16.8985	16.2708	16.1665	15.1	15.6945		14.8986	15.0034	14.7		14.8	14.8	14.9	15.1	15		15.1486	14.8863
2010	4	10	17.0942	16.4604	16.3387	15.1	15.8592		15.0702	15.1768	14.7		14.6	14.8	14.8	15	14.9		15.3059	15.0274
2010	4	11	16.5949	16.3077	16.1165	15.1	15.6721		14.862	14.9713	14.7		14.6	14.7	14.7	14.9	14.8		15.1117	14.863
2010	4	12	16.3452	16.2508	16.0144	15.2	15.5866		14.7661	14.8764	14.8		14.7	14.9	14.9	15.1	15		15.0204	14.7863
2010	4	13	16.4062	16.3325	16.0772	15	15.6454		14.8272	14.9375	14.6		14.4	14.6	14.6	14.8	14.7		15.0738	14.8347
2010	4	14	16.4088	16.3844	16.1064	15.2	15.6738		14.8558	14.966	14.7		14.5	14.7	14.7	14.9	14.8		15.097	14.8568
2010	4	15	16.8563	16.653	16.3859	15.3	15.9253		15.1252	15.2349	14.9		14.7	14.9	14.9	15.1	15		15.3431	15.0725
2010	4	16	16.8859	16.7303	16.44	15.5	15.9787		15.1794	15.2897	15		14.9	15.1	15.1	15.3	15.2		15.3907	15.1165
2010	4	17	16.6094	16.6532	16.3178	15.6	15.874		15.0634	15.1744	15.1		15.1	15.3	15.3	15.5	15.4		15.2806	15.0232
2010	4	18	16.587	16.6861	16.3281	15.7	15.8843		15.073	15.1837	15.2		15.3	15.4	15.4	15.6	15.5		15.2861	15.0294
2010	4	19	16.436	16.6515	16.2628	16	15.8262		15.0092	15.1195	15.5		15.6	15.7	15.7	15.9	15.8		15.2235	14.9761
2010	4	20	16.6542	16.7907	16.4008	16.3	15.9476		15.1402	15.2492	15.7		16	16.1	16.1	16.3	16.2		15.3407	15.0787
2010	4	21	16.9318	16.9665	16.5784	16.6	16.106		15.3103	15.4183	16		16.5	16.5	16.6	16.8	16.7		15.4945	15.2134
2010	4	22	17.3362	17.214	16.8352	16.8	16.3372		15.5578	15.6654	16.2		16.7	16.7	16.8	17	16.8		15.7206	15.4116
2010	4	23	17.7003	17.4553	17.0794	16.8	16.5601		15.7951	15.9029	16.2		16.5	16.6	16.7	16.8	16.7		15.9378	15.603
2010	4	24	18.1361	17.7428	17.3721	16.8	16.8291		16.0808	16.1895	16.2		16.4	16.5	16.6	16.8	16.6		16.2004	15.8346
2010	4	25	18.737	18.1249	17.7679	16.9	17.1935		16.4678	16.5781	16.3		16.5	16.6	16.7	16.8	16.7		16.5574	16.1495
2010	4	26	19.0359	18.3764	18.0056	16.8	17.4212		16.7051	16.8185	16.3		16.3	16.4	16.5	16.7	16.5		16.777	16.346
2010	4	27	19.2072	18.5696	18.1734	16.7	17.5879		16.8759	16.9928	16.2		16	16.2	16.3	16.5	16.3		16.9353	16.4898
2010	4	28	19.8407	18.9903	18.6019	16.8	17.988		17.2981	17.4184	16.2		16	16.3	16.3	16.5	16.3		17.3266	16.8364
2010	4	29	20.027	19.2083	18.7895	16.8	18.1772		17.4908	17.6159	16.2		15.9	16.2	16.3	16.4	16.3		17.5063	17.0003
2010	4	30	20.5389	19.5855	19.1593	16.7	18.5296		17.8592	17.989	16.2		15.8	16.2	16.2	16.4	16.2		17.8488	17.3059
2010	5	1	20.5972	19.7502	19.2795	16.7	18.6621		17.9888	18.1245	16.2		15.8	16.1	16.2	16.3	16.2		17.971	17.4209
2010	5	2	20.9423	20.049	19.5556	16.7	18.9325		18.2679	18.4089	16.2		15.6	16	16	16.2	16		18.2312	17.6557
2010	5	3	21.0706	20.2452	19.7111	16.5	19.0968		18.4316	18.5785	16		15.3	15.8	15.8	15.9	15.7		18.3851	17.7984
2010	5	4	21.1495	20.4123	19.8342	16.5	19.2314		18.5636	18.7164	16		15.3	15.7	15.7	15.9	15.7		18.5094	17.9154
2010	5	5	21.3486	20.6324	20.0201	16.5	19.421		18.7554	18.9136	16		15.4	15.8	15.8	15.9	15.8		18.6889	18.08
2010	5	6	21.5343	20.845	20.1972	16.7	19.6028		18.9387	19.1025	16.2		15.6	16	16	16.2	16		18.8606	18.2379
2010	5	7	21.7082	21.0504	20.3662	17	19.7772		19.1141	19.2834	16.4		16.1	16.4	16.4	16.6	16.4		19.025	18.3894
2010	5	8	21.7148	21.1713	20.4386	17.3	19.865		19.1961	19.371	16.7		16.6	16.8	16.8	17	16.8		19.1029	18.4656
2010	5	9	21.8256	21.3351	20.5634	17.4	19.9978		19.3276	19.5075	16.9		16.8	17	17.1	17.2	17		19.2262	18.5809
2010	5	10	21.9732	21.5136	20.7064	17.7	20.1462		19.4762	19.661	17.1		17.1	17.3	17.3	17.5	17.3		19.3652	18.7096
2010	5	11	21.9399	21.6008	20.7454	17.9	20.2012		19.5243	19.714	17.3		17.4	17.5	17.6	17.8	17.6		19.4111	18.7572
2010	5	12	22.1226	21.7858	20.9002	18.2	20.3577		19.6828	19.8767	17.5		17.7	17.8	18	18.1	17.9		19.5588	18.8927
2010	5	13	22.544	22.0893	21.1913	18.5	20.6361		19.9726	20.1706	17.8		18.1	18.2	18.3	18.5	18.3		19.8282	19.1342
2010	5	14	22.8191	22.3309	21.4073	18.6	20.8496		20.1915	20.3943	17.9		18.2	18.3	18.5	18.6	18.4		20.0323	19.3195
2010	5	15	22.9745	22.5169	21.558	18.7	21.0057		20.348	20.5558	18		18.2	18.4	18.5	18.6	18.4		20.1789	19.4551
2010	5	16	22.9856	22.6297	21.6254	18.6	21.0869		20.4239	20.6369	18		18	18.2	18.4	18.5	18.3		20.2509	19.5256
2010	5	17	22.7657	22.6207	21.5558	18.7	21.0441		20.3669	20.5847	18		18.1	18.2	18.4	18.5	18.3		20.1995	19.4883
2010	5	18	23.2838	22.96	21.8928	18.7	21.3611		20.6996	20.9208	18.1		18	18.2	18.4	18.5	18.3		20.5081	19.7632
2010	5	19	24.0546	23.4397	22.3854	18.8	21.8204		21.1842	21.4094	18.2		18.1	18.3	18.5	18.6	18.4		20.9581	20.162
2010	5	20	24.82	23.9413	22.8934	18.9	22.2992		21.687	21.9177	18.2		18	18.3	18.5	18.5	18.3		21.4263	20.5783
2010	5	21	25.6152	24.4802	23.4347	19	22.8131		22.2253	22.4628	18.4		18.2	18.5	18.7	18.7	18.5		21.9283	21.0256
2010	5	22	26.147	24.9106	23.842	19	23.2126		22.6375	22.8834	18.4		18.1	18.4	18.6	18.6	18.4		22.315	21.3742
2010	5	23	26.7061	25.3636	24.2703	18.9	23.6337		23.0716	23.3267	18.3		17.8	18.2	18.4	18.4	18.2		22.7225	21.7418
2010	5	24	27.1086	25.7488	24.6156	18.9	23.9833		23.4273	23.6924	18.2		17.7	18.1	18.3	18.3	18.1		23.0581	22.0477
2010	5	25	27.1532	25.9592	24.7581	18.9	24.1529		23.5881	23.8638	18.2		17.7	18.1	18.2	18.3	18		23.2137	22.1974
2010	5	26	27.3441	26.2292	24.9726	18.9	24.3847		23.8169	24.1027	18.3		17.7	18.1	18.3	18.3	18.1		23.4318	22.4009
2010	5	27	27.3254	26.3899	25.063	18.9	24.5047		23.9256	24.2214	18.3		17.7	18.1	18.3	18.3	18.1		23.5385	22.5073
2010	5	28	27.1794	26.4736	25.0699	19	24.5474		23.9521	24.2574	18.4		17.9	18.2	18.4	18.4	18.2		23.5686	22.5463
2010	5	29	27.0459	26.5455	25.0701	19.1	24.5801		23.9698	24.2835	18.5		17.9	18.3	18.5	18.5	18.3		23.5896	22.5764
2010	5	30	27.0161	26.6525	25.1172	19.1	24.651		24.0304	24.3515	18.5		18	18.3	18.5	18.6	18.3		23.6497	22.6393
2010	5	31	26.8775	26.6951	25.095	19.2	24.6576		24.0228	24.3508	18.6		18	18.3	18.5	18.6	18.3		23.6461	22.6461
2010	6	1	26.7917	26.7496	25.0927	19.1	24.6785		24.0323	24.3663	18.5		17.8	18.2	18.4	18.4	18.2		23.6577	22.6651
2010	6	2	26.871	26.8748	25.1768	19	24.7739		24.1236	24.4627	18.4		17.7	18.1	18.3	18.3	18.1		23.7443	22.7485
2010	6	3	27.0295	27.036	25.3046	19	24.9072		24.2562	24.6002	18.4		17.5	18	18.1	18.2	17.9		23.8691	22.8648
2010	6	4	26.998	27.1036	25.3256	18.8	24.9449		24.2859	24.6348	18.3		17.3	17.7	17.9	17.9	17.7		23.8986	22.898
2010	6	5	26.779	27.0708	25.2354	18.7	24.8812		24.2073	24.5606	18.2		17.1	17.6	17.8	17.8	17.6		23.8273	22.8429
2010	6	6	26.7159	27.1004	25.2235	18.6	24.8838		24.202	24.5588	18.1		17	17.5	17.7	17.7	17.5		23.8232	22.8452
2010	6	7	26.4585	27.0268	25.0971	18.6	24.7822		24.0852	24.4451	18.1		17	17.5	17.6	17.7	17.4		23.7155	22.7566
2010	6	8	26.5754	27.1237	25.1734	18.5	24.858		24.1617	24.5234	18		16.8	17.4	17.5	17.6	17.3		23.7859	22.8219
2010	6	9	26.7081	27.2304	25.2616	18.6	24.9445		24.2498	24.6132	18		16.9	17.5	17.5	17.6	17.4		23.867	22.8965
2010	6	10	26.449	27.1459	25.1304	18.7	24.8352		24.1266	24.4922	18.2		17.2	17.7	17.8	17.9	17.6		23.7527	22.8009
2010	6	11	25.752	26.831	24.7412	18.9	24.4917		23.7526	24.1199	18.3		17.5	17.9	18	18.1	17.9		23.4055	22.5017
2010	6	12	25.0724	26.4936	24.3397	18.9	24.1299		23.3626	23.7295	18.4		17.6	18	18.1	18.2	17.9		23.0418	22.186
2010	6	13	24.727	26.2937	24.1087	19.1	23.9138		23.1329	23.4975	18.5		17.7	18.2	18.2	18.4	18.1		22.8251	21.996
2010	6	14	24.3272	26.0552	23.8402	19.1	23.6608		22.8651	23.2266	18.5		17.8	18.2	18.3	18.4	18.2		22.5725	21.7737
2010	6	15	24.1379	25.9077	23.6835	19.2	23.504		22.7031	23.0603	18.6		18	18.4	18.5	18.6	18.3		22.417	21.6346
2010	6	16	24.0327	25.7985	23.5743	19.3	23.3882		22.5861	22.9385	18.7		18	18.4	18.5	18.7	18.4		22.3029	21.531
2010	6	17	24.1485	25.7991	23.5929	19.5	23.3861		22.5922	22.9394	18.8		18.3	18.7	18.8	18.9	18.6		22.3026	21.526
2010	6	18	24.7069	26.0282	23.8718	19.5	23.6184		22.8502	23.1923	18.8		18.3	18.7	18.8	18.9	18.6		22.536	21.7248
2010	6	19	25.7382	26.5183	24.441	19.6	24.116		23.3917	23.7298	19		18.4	18.8	18.9	19	18.8		23.0332	22.1546
2010	6	20	26.1624	26.7528	24.6997	19.9	24.3461		23.64	23.9771	19.2		18.8	19.1	19.3	19.4	19.1		23.2611	22.353
2010	6	21	26.338	26.8802	24.8287	20.2	24.4643		23.7658	24.1031	19.5		19.4	19.7	19.8	19.9	19.7		23.3765	22.4547
2010	6	22	26.8745	27.1902	25.1651	20.4	24.7695		24.0924	24.4301	19.7		19.6	19.8	20.1	20.1	19.9		23.6783	22.719
2010	6	23	27.586	27.6058	25.6143	20.7	25.1805		24.5307	24.87	20		20	20.1	20.4	20.4	20.2		24.0846	23.0757
2010	6	24	27.8507	27.8249	25.8272	21.1	25.3865		24.745	25.0878	20.3		20.5	20.6	20.9	20.9	20.7		24.285	23.2551
2010	6	25	27.9632	27.9728	25.9553	21.5	25.5186		24.8786	25.2255	20.7		21.2	21.2	21.6	21.5	21.3		24.4111	23.3705
2010	6	26	27.7041	27.9342	25.869	21.8	25.4594		24.8057	25.1572	21		21.5	21.5	21.9	21.8	21.6		24.3463	23.3198
2010	6	27	27.4559	27.8833	25.7743	22.1	25.3895		24.7227	25.0781	21.2		21.8	21.7	22.2	22.1	21.9		24.2715	23.2597
2010	6	28	27.1034	27.7648	25.6076	22.4	25.2522		24.5685	24.9271	21.5		22.1	22	22.6	22.4	22.2		24.1302	23.1408
2010	6	29	26.7967	27.6499	25.4524	22.5	25.1212		24.423	24.7837	21.7		22.2	22.1	22.7	22.5	22.3		23.9962	23.027
2010	6	30	26.5345	27.5414	25.3109	22.6	24.9991		24.2887	24.6506	21.8		22.2	22.2	22.7	22.6	22.3		23.8719	22.9207
2010	7	1	26.3961	27.4815	25.2307	22.7	24.929		24.2118	24.5742	21.9		22.1	22.2	22.8	22.6	22.3		23.8002	22.8595
2010	7	2	26.4434	27.5072	25.2519	22.8	24.948		24.2318	24.5941	22		22.2	22.3	22.9	22.6	22.4		23.8179	22.8754
2010	7	3	26.442	27.5105	25.2474	22.9	24.9445		24.2273	24.5897	22.1		22.2	22.3	22.9	22.6	22.4		23.8132	22.8719
2010	7	4	26.4008	27.4937	25.2208	22.9	24.921		24.2015	24.5639	22.1		22	22.2	22.8	22.5	22.3		23.7887	22.8511
2010	7	5	26.7185	27.6525	25.397	23	25.0784		24.3708	24.733	22.2		22.1	22.2	22.9	22.6	22.3		23.9448	22.9873
2010	7	6	26.8844	27.7492	25.4973	23	25.1709		24.4689	24.8316	22.2		22	22.2	22.8	22.5	22.3		24.0358	23.0676
2010	7	7	27.2556	27.9531	25.7187	23	25.3731		24.6846	25.048	22.2		21.8	22	22.6	22.4	22.1		24.2359	23.2432
2010	7	8	27.3242	28.021	25.7786	23.1	25.4343		24.7466	25.112	22.3		21.8	22.1	22.7	22.4	22.2		24.2946	23.2969
2010	7	9	27.6004	28.1917	25.9561	23.2	25.6011		24.9223	25.2895	22.4		22	22.3	22.9	22.6	22.3		24.4588	23.4423
2010	7	10	27.9255	28.3952	26.1677	23.4	25.8006		25.1322	25.5019	22.6		22.2	22.4	23.1	22.8	22.5		24.6552	23.6165
2010	7	11	28.0393	28.5042	26.2664	23.6	25.902		25.235	25.6079	22.7		22.4	22.6	23.3	23	22.7		24.753	23.7058
2010	7	12	27.9487	28.5125	26.2488	23.7	25.8999		25.2259	25.6025	22.9		22.5	22.7	23.4	23	22.8		24.7476	23.7053
2010	7	13	28.2516	28.7073	26.4479	23.7	26.0903		25.425	25.8046	22.9		22.5	22.7	23.4	23	22.8		24.9346	23.872
2010	7	14	28.4579	28.863	26.5985	23.8	26.2398		25.5787	25.9621	23		22.4	22.7	23.4	23	22.8		25.0803	24.0034
2010	7	15	28.4566	28.9202	26.6338	23.8	26.2876		25.6221	26.0098	23		22.5	22.7	23.4	23.1	22.8		25.1243	24.0467
2010	7	16	28.6497	29.0687	26.7754	23.8	26.4297		25.7675	26.1592	23		22.3	22.6	23.3	22.9	22.6		25.2626	24.1719
2010	7	17	28.4278	29.0156	26.6837	23.7	26.3645		25.6888	26.0852	22.9		22	22.4	23.1	22.7	22.4		25.1938	24.1173
2010	7	18	28.4926	29.0902	26.7439	23.6	26.4324		25.7549	26.1551	22.9		21.9	22.3	23	22.6	22.3		25.2585	24.1781
2010	7	19	28.4702	29.1208	26.7538	23.7	26.4554		25.7725	26.1766	22.9		22	22.3	23	22.6	22.4		25.2784	24.2
2010	7	20	28.3083	29.0779	26.6812	23.6	26.4038		25.7101	26.118	22.9		21.9	22.3	22.9	22.6	22.3		25.2241	24.157
2010	7	21	28.1141	29.0091	26.5828	23.6	26.3271		25.6216	26.0328	22.9		21.8	22.2	22.8	22.5	22.2		25.1454	24.0922
2010	7	22	27.9067	28.9233	26.4693	23.6	26.2347		25.5172	25.9313	22.9		21.7	22.1	22.8	22.4	22.2		25.0515	24.0135
2010	7	23	27.5191	28.7382	26.2463	23.6	26.0421		25.306	25.7223	22.9		21.7	22.1	22.8	22.4	22.2		24.8582	23.8476
2010	7	24	27.652	28.7935	26.3068	23.4	26.099		25.3656	25.7829	22.8		21.5	21.9	22.6	22.2	21.9		24.915	23.8981
2010	7	25	27.5354	28.7316	26.2311	23.3	26.0355		25.2948	25.7136	22.6		21.3	21.7	22.4	22	21.7		24.8513	23.8441
2010	7	26	27.5075	28.7087	26.2029	23.2	26.0131		25.2691	25.6889	22.6		21.1	21.6	22.2	21.9	21.6		24.8291	23.8258
2010	7	27	27.3426	28.6174	26.097	23.2	25.9211		25.1684	25.5894	22.5		21	21.5	22.1	21.8	21.5		24.7375	23.7471
2010	7	28	27.1482	28.505	25.9703	23.2	25.809		25.0468	25.4686	22.5		21.1	21.5	22.2	21.8	21.5		24.6263	23.6507
2010	7	29	27.1894	28.5022	25.9728	23.3	25.8106		25.0487	25.4706	22.6		21.2	21.7	22.3	21.9	21.7		24.6292	23.6531
2010	7	30	26.9944	28.3857	25.8444	23.3	25.6958		24.9249	25.3473	22.6		21.3	21.7	22.4	22	21.8		24.5158	23.5544
2010	7	31	26.874	28.2993	25.7538	23.3	25.6133		24.8366	25.2591	22.6		21.3	21.7	22.4	22	21.8		24.435	23.4837
2010	8	1	26.877	28.2707	25.7316	23.1	25.5911		24.8139	25.236	22.5		21.1	21.5	22.1	21.8	21.5		24.4148	23.4652
2010	8	2	26.7643	28.1871	25.6461	23.2	25.5127		24.7303	25.1524	22.6		21.2	21.6	22.3	21.9	21.7		24.3384	23.3981
2010	8	3	26.655	28.1023	25.5609	23.3	25.4339		24.6468	25.0686	22.6		21.3	21.7	22.3	22	21.7		24.2619	23.3306
2010	8	4	26.232	27.8599	25.2964	23.1	25.1943		24.39	24.8117	22.5		21	21.5	22.1	21.7	21.5		24.025	23.1233
2010	8	5	25.8061	27.6009	25.0193	23	24.9399		24.1192	24.5398	22.4		21	21.4	22	21.7	21.4		23.7744	22.903
2010	8	6	25.2692	27.2726	24.6693	22.9	24.617		23.7761	24.1948	22.3		20.8	21.2	21.8	21.5	21.2		23.4562	22.6228
2010	8	7	24.7605	26.9407	24.3231	22.9	24.2933		23.4342	23.85	22.3		20.8	21.2	21.8	21.5	21.2		23.1382	22.3416
2010	8	8	24.4859	26.7094	24.0997	23	24.0757		23.2085	23.6203	22.4		21	21.4	22.1	21.7	21.5		22.9271	22.1521
2010	8	9	24.5453	26.6391	24.0643	23.1	24.0248		23.1633	23.5704	22.4		21.1	21.5	22.1	21.8	21.5		22.8827	22.1073
2010	8	10	24.5867	26.5699	24.0276	23	23.9745		23.1181	23.5209	22.4		21	21.4	22	21.7	21.4		22.8389	22.0633
2010	8	11	24.4069	26.3998	23.8728	22.9	23.8204		22.9601	23.3593	22.3		20.8	21.2	21.9	21.5	21.3		22.691	21.9292
2010	8	12	24.3619	26.2949	23.7942	22.8	23.7339		22.8753	23.2706	22.2		20.8	21.2	21.8	21.4	21.2		22.6108	21.8539
2010	8	13	24.3553	26.2132	23.7412	22.8	23.6713		22.816	23.2076	22.2		20.8	21.2	21.8	21.4	21.2		22.5544	21.7995
2010	8	14	24.5392	26.2313	23.8011	22.8	23.7109		22.8662	23.2543	22.2		20.7	21.1	21.7	21.4	21.2		22.5998	21.8339
2010	8	15	24.4867	26.1455	23.7368	22.6	23.6425		22.7986	23.1842	22		20.5	20.9	21.5	21.2	20.9		22.5369	21.7749
2010	8	16	24.2551	25.9732	23.5725	22.6	23.4854		22.635	23.0184	22		20.5	20.9	21.5	21.1	20.9		22.3853	21.639
2010	8	17	24.6307	26.0956	23.7487	22.5	23.6317		22.7991	23.1795	22		20.4	20.8	21.4	21	20.8		22.5369	21.7665
2010	8	18	25.1808	26.3245	24.0392	22.4	23.885		23.0762	23.4549	21.8		20.2	20.6	21.2	20.9	20.7		22.7943	21.9875
2010	8	19	25.4858	26.458	24.2095	22.3	24.0371		23.2413	23.6199	21.8		20.2	20.6	21.2	20.8	20.6		22.9492	22.1212
2010	8	20	25.2624	26.3436	24.0891	22.3	23.933		23.1283	23.5082	21.7		20.1	20.5	21.1	20.8	20.6		22.8477	22.0327
2010	8	21	25.0678	26.2339	23.9768	22.3	23.8347		23.0222	23.4032	21.8		20.2	20.6	21.2	20.9	20.6		22.7523	21.9493
2010	8	22	24.8799	26.1199	23.8618	22.2	23.7328		22.9128	23.2945	21.7		20.2	20.6	21.2	20.8	20.6		22.6537	21.8627
2010	8	23	24.8613	26.083	23.8375	22.1	23.7109		22.8901	23.2721	21.6		20	20.4	21	20.6	20.4		22.6351	21.8455
2010	8	24	24.3816	25.8189	23.5516	22.1	23.4558		22.6156	22.9985	21.5		19.9	20.3	20.9	20.6	20.4		22.3837	21.6259
2010	8	25	23.6516	25.4126	23.1095	22.1	23.0571		22.1882	22.5713	21.6		20.1	20.4	21	20.7	20.5		21.9899	21.2813
2010	8	26	22.7826	24.9103	22.5682	22.1	22.5637		21.6615	22.0433	21.6		20.1	20.4	21	20.7	20.5		21.5029	20.8538
2010	8	27	22.2811	24.5588	22.2129	22.1	22.2296		21.31	21.6884	21.6		20.2	20.5	21.2	20.8	20.6		21.1766	20.5641
2010	8	28	21.9867	24.2966	21.9667	22.1	21.9896		21.0616	21.4356	21.5		20.1	20.4	21	20.7	20.5		20.9451	20.3558
2010	8	29	21.5553	23.9631	21.6414	22.1	21.6777		20.7364	21.1057	21.5		20.1	20.5	21.1	20.7	20.5		20.6422	20.0849
2010	8	30	21.2797	23.6978	21.3993	22.1	21.4376		20.4899	20.8538	21.6		20.2	20.5	21.1	20.8	20.6		20.4118	19.8762
2010	8	31	20.8807	23.3696	21.0872	22.1	21.1342		20.1756	20.5339	21.6		20.3	20.6	21.2	20.8	20.7		20.1183	19.6124
2010	9	1	20.8114	23.1978	20.9585	22.3	20.9927		20.0369	20.389	21.7		20.6	20.8	21.5	21.1	20.9		19.9871	19.4891
2010	9	2	20.7845	23.0544	20.8608	22.4	20.8804		19.9291	20.2751	21.9		20.9	21.1	21.7	21.4	21.2		19.8848	19.3913
2010	9	3	20.9971	23.0381	20.9065	22.6	20.8979		19.9605	20.3007	22		21.2	21.2	22	21.6	21.4		19.9118	19.4064
2010	9	4	20.8752	22.8742	20.7764	22.7	20.7623		19.825	20.1606	22.1		21.3	21.4	22.1	21.7	21.6		19.7851	19.2889
2010	9	5	21.3595	23.0126	20.9926	22.7	20.9369		20.0237	20.3545	22.1		21.2	21.3	22.1	21.7	21.5		19.9681	19.4409
2010	9	6	21.9553	23.2338	21.2929	22.8	21.1931		20.3073	20.6348	22.2		21.3	21.4	22.2	21.7	21.6		20.2311	19.6644
2010	9	7	22.7056	23.5612	21.703	22.7	21.5545		20.701	21.0269	22.2		21.3	21.4	22.1	21.7	21.5		20.5976	19.9801
2010	9	8	23.0401	23.7169	21.9013	22.8	21.735		20.8956	21.2225	22.2		21.3	21.4	22.2	21.7	21.6		20.7817	20.1395
2010	9	9	23.4351	23.9166	22.1429	22.8	21.9582		21.1342	21.463	22.2		21.3	21.4	22.2	21.7	21.6		21.0075	20.3365
2010	9	10	23.8978	24.165	22.4325	22.7	22.2289		21.4218	21.7537	22.2		21.2	21.3	22.1	21.6	21.5		21.2797	20.5752
2010	9	11	23.6722	24.0899	22.3421	22.7	22.1648		21.3459	21.6827	22.2		21.1	21.3	22.1	21.6	21.5		21.2164	20.5236
2010	9	12	23.4145	23.9859	22.2216	22.7	22.0718		21.2397	21.581	22.1		21.1	21.2	22	21.5	21.4		21.1248	20.4469
2010	9	13	23.0494	23.8154	22.0284	22.7	21.9118		21.0621	21.4075	22.1		21	21.2	22	21.5	21.4		20.9667	20.3118
2010	9	14	22.8456	23.708	21.9132	22.6	21.8182		20.9576	21.3063	22.1		21	21.1	21.9	21.4	21.3		20.8756	20.2342
2010	9	15	22.7241	23.6326	21.8375	22.6	21.7584		20.8902	21.2417	22		20.8	21	21.8	21.3	21.2		20.8187	20.1858
2010	9	16	22.5043	23.504	21.7021	22.6	21.6445		20.7649	21.119	22		20.9	21	21.9	21.3	21.2		20.7079	20.0904
2010	9	17	22.2272	23.3387	21.5277	22.6	21.4941		20.6009	20.9574	22.1		21	21.1	22	21.4	21.3		20.561	19.9632
2010	9	18	21.9729	23.1747	21.3587	22.7	21.3463		20.4407	20.799	22.1		21.1	21.2	22	21.5	21.4		20.4172	19.838
2010	9	19	21.8784	23.0815	21.2744	22.8	21.2723		20.3611	20.7206	22.2		21.3	21.3	22.2	21.6	21.6		20.3477	19.7769
2010	9	20	21.8719	23.0308	21.2396	23	21.2423		20.3291	20.6895	22.4		21.6	21.6	22.5	21.9	21.9		20.3222	19.754
2010	9	21	21.9449	23.0221	21.2524	23.1	21.2554		20.3432	20.7048	22.5		21.8	21.7	22.7	22.1	22		20.3395	19.7685
2010	9	22	21.9588	22.9901	21.2362	23.1	21.2439		20.3302	20.6933	22.5		21.7	21.7	22.6	22	22		20.3321	19.7618
2010	9	23	22.0259	22.9872	21.2524	23.2	21.2621		20.3488	20.7136	22.6		21.8	21.7	22.7	22.1	22.1		20.3541	19.7811
2010	9	24	22.1725	23.0286	21.3174	23.2	21.3251		20.4152	20.7819	22.7		21.9	21.8	22.8	22.2	22.1		20.4207	19.8393
2010	9	25	22.3634	23.0996	21.4134	23.2	21.4176		20.5126	20.8816	22.7		21.8	21.8	22.8	22.1	22.1		20.5163	19.9235
2010	9	26	22.1141	22.9619	21.2659	23.3	21.2947		20.3766	20.7488	22.8		22	21.9	22.9	22.3	22.2		20.3964	19.8208
2010	9	27	22.4191	23.0884	21.4252	23.4	21.444		20.535	20.9097	22.9		22.1	22	23.1	22.4	22.4		20.5487	19.9544
2010	9	28	22.0237	22.8822	21.197	23.3	21.2503		20.322	20.7003	22.7		21.8	21.8	22.8	22.1	22.1		20.3578	19.7903
2010	9	29	22.0108	22.8489	21.1732	23.3	21.2358		20.3038	20.6848	22.7		21.8	21.8	22.8	22.1	22.1		20.3467	19.7817
2010	9	30	22.2583	22.9451	21.2978	23.2	21.3543		20.4289	20.8123	22.6		21.6	21.6	22.6	21.9	21.9		20.4682	19.8885
2010	10	1	22.1087	22.8565	21.2056	23	21.2816		20.3466	20.7334	22.5		21.3	21.4	22.4	21.7	21.7		20.3983	19.8297
2010	10	2	21.7333	22.6504	20.9805	22.9	21.089		20.1354	20.5257	22.4		21.2	21.2	22.3	21.6	21.5		20.209	19.6665
2010	10	3	21.4456	22.4728	20.7939	22.8	20.9276		19.9595	20.3522	22.3		21	21.1	22.1	21.4	21.4		20.0515	19.5302
2010	10	4	21.5438	22.4762	20.8191	22.7	20.9533		19.9864	20.3807	22.2		20.8	20.9	21.9	21.2	21.1		20.0814	19.5562
2010	10	5	21.7321	22.531	20.9011	22.7	21.0311		20.0688	20.465	22.2		20.9	20.9	22	21.3	21.3		20.163	19.6277
2010	10	6	22.0003	22.6353	21.0361	22.8	21.1586		20.2037	20.6024	22.3		21.1	21.1	22.2	21.4	21.4		20.2937	19.7425
2010	10	7	22.0259	22.6323	21.0428	22.8	21.1743		20.2167	20.6187	22.4		21.2	21.1	22.2	21.5	21.5		20.3122	19.7605
2010	10	8	22.0389	22.6245	21.0432	22.7	21.1849		20.2239	20.6293	22.3		21	21	22.1	21.3	21.3		20.3254	19.7741
2010	10	9	22.0536	22.6184	21.0448	22.7	21.1969		20.2325	20.6415	22.2		20.9	20.9	22	21.2	21.3		20.3401	19.789
2010	10	10	21.974	22.5664	20.9933	22.6	21.1618		20.19	20.6028	22.2		20.9	20.9	22	21.2	21.2		20.3075	19.7631
2010	10	11	21.9082	22.5183	20.9469	22.6	21.1308		20.1522	20.5687	22.1		20.8	20.8	21.9	21.1	21.1		20.2792	19.7407
2010	10	12	22.0181	22.5546	20.9984	22.4	21.1868		20.2084	20.6283	22		20.6	20.6	21.7	20.9	20.9		20.3379	19.7938
2010	10	13	22.3712	22.7164	21.1916	22.4	21.3709		20.4021	20.8256	22		20.6	20.6	21.7	21	21		20.5241	19.9583
2010	10	14	22.2255	22.6463	21.1127	22.5	21.3151		20.3355	20.7638	22.1		20.8	20.7	21.8	21.1	21.1		20.4701	19.9149
2010	10	15	21.8796	22.4702	20.9143	22.5	21.1511		20.1528	20.5858	22.1		20.9	20.8	21.9	21.1	21.2		20.3084	19.7773
2010	10	16	22.1816	22.5997	21.0722	22.5	21.3026		20.3117	20.7481	22.1		20.9	20.8	22	21.2	21.2		20.4623	19.9135
2010	10	17	22.0236	22.515	20.9791	22.6	21.2325		20.2304	20.6712	22.1		21	20.9	22	21.2	21.3		20.3944	19.8576
2010	10	18	22.0004	22.49	20.957	22.6	21.2247		20.2168	20.6617	22.2		21.1	20.9	22.1	21.3	21.4		20.3889	19.8555
2010	10	19	22.1666	22.5581	21.0419	22.6	21.3123		20.3062	20.7549	22.2		21.1	20.9	22.1	21.3	21.4		20.4788	19.9364
2010	10	20	21.8209	22.3801	20.8415	22.7	21.1465		20.1215	20.5749	22.3		21.3	21.1	22.3	21.5	21.5		20.3153	19.7973
2010	10	21	21.5425	22.2207	20.6681	22.8	21.0017		19.961	20.4182	22.3		21.4	21.2	22.4	21.6	21.7		20.1734	19.6762
2010	10	22	21.2669	22.0521	20.4884	22.9	20.8487		19.7928	20.2533	22.5		21.6	21.4	22.6	21.7	21.9		20.024	19.5478
2010	10	23	20.8585	21.8081	20.2265	22.8	20.6199		19.544	20.0071	22.4		21.5	21.2	22.5	21.6	21.7		19.7994	19.3532
2010	10	24	20.698	21.6723	20.0949	22.7	20.5041		19.4188	19.8835	22.3		21.3	21.1	22.3	21.4	21.5		19.6885	19.2565
2010	10	25	21.0134	21.7688	20.232	22.9	20.6276		19.5521	20.0177	22.5		21.6	21.3	22.6	21.7	21.8		19.8166	19.3675
2010	10	26	21.2104	21.8238	20.3156	22.9	20.7066		19.6358	20.1033	22.5		21.6	21.3	22.6	21.7	21.8		19.8996	19.4401
2010	10	27	21.4216	21.8966	20.4155	22.9	20.8025		19.7367	20.2067	22.5		21.6	21.3	22.6	21.7	21.8		19.999	19.5278
2010	10	28	21.5952	21.9613	20.502	22.8	20.8888		19.8261	20.2992	22.4		21.4	21.2	22.5	21.6	21.7		20.0883	19.6072
2010	10	29	21.3432	21.8235	20.3528	22.8	20.7662		19.6894	20.1664	22.4		21.3	21.1	22.4	21.4	21.6		19.9686	19.5054
2010	10	30	21.0411	21.6508	20.1672	22.6	20.6089		19.5162	19.9966	22.2		21	20.8	22.1	21.2	21.3		19.8147	19.3732
2010	10	31	20.5709	21.3834	19.8774	22.4	20.3559		19.2411	19.7244	22.1		20.7	20.6	21.9	20.9	21		19.5658	19.1577
2010	11	1	20.1091	21.1026	19.5793	22.3	20.0914		18.9555	19.4407	21.9		20.5	20.4	21.7	20.7	20.8		19.3064	18.9318
2010	11	2	19.5426	20.7543	19.2105	22.1	19.7599		18.5996	19.0856	21.8		20.3	20.2	21.5	20.5	20.7		18.9809	18.6472
2010	11	3	19.147	20.4717	18.9254	22	19.4985		18.3215	18.8071	21.6		20.1	20	21.3	20.3	20.4		18.7264	18.4231
2010	11	4	18.9	20.2522	18.7182	21.9	19.3038		18.1167	18.601	21.6		20	20	21.2	20.3	20.4		18.5392	18.2566
2010	11	5	18.7415	20.0734	18.56	21.9	19.1515		17.9585	18.441	21.6		20.2	20	21.3	20.4	20.5		18.3948	18.1268
2010	11	6	17.9811	19.5976	18.0618	21.8	18.695		17.4724	17.9535	21.5		19.9	19.8	21.1	20.1	20.3		17.9467	17.7326
2010	11	7	17.6601	19.3147	17.7959	21.7	18.4399		17.2065	17.6843	21.4		19.9	19.8	21	20.1	20.3		17.7011	17.5128
2010	11	8	17.0466	18.8831	17.3622	21.6	18.0333		16.7781	17.2523	21.3		19.7	19.6	20.8	19.9	20.1		17.3045	17.1611
2010	11	9	16.2138	18.327	16.7935	21.5	17.5017		16.217	16.6866	21.2		19.6	19.5	20.7	19.8	20		16.7842	16.7003
2010	11	10	16.0484	18.0773	16.5874	21.2	17.288		16.0019	16.4648	21		19.3	19.2	20.4	19.5	19.7		16.5827	16.5152
2010	11	11	15.9241	17.8538	16.411	20.9	17.1014		15.8157	16.272	20.6		18.7	18.7	19.9	19	19.1		16.4082	16.3534
2010	11	12	16.0827	17.7773	16.4021	20.2	17.0653		15.7916	16.2411	20.1		17.8	17.9	19	18.1	18.3		16.3837	16.3224
2010	11	13	15.4533	17.3294	15.961	19.8	16.6462		15.353	15.7972	19.7		17.2	17.4	18.5	17.6	17.8		15.9762	15.959
2010	11	14	14.7068	16.8077	15.4422	19.4	16.1538		14.8372	15.2752	19.3		16.6	16.9	17.9	17.1	17.2		15.4963	15.5314
2010	11	15	14.3865	16.4774	15.1517	18.9	15.8605		14.5386	14.9688	18.8		15.9	16.3	17.2	16.4	16.5		15.2164	15.2763
2010	11	16	13.9363	16.0826	14.7887	18.3	15.5017		14.1697	14.5919	18.3		15.1	15.6	16.4	15.7	15.8		14.8712	14.9641
2010	11	17	13.3978	15.6386	14.3726	17.7	15.0935		13.7486	14.1624	17.8		14.4	15	15.7	15.1	15.1		14.4771	14.6087
2010	11	18	13.0375	15.2741	14.0523	17.2	14.7684		13.4184	13.8228	17.3		13.8	14.4	15.1	14.5	14.6		14.1665	14.3252
2010	11	19	12.8482	14.9934	13.8298	16.9	14.5299		13.182	13.5768	16.9		13.5	14.1	14.7	14.1	14.2		13.9425	14.1168
2010	11	20	12.7704	14.7744	13.6767	16.6	14.3542		13.0131	13.3983	16.7		13.4	13.9	14.6	14	14.1		13.7812	13.9629
2010	11	21	12.4674	14.4547	13.4046	16.5	14.0741		12.7307	13.107	16.6		13.5	13.9	14.5	14	14.1		13.5151	13.7185
2010	11	22	12.3081	14.2066	13.2149	16.2	13.8675		12.5277	12.8948	16.3		13.4	13.7	14.3	13.8	14		13.3223	13.5377
2010	11	23	12.0036	13.893	12.9481	16	13.593		12.251	12.6094	16.1		13.2	13.5	14.1	13.6	13.7		13.0616	13.2981
2010	11	24	11.9715	13.714	12.8362	15.8	13.4566		12.1235	12.4727	15.9		13.1	13.4	14	13.5	13.6		12.9388	13.1783
2010	11	25	11.7271	13.4412	12.6124	15.6	13.2226		11.8895	12.2304	15.7		13.1	13.3	13.8	13.4	13.6		12.7179	12.9739
2010	11	26	11.7219	13.2882	12.5255	15.4	13.1111		11.7877	12.12	15.5		12.9	13.2	13.7	13.3	13.4		12.6192	12.8758
2010	11	27	11.8496	13.2123	12.5225	15	13.0771		11.7682	12.0925	15.1		12.5	12.7	13.2	12.9	13		12.5973	12.8453
2010	11	28	11.8665	13.0975	12.4684	14.5	13.0009		11.7015	12.0187	14.7		11.9	12.2	12.6	12.3	12.4		12.5324	12.7783
2010	11	29	11.9865	13.0438	12.4798	14.3	12.9857		11.6994	12.0101	14.4		11.7	12	12.4	12.1	12.2		12.5278	12.7646
2010	11	30	12.1243	13.0125	12.5108	14	12.9912		11.7181	12.023	14.1		11.4	11.7	12.1	11.8	11.9		12.543	12.769
2010	12	1	11.8481	12.7896	12.3156	13.8	12.7978		11.5207	11.8211	13.9		11.4	11.6	12	11.7	11.9		12.3589	12.601
2010	12	2	11.2337	12.3945	11.9237	13.3	12.4277		11.133	11.4289	13.5		10.8	11.2	11.4	11.2	11.4		11.9983	12.2794
2010	12	3	11.0146	12.1762	11.7411	12.9	12.2408		10.9448	11.2349	13.2		10.4	10.8	11	10.8	10.9		11.8215	12.1165
2010	12	4	10.5701	11.8458	11.4298	12.7	11.9385		10.6322	10.9166	12.9		10.2	10.5	10.7	10.6	10.7		11.5295	11.8534
2010	12	5	10.2806	11.582	11.1986	12.7	11.7056		10.3955	10.6735	12.9		10.5	10.7	10.9	10.8	10.9		11.3071	11.6502
2010	12	6	10.3796	11.5076	11.1857	12.7	11.667		10.3688	10.6399	12.8		10.7	10.8	11	10.9	11.1		11.2789	11.6157
2010	12	7	10.3526	11.3845	11.1116	12.6	11.5766		10.2847	10.5496	12.8		10.9	11	11.2	11.1	11.2		11.1982	11.5363
2010	12	8	10.4123	11.3116	11.092	12.6	11.5363		10.254	10.5132	12.7		11	11	11.2	11.1	11.3		11.1672	11.5007
2010	12	9	10.3661	11.1965	11.0195	12.8	11.4512		10.1737	10.4277	12.9		11.4	11.3	11.6	11.5	11.7		11.0907	11.4262
2010	12	10	10.6761	11.2629	11.1525	12.7	11.5509		10.2923	10.5411	12.8		11.4	11.3	11.6	11.5	11.7		11.1984	11.5125
2010	12	11	11.0695	11.3899	11.3468	12.5	11.7099		10.4725	10.7173	12.6		11.2	11.2	11.4	11.3	11.5		11.3642	11.6505
2010	12	12	11.0614	11.3398	11.3284	12.3	11.6838		10.4506	10.693	12.5		11.1	11	11.2	11.2	11.3		11.3439	11.6282
2010	12	13	10.7515	11.1435	11.1395	12.4	11.5063		10.265	10.5055	12.5		11.3	11.2	11.4	11.3	11.5		11.1722	11.4746
2010	12	14	10.7433	11.0867	11.1134	12.4	11.4725		10.235	10.4729	12.4		11.3	11.2	11.4	11.4	11.6		11.1441	11.4454
2010	12	15	10.723	11.0275	11.0822	12.4	11.435		10.2007	10.4362	12.4		11.4	11.3	11.5	11.5	11.6		11.1122	11.4133
2010	12	16	10.441	10.8417	10.9037	12.3	11.2666		10.0247	10.2582	12.4		11.4	11.2	11.5	11.4	11.6		10.9492	11.2674
2010	12	17	10.3584	10.7464	10.8313	12.4	11.1914		9.94994	10.1809	12.4		11.6	11.4	11.6	11.6	11.7		10.8795	11.2022
2010	12	18	10.3838	10.7051	10.8202	12.3	11.1711		9.93428	10.1627	12.3		11.5	11.3	11.6	11.5	11.7		10.8645	11.1847
2010	12	19	9.84407	10.3895	10.4917	12.2	10.8681		9.61317	9.83968	12.3		11.5	11.3	11.5	11.5	11.7		10.5669	10.9217
2010	12	20	9.62961	10.216	10.3331	12	10.7128		9.45337	9.67666	12.1		11.2	11.1	11.3	11.2	11.4		10.4176	10.7866
2010	12	21	9.5113	10.0864	10.2263	11.9	10.6026		9.34275	9.56244	11.9		11	10.9	11.1	11.1	11.3		10.3135	10.6905
2010	12	22	9.3773	9.94966	10.1111	11.7	10.4847		9.22386	9.43991	11.8		10.8	10.7	10.9	10.9	11.1		10.2017	10.5877
2010	12	23	9.06211	9.72324	9.89294	11.4	10.2745		9.00554	9.218	11.5		10.2	10.3	10.4	10.4	10.6		9.99762	10.4045
2010	12	24	9.19231	9.70953	9.92194	11.2	10.2833		9.02426	9.23225	11.2		10	10	10.1	10.1	10.3		10.0125	10.4113
2010	12	25	8.97399	9.53501	9.76194	11.1	10.1252		8.8621	9.06644	11.2		10	10	10.1	10.2	10.3		9.86034	10.2734
2010	12	26	9.39933	9.675	9.96438	11	10.2901		9.04862	9.2485	11.1		9.9	9.9	10	10	10.2		10.0307	10.4157
2010	12	27	9.5975	9.72585	10.0553	10.9	10.3602		9.13058	9.32741	11		9.8	9.8	9.9	10	10.1		10.1052	10.4762
2010	12	28	9.52695	9.65575	10.0021	10.9	10.3041		9.07518	9.26983	11		10	10	10	10.1	10.3		10.053	10.4272
2010	12	29	9.86991	9.79001	10.1829	10.7	10.4571		9.24522	9.43736	10.8		9.7	9.7	9.7	9.8	10		10.2094	10.5598
2010	12	30	9.93788	9.80532	10.2198	10.6	10.4853		9.27877	9.46957	10.7		9.7	9.7	9.7	9.8	10		10.2402	10.5843
2010	12	31	9.4985	9.57399	9.97091	10.6	10.259		9.03744	9.22758	10.6		9.6	9.6	9.6	9.8	9.9		10.0167	10.3878
2011	1	1	8.86474	9.22942	9.59792	10.4	9.91806		8.67414	8.8628	10.5		9.5	9.5	9.5	9.6	9.8		9.67938	10.0913
2011	1	2	8.89522	9.18959	9.58375	10.5	9.89233		8.65335	8.8386	10.5		9.7	9.6	9.6	9.8	9.9		9.65787	10.068
2011	1	3	9.00088	9.19265	9.6167	10.4	9.90959		8.6785	8.86047	10.5		9.7	9.6	9.6	9.8	9.9		9.67897	10.0821
2011	1	4	8.9958	9.14934	9.5931	10.5	9.87783		8.65004	8.82919	10.5		9.8	9.7	9.7	9.9	10		9.65068	10.0537
2011	1	5	9.00633	9.11691	9.58056	10.6	9.8564		8.63247	8.80889	10.6		10.2	10	10	10.2	10.3		9.63248	10.0342
2011	1	6	9.06076	9.10976	9.59541	10.8	9.85999		8.64161	8.81538	10.7		10.4	10.2	10.3	10.4	10.6		9.63902	10.0364
2011	1	7	9.29316	9.19576	9.71489	10.7	9.95804		8.75211	8.92333	10.7		10.4	10.2	10.3	10.4	10.6		9.73952	10.1207
2011	1	8	9.32589	9.19512	9.72977	10.8	9.9651		8.76328	8.93272	10.7		10.5	10.3	10.3	10.5	10.7		9.7485	10.1261
2011	1	9	9.31698	9.17677	9.72262	10.8	9.95301		8.75349	8.9213	10.8		10.6	10.4	10.5	10.6	10.8		9.7381	10.1149
2011	1	10	9.19554	9.10371	9.65172	10.9	9.88404		8.68226	8.84857	10.8		10.7	10.4	10.5	10.6	10.8		9.67076	10.0542
2011	1	11	8.79472	8.88868	9.41885	10.8	9.66928		8.45427	8.61902	10.7		10.5	10.4	10.4	10.5	10.7		9.45796	9.8667
2011	1	12	8.7321	8.82585	9.3663	10.8	9.61211		8.39788	8.55988	10.8		10.6	10.4	10.5	10.6	10.8		9.40317	9.81569
2011	1	13	9.03983	8.9464	9.52417	10.9	9.74272		8.54411	8.70297	10.8		10.6	10.5	10.5	10.6	10.8		9.53579	9.92766
2011	1	14	9.32736	9.07253	9.68228	10.9	9.87669		8.69245	8.84895	10.8		10.7	10.5	10.6	10.7	10.9		9.67094	10.0428
2011	1	15	9.3159	9.06431	9.68046	11.1	9.87052		8.6883	8.84339	11		11.1	10.8	10.9	11	11.2		9.66543	10.0364
2011	1	16	9.52706	9.16623	9.80448	11.3	9.97675		8.80534	8.95881	11.1		11.3	11	11.1	11.2	11.4		9.77201	10.1275
2011	1	17	9.81601	9.3159	9.97913	11.2	10.1302		8.97232	9.1246	11.1		11.1	10.9	10.9	11.1	11.2		9.92515	10.2598
2011	1	18	9.85879	9.35563	10.0222	11.2	10.1686		9.01399	9.16593	11		11	10.9	10.9	11	11.2		9.96276	10.2924
2011	1	19	9.81564	9.35351	10.0162	11.3	10.1633		9.00835	9.16004	11.1		11.2	11	11	11.2	11.4		9.9565	10.2869
2011	1	20	10.2903	9.60451	10.3011	11.3	10.4174		9.28271	9.43358	11.2		11.3	11.1	11.1	11.3	11.4		10.2093	10.5066
2011	1	21	9.96924	9.48079	10.1478	11.3	10.2839		9.13711	9.28884	11.2		11.2	11	11.1	11.2	11.4		10.074	10.39
2011	1	22	9.91935	9.47544	10.1357	11.4	10.2732		9.12544	9.27691	11.3		11.4	11.2	11.3	11.4	11.6		10.0619	10.3796
2011	1	23	10.3939	9.72625	10.4185	11.4	10.5251		9.39741	9.548	11.3		11.4	11.1	11.2	11.3	11.5		10.3121	10.5973
2011	1	24	10.8402	9.98198	10.699	11.5	10.7792		9.66965	9.8204	11.4		11.5	11.3	11.4	11.5	11.7		10.5634	10.8171
2011	1	25	10.8826	10.0541	10.7616	11.6	10.842		9.73394	9.88608	11.5		11.6	11.4	11.5	11.6	11.8		10.6229	10.8711
2011	1	26	10.9105	10.1172	10.8136	11.6	10.8951		9.78775	9.94122	11.4		11.5	11.3	11.4	11.5	11.7		10.6725	10.9165
2011	1	27	11.1066	10.2611	10.9584	11.6	11.0307		9.93074	10.0853	11.4		11.5	11.3	11.4	11.5	11.7		10.8045	11.0336
2011	1	28	11.0581	10.289	10.9674	11.7	11.0459		9.94333	10.0994	11.5		11.7	11.5	11.6	11.7	11.8		10.8159	11.0461
2011	1	29	10.2582	9.93951	10.5448	11.8	10.6739		9.53901	9.69691	11.6		11.7	11.5	11.6	11.7	11.9		10.441	10.7221
2011	1	30	10.3071	9.97347	10.5762	11.9	10.6996		9.56736	9.72427	11.7		12	11.7	11.9	12	12.1		10.4648	10.7427
2011	1	31	10.1598	9.91217	10.4979	12.1	10.627		9.48988	9.64591	11.9		12.2	11.9	12.1	12.2	12.3		10.3905	10.6779
2011	2	1	10.0004	9.83839	10.408	12.1	10.5423		9.40017	9.55483	11.9		12.1	11.9	12	12.1	12.3		10.3043	10.6023
2011	2	2	10.2462	9.95857	10.5438	12.1	10.6574		9.52676	9.67922	11.9		12.1	11.9	12	12.1	12.3		10.418	10.6999
2011	2	3	9.88771	9.79072	10.3452	12.2	10.4754		9.33213	9.48331	12		12.2	12	12.1	12.2	12.3		10.2345	10.5397
2011	2	4	9.80211	9.74279	10.2903	12.3	10.4181		9.27385	9.42257	12.1		12.3	12.1	12.2	12.3	12.5		10.1764	10.4873
2011	2	5	9.87067	9.76858	10.3216	12.3	10.4368		9.29799	9.44381	12.1		12.3	12.1	12.2	12.3	12.4		10.1943	10.5008
2011	2	6	9.85099	9.75483	10.3063	12.3	10.4143		9.27756	9.42064	12.1		12.2	12	12.1	12.2	12.3		10.171	10.4785
2011	2	7	10.2625	9.95447	10.5364	12.3	10.6108		9.49333	9.63321	12.1		12.1	12	12.1	12.2	12.3		10.3661	10.6462
2011	2	8	11.1001	10.3828	11.0221	12.5	11.0394		9.95785	10.0951	12.2		12.4	12.3	12.4	12.5	12.6		10.7923	11.0159
2011	2	9	11.5608	10.659	11.3196	12.7	11.3073		10.2453	10.3821	12.4		12.7	12.5	12.7	12.8	12.9		11.0561	11.2466
2011	2	10	11.9489	10.9153	11.5869	12.9	11.552		10.506	10.6434	12.6		13	12.8	12.9	13	13.1		11.2959	11.4575
2011	2	11	11.8318	10.9333	11.5751	13	11.5501		10.4993	10.6384	12.7		13.1	12.8	13	13.1	13.2		11.2887	11.4544
2011	2	12	11.8838	11.0246	11.6503	12.8	11.6239		10.5752	10.7154	12.6		12.8	12.6	12.8	12.8	12.9		11.3575	11.5169
2011	2	13	12.2776	11.2825	11.9169	12.7	11.8684		10.8352	10.9762	12.4		12.4	12.3	12.4	12.5	12.6		11.5966	11.7276
2011	2	14	12.3583	11.3976	12.0139	12.6	11.9642		10.9335	11.0761	12.3		12.2	12.1	12.2	12.3	12.4		11.6866	11.8093
2011	2	15	12.3308	11.4571	12.0473	12.4	12.0027		10.9702	11.1145	12.2		11.9	11.9	12	12.1	12.2		11.7193	11.8413
2011	2	16	12.4146	11.5654	12.1382	12.3	12.0914		11.0615	11.2071	12.1		11.7	11.8	11.8	11.9	12		11.8024	11.9167
2011	2	17	12.5167	11.6816	12.2382	12.3	12.1879		11.1613	11.3081	12.1		11.7	11.8	11.8	11.9	12		11.8932	11.9988
2011	2	18	12.6837	11.8295	12.3743	12.3	12.3167		11.2959	11.4439	12.1		11.8	11.8	11.9	12	12.1		12.0162	12.1089
2011	2	19	13.2612	12.1829	12.7449	12.3	12.6555		11.6568	11.8057	12.1		11.7	11.8	11.8	11.9	12		12.3487	12.4014
2011	2	20	13.4619	12.3692	12.9157	12.4	12.82		11.8276	11.9788	12.2		12	12	12	12.1	12.2		12.5061	12.5429
2011	2	21	13.2422	12.3497	12.8486	12.5	12.7725		11.7694	11.9234	12.2		12	12	12.1	12.2	12.3		12.4516	12.5003
2011	2	22	13.3341	12.4687	12.946	12.5	12.8687		11.8678	12.0235	12.3		12.2	12.1	12.2	12.3	12.4		12.5412	12.5821
2011	2	23	13.5598	12.6526	13.1181	12.7	13.0312		12.0378	12.195	12.4		12.4	12.3	12.4	12.5	12.6		12.6971	12.7216
2011	2	24	13.8813	12.8882	13.3476	12.8	13.2459		12.2636	12.4225	12.5		12.5	12.4	12.5	12.6	12.7		12.9048	12.9063
2011	2	25	14.2502	13.1552	13.6096	12.9	13.4914		12.5219	12.6828	12.6		12.7	12.6	12.6	12.8	12.8		13.1428	13.1181
2011	2	26	14.3185	13.2829	13.7076	12.9	13.5924		12.6232	12.787	12.6		12.6	12.5	12.6	12.7	12.8		13.236	13.2044
2011	2	27	14.4989	13.4621	13.8657	13.1	13.7463		12.782	12.9482	12.8		13	12.9	13	13.1	13.2		13.3821	13.3366
2011	2	28	14.5638	13.5852	13.9585	13.2	13.8421		12.878	13.0469	12.9		13.1	13	13	13.2	13.2		13.4701	13.4183
2011	3	1	14.5734	13.6772	14.0167	13.2	13.9061		12.94	13.1114	12.9		13.1	13	13.1	13.2	13.2		13.5265	13.4723
2011	3	2	13.6606	13.3072	13.5465	13.3	13.4964		12.4919	12.6662	13		13.1	13	13.1	13.2	13.2		13.1102	13.1147
2011	3	3	12.9517	12.9943	13.1592	13.2	13.1508		12.1176	12.2921	12.9		12.8	12.8	12.9	13	13.1		12.7601	12.8118
2011	3	4	12.5934	12.8233	12.9479	13.1	12.955		11.9085	12.0809	12.8		12.7	12.7	12.8	12.9	12.9		12.5612	12.6382
2011	3	5	12.1583	12.5997	12.6836	13.1	12.7076		11.6458	11.8151	12.8		12.7	12.7	12.8	12.9	12.9		12.3117	12.4193
2011	3	6	11.8514	12.4229	12.4812	13.2	12.5109		11.4401	11.605	12.9		12.8	12.8	12.9	13	13.1		12.1139	12.244
2011	3	7	11.8091	12.367	12.4234	13.3	12.4402		11.3719	11.5314	13		12.9	12.9	12.9	13.1	13.1		12.0427	12.1778
2011	3	8	12.3455	12.5992	12.6973	13.4	12.6657		11.6233	11.7767	13.1		13.1	13.1	13.1	13.3	13.3		12.2672	12.3686
2011	3	9	12.3404	12.5894	12.6847	13.7	12.64		11.6017	11.7505	13.4		13.6	13.5	13.6	13.7	13.7		12.2399	12.3418
2011	3	10	12.2672	12.5471	12.6352	14.1	12.5811		11.5444	11.6888	13.7		14.1	13.9	14	14.2	14.2		12.1796	12.286
2011	3	11	12.2783	12.5448	12.633	14.2	12.5637		11.5323	11.6719	13.8		14.3	14.1	14.2	14.4	14.4		12.1608	12.2662
2011	3	12	12.2473	12.5235	12.6089	14.3	12.5269		11.4992	11.634	13.9		14.3	14.1	14.2	14.4	14.4		12.1226	12.2294
2011	3	13	12.2799	12.5338	12.6216	14.3	12.5226		11.5014	11.6314	13.9		14.2	14.1	14.3	14.4	14.4		12.117	12.2209
2011	3	14	12.3477	12.564	12.6568	14.4	12.5387		11.5255	11.6506	14		14.2	14.2	14.3	14.4	14.4		12.1317	12.23
2011	3	15	12.7389	12.7582	12.8789	14.4	12.7227		11.7302	11.8503	14.1		14.3	14.2	14.4	14.4	14.5		12.3138	12.3849
2011	3	16	13.3023	13.0545	13.2118	14.6	13.0094		12.0441	12.16	14.2		14.5	14.4	14.6	14.6	14.7		12.5976	12.6294
2011	3	17	13.5712	13.228	13.3945	14.8	13.167		12.2162	12.3295	14.4		14.7	14.6	14.8	14.8	14.9		12.7514	12.7623
2011	3	18	14.1566	13.5668	13.7628	15	13.4928		12.5687	12.6797	14.5		14.9	14.8	15	15.1	15.1		13.0725	13.0415
2011	3	19	14.4576	13.7861	13.9849	15	13.693		12.7832	12.8934	14.6		14.9	14.8	15	15	15		13.2671	13.212
2011	3	20	14.4286	13.8498	14.0242	14.8	13.732		12.8228	12.9331	14.4		14.4	14.4	14.6	14.6	14.6		13.3002	13.2428
2011	3	21	14.1256	13.7714	13.9018	14.7	13.6255		12.7059	12.8163	14.3		14.3	14.3	14.5	14.5	14.5		13.1883	13.1472
2011	3	22	13.7364	13.6329	13.7164	14.8	13.4592		12.5261	12.6358	14.5		14.4	14.4	14.6	14.7	14.7		13.0174	12.9992
2011	3	23	13.2309	13.4172	13.4498	15	13.216		12.2655	12.3735	14.5		14.5	14.6	14.7	14.8	14.8		12.7706	12.7841
2011	3	24	13.8361	13.7278	13.7966	14.9	13.516		12.593	12.6971	14.5		14.4	14.5	14.6	14.7	14.7		13.0673	13.0402
2011	3	25	13.9547	13.8228	13.8865	15	13.5916		12.6761	12.778	14.6		14.6	14.6	14.8	14.8	14.8		13.1389	13.102
2011	3	26	13.9297	13.8496	13.8969	15.2	13.5969		12.6831	12.7831	14.8		14.8	14.8	15	15	15		13.1401	13.1028
2011	3	27	13.8138	13.8281	13.853	15.1	13.553		12.6372	12.7352	14.7		14.5	14.6	14.7	14.8	14.8		13.0923	13.0608
2011	3	28	13.9272	13.913	13.9341	15	13.6193		12.711	12.8065	14.7		14.4	14.5	14.7	14.7	14.7		13.155	13.1144
2011	3	29	13.9787	13.9705	13.9826	15.2	13.6572		12.7537	12.8469	14.8		14.6	14.7	14.8	14.9	14.8		13.189	13.1433
2011	3	30	14.212	14.1183	14.1345	15.2	13.7876		12.8962	12.987	14.8		14.6	14.7	14.8	14.9	14.9		13.3155	13.2527
2011	3	31	14.5067	14.3042	14.3272	15.2	13.9563		13.0792	13.1679	14.8		14.5	14.6	14.7	14.8	14.8		13.4799	13.3955
2011	4	1	15.0166	14.6064	14.6493	15.1	14.2431		13.3883	13.4754	14.7		14.4	14.6	14.7	14.8	14.7		13.7615	13.6411
2011	4	2	15.3654	14.8468	14.893	15.1	14.464		13.6244	13.7112	14.7		14.3	14.4	14.5	14.6	14.6		13.9766	13.8299
2011	4	3	15.7829	15.1309	15.1823	15.1	14.7283		13.9059	13.9931	14.7		14.3	14.5	14.6	14.7	14.6		14.2343	14.0568
2011	4	4	15.729	15.1938	15.2122	15.2	14.7638		13.9392	14.0278	14.8		14.5	14.7	14.8	14.9	14.8		14.2629	14.0851
2011	4	5	15.6385	15.2298	15.2136	15.4	14.7725		13.9442	14.034	15		14.7	14.9	15	15.1	15		14.265	14.0902
2011	4	6	15.6418	15.3027	15.2604	15.6	14.82		13.9919	14.0824	15.2		15.1	15.2	15.3	15.4	15.3		14.3063	14.1288
2011	4	7	15.5233	15.3105	15.234	15.6	14.8012		13.9685	14.0595	15.1		15	15.1	15.2	15.3	15.2		14.2817	14.1098
2011	4	8	15.6389	15.4245	15.333	15.4	14.8926		14.0647	14.1557	15		14.6	14.8	14.9	15	14.9		14.3675	14.1863
2011	4	9	15.9613	15.6417	15.5502	15.3	15.0899		14.275	14.3659	14.9		14.5	14.7	14.7	14.9	14.8		14.5589	14.3549
2011	4	10	15.7994	15.6288	15.4993	15.4	15.0499		14.2284	14.32	15		14.5	14.7	14.8	14.9	14.8		14.513	14.3176
2011	4	11	15.7128	15.6418	15.4824	15.6	15.0378		14.213	14.3048	15.1		14.8	15	15.1	15.2	15.1		14.4956	14.3044
2011	4	12	15.9807	15.8227	15.6612	15.9	15.1992		14.3853	14.4766	15.5		15.4	15.5	15.6	15.7	15.6		14.6516	14.4417
2011	4	13	15.4332	15.6081	15.3832	16.3	14.9538		14.1183	14.2102	15.8		16	15.9	16.1	16.2	16.1		14.4013	14.226
2011	4	14	15.6144	15.7274	15.4989	16.6	15.0547		14.2274	14.3178	16.1		16.4	16.3	16.5	16.6	16.6		14.498	14.3104
2011	4	15	15.9185	15.9133	15.6892	16.7	15.2234		14.4091	14.4982	16.2		16.5	16.5	16.7	16.8	16.7		14.6621	14.4539
2011	4	16	16.2215	16.1091	15.8872	16.8	15.4011		14.5995	14.6879	16.3		16.6	16.6	16.7	16.8	16.7		14.8349	14.6054
2011	4	17	16.4384	16.2718	16.0436	16.9	15.5439		14.7512	14.8395	16.3		16.5	16.5	16.7	16.8	16.7		14.9722	14.7268
2011	4	18	16.6136	16.4191	16.18	16.9	15.6702		14.8844	14.9731	16.4		16.5	16.6	16.7	16.9	16.7		15.0929	14.8341
2011	4	19	17.0729	16.71	16.4799	16.9	15.9434		15.1757	15.2646	16.3		16.3	16.5	16.6	16.7	16.6		15.3601	15.0691
2011	4	20	17.69	17.0935	16.88	16.8	16.3098		15.5657	15.6557	16.3		16.1	16.3	16.4	16.5	16.4		15.7195	15.3853
2011	4	21	18.3885	17.5372	17.3408	16.7	16.7352		16.0171	16.1094	16.2		15.9	16.1	16.2	16.3	16.2		16.1367	15.7534
2011	4	22	18.5622	17.7431	17.5191	16.6	16.9135		16.1994	16.2957	16.1		15.7	16	16.1	16.2	16		16.306	15.9074
2011	4	23	18.3535	17.7581	17.4776	16.5	16.8956		16.1698	16.2707	16		15.4	15.7	15.8	15.9	15.8		16.2794	15.891
2011	4	24	18.1575	17.762	17.4291	16.4	16.8679		16.1314	16.236	15.9		15.2	15.6	15.7	15.8	15.6		16.2438	15.8659
2011	4	25	18.184	17.8602	17.4945	16.5	16.939		16.2009	16.3081	16		15.4	15.7	15.8	15.9	15.8		16.3075	15.9262
2011	4	26	17.8597	17.7798	17.3568	16.6	16.8274		16.0739	16.1838	16.1		15.6	15.9	15.9	16.1	15.9		16.189	15.8278
2011	4	27	17.4899	17.6577	17.1786	16.8	16.6754		15.9054	16.017	16.3		15.9	16.2	16.2	16.4	16.2		16.0312	15.694
2011	4	28	17.4778	17.6929	17.1892	16.9	16.6876		15.916	16.0278	16.4		16	16.3	16.4	16.5	16.3		16.0383	15.7023
2011	4	29	17.3584	17.6718	17.1372	17.1	16.6428		15.8658	15.9776	16.6		16.3	16.6	16.6	16.8	16.6		15.9888	15.661
2011	4	30	17.2364	17.6421	17.0789	17	16.5904		15.8083	15.9196	16.5		16.2	16.4	16.5	16.6	16.5		15.9322	15.6129
2011	5	1	17.2207	17.658	17.0765	17.1	16.5861		15.8037	15.914	16.5		16.2	16.4	16.5	16.6	16.5		15.9242	15.6065
2011	5	2	17.0262	17.5835	16.9721	17	16.4898		15.7002	15.8094	16.5		15.9	16.2	16.3	16.4	16.3		15.8244	15.52
2011	5	3	16.6519	17.4109	16.7594	16.9	16.2944		15.491	15.5986	16.4		15.7	16.1	16.1	16.3	16.1		15.6263	15.3472
2011	5	4	16.5435	17.3539	16.6867	16.8	16.2201		15.4145	15.5192	16.4		15.7	16.1	16.1	16.3	16.1		15.5501	15.2793
2011	5	5	16.7418	17.4449	16.7866	16.7	16.2988		15.5035	15.6048	16.3		15.5	15.9	15.9	16.1	15.9		15.6269	15.3441
2011	5	6	17.1663	17.6572	17.023	16.7	16.5013		15.7253	15.8234	16.2		15.3	15.8	15.8	16	15.8		15.827	15.5165
2011	5	7	17.86	18.0206	17.4266	16.7	16.857		16.1106	16.2062	16.2		15.5	15.9	15.9	16.1	15.8		16.1793	15.8225
2011	5	8	18.4919	18.3813	17.8163	16.7	17.2065		16.4862	16.581	16.3		15.5	15.9	15.9	16.1	15.9		16.524	16.1236
2011	5	9	18.7885	18.599	18.0326	16.8	17.4064		16.6979	16.7935	16.3		15.5	15.9	15.9	16.1	15.9		16.7182	16.2953
2011	5	10	19.1868	18.8743	18.3112	16.8	17.6641		16.9709	17.0678	16.3		15.6	16	16	16.2	16		16.9696	16.5175
2011	5	11	19.593	19.1643	18.6016	16.9	17.9353		17.257	17.3559	16.4		15.7	16.1	16.1	16.3	16.1		17.2337	16.7516
2011	5	12	20.0001	19.465	18.8992	17	18.2157		17.5517	17.6535	16.5		16	16.3	16.3	16.5	16.3		17.5066	16.9941
2011	5	13	20.5146	19.8284	19.2638	17.2	18.5589		17.9126	18.0178	16.7		16.3	16.6	16.6	16.8	16.6		17.8413	17.2914
2011	5	14	20.5618	19.9738	19.3718	17.4	18.6762		18.0282	18.1382	16.8		16.5	16.8	16.8	17	16.8		17.9498	17.3929
2011	5	15	20.5727	20.094	19.4523	17.4	18.768		18.1168	18.2314	16.9		16.5	16.8	16.8	17	16.8		18.033	17.4723
2011	5	16	20.2716	20.0517	19.3485	17.5	18.6937		18.0268	18.1459	16.9		16.6	16.9	16.9	17.1	16.9		17.9507	17.4073
2011	5	17	20.3375	20.1703	19.4368	17.6	18.787		18.1194	18.2417	17.1		16.8	17	17.1	17.3	17		18.0366	17.4875
2011	5	18	20.2425	20.2057	19.4308	17.6	18.7953		18.1207	18.2462	17		16.7	17	17	17.2	17		18.0378	17.4938
2011	5	19	20.3914	20.3518	19.5557	17.6	18.9184		18.2468	18.3747	17.1		16.6	17	17	17.2	17		18.1542	17.5997
2011	5	20	20.2309	20.3457	19.5056	17.6	18.8854		18.2044	18.3351	17.1		16.6	16.9	16.9	17.1	16.9		18.1147	17.57
2011	5	21	20.4978	20.539	19.6893	17.5	19.0586		18.3857	18.5182	16.9		16.3	16.7	16.7	16.9	16.7		18.2817	17.7192
2011	5	22	20.2786	20.4985	19.6022	17.5	18.9913		18.307	18.4419	16.9		16.3	16.7	16.7	16.9	16.7		18.2082	17.6596
2011	5	23	19.8781	20.3543	19.4019	17.5	18.8195		18.1171	18.2539	17		16.3	16.7	16.7	16.9	16.6		18.0312	17.5091
2011	5	24	19.7219	20.3104	19.3252	17.8	18.7536		18.0437	18.1809	17.2		16.7	17.1	17.1	17.3	17.1		17.9611	17.4501
2011	5	25	19.7467	20.3474	19.3456	17.7	18.7722		18.0625	18.1994	17.2		16.7	17	17.1	17.2	17		17.9758	17.4642
2011	5	26	19.824	20.4099	19.3964	17.8	18.8176		18.1104	18.2468	17.2		16.7	17.1	17.1	17.3	17		18.0175	17.5016
2011	5	27	19.8969	20.4719	19.4469	17.9	18.8627		18.1581	18.2941	17.3		16.9	17.2	17.2	17.4	17.2		18.0589	17.5388
2011	5	28	20.1057	20.6026	19.5762	17.9	18.9785		18.2819	18.4174	17.3		16.8	17.1	17.2	17.4	17.1		18.171	17.6374
2011	5	29	20.2073	20.6871	19.6505	18.1	19.0465		18.3536	18.489	17.5		17.1	17.4	17.5	17.6	17.4		18.235	17.6946
2011	5	30	20.2315	20.7353	19.6826	18.4	19.0772		18.3849	18.5204	17.8		17.7	17.9	18	18.1	17.9		18.2618	17.7195
2011	5	31	20.2847	20.7964	19.7304	18.9	19.1216		18.4311	18.5666	18.2		18.3	18.5	18.6	18.7	18.5		18.3024	17.7563
2011	6	1	20.0018	20.6911	19.5875	19.3	18.9955		18.2935	18.4293	18.6		18.9	19	19.2	19.3	19.1		18.1728	17.6449
2011	6	2	19.8396	20.6314	19.5029	19.5	18.9184		18.2102	18.3453	18.8		19.2	19.2	19.4	19.5	19.3		18.0928	17.5758
2011	6	3	19.656	20.5531	19.4006	19.7	18.8236		18.1089	18.2428	18.9		19.3	19.3	19.6	19.7	19.5		17.9958	17.4913
2011	6	4	19.3576	20.4098	19.2276	19.9	18.6635		17.9382	18.0705	19.1		19.5	19.5	19.8	19.9	19.7		17.8341	17.3498
2011	6	5	19.2141	20.3308	19.134	20	18.5715		17.8423	17.9722	19.3		19.6	19.7	20	20	19.8		17.741	17.2672
2011	6	6	19.0575	20.2404	19.0303	20.1	18.469		17.7358	17.8629	19.4		19.7	19.8	20.1	20.1	19.9		17.6379	17.1754
2011	6	7	18.9703	20.1791	18.963	20.5	18.3977		17.6637	17.7876	19.7		20.1	20.2	20.5	20.5	20.3		17.5664	17.1106
2011	6	8	18.7972	20.0737	18.8466	20.9	18.2818		17.5439	17.6645	20.1		20.7	20.6	21	21	20.8		17.4506	17.0069
2011	6	9	18.8939	20.0964	18.8803	21.3	18.2987		17.5681	17.6847	20.5		21.2	21.1	21.5	21.5	21.3		17.4678	17.0185
2011	6	10	19.3368	20.2967	19.1162	21.6	18.4976		17.7879	17.9007	20.8		21.6	21.5	22	21.9	21.7		17.6664	17.1884
2011	6	11	19.7447	20.4999	19.3481	21.8	18.6974		18.0066	18.1167	21		21.6	21.6	22.1	22	21.8		17.865	17.3594
2011	6	12	19.8625	20.5767	19.4282	21.8	18.7656		18.0816	18.1902	21		21.5	21.5	22	21.9	21.6		17.9315	17.4165
2011	6	13	20.0791	20.7062	19.5671	21.9	18.8874		18.2138	18.3211	21		21.3	21.4	21.9	21.8	21.6		18.0512	17.5203
2011	6	14	20.1251	20.7587	19.6143	22	18.9294		18.2589	18.3657	21.2		21.4	21.5	22	21.9	21.6		18.0908	17.5551
2011	6	15	20.3673	20.9081	19.7724	22.2	19.0708		18.4111	18.5173	21.3		21.5	21.7	22.2	22	21.8		18.2297	17.6763
2011	6	16	20.4142	20.9688	19.8252	22.3	19.1203		18.4631	18.5694	21.5		21.6	21.7	22.3	22.1	21.8		18.2764	17.7179
2011	6	17	20.7913	21.192	20.0643	22.3	19.3366		18.6949	18.8011	21.5		21.5	21.7	22.2	22	21.7		18.4896	17.9045
2011	6	18	20.7373	21.215	20.0679	22.5	19.3458		18.7016	18.8091	21.7		21.7	21.9	22.5	22.3	22		18.4953	17.9116
2011	6	19	20.9654	21.3715	20.2265	22.7	19.4926		18.8572	18.9654	21.8		21.8	22	22.5	22.3	22.1		18.6387	18.0382
2011	6	20	21.5132	21.6923	20.5707	22.8	19.8073		19.1929	19.3021	22		21.9	22.1	22.7	22.4	22.2		18.9493	18.3108
2011	6	21	22.37	22.1848	21.1041	23	20.2958		19.7137	19.8249	22.2		22.2	22.4	23	22.7	22.5		19.4323	18.7349
2011	6	22	22.6614	22.428	21.3381	23.2	20.5242		19.9504	20.066	22.3		22.4	22.5	23.1	22.8	22.6		19.6541	18.9339
2011	6	23	23.1388	22.7674	21.6796	23.3	20.8505		20.2918	20.4121	22.5		22.4	22.6	23.2	22.9	22.7		19.9733	19.2183
2011	6	24	23.9276	23.2726	22.2052	23.4	21.3449		20.8126	20.9385	22.5		22.4	22.6	23.3	22.9	22.7		20.4595	19.649
2011	6	25	24.8218	23.8535	22.8069	23.4	21.9136		21.4105	21.5433	22.6		22.3	22.5	23.2	22.8	22.6		21.0184	20.1449
2011	6	26	25.1545	24.1829	23.1076	23.4	22.2201		21.7223	21.8644	22.6		22.3	22.5	23.2	22.8	22.6		21.314	20.4139
2011	6	27	25.4485	24.4939	23.3846	23.4	22.5068		22.0119	22.1638	22.6		22.1	22.4	23.1	22.7	22.5		21.5896	20.666
2011	6	28	25.8719	24.8678	23.7323	23.2	22.8576		22.3701	22.5319	22.5		21.8	22.1	22.8	22.4	22.2		21.929	20.9739
2011	6	29	25.8796	25.0407	23.8455	23.1	23.0009		22.5034	22.6761	22.3		21.4	21.8	22.4	22.1	21.8		22.0607	21.1018
2011	6	30	25.7738	25.1442	23.8828	23	23.0741		22.5621	22.7452	22.3		21.2	21.7	22.3	21.9	21.7		22.123	21.1688
2011	7	1	25.632	25.2131	23.8857	23	23.1136		22.5858	22.7787	22.3		21.2	21.6	22.3	21.9	21.6		22.1522	21.2063
2011	7	2	25.6775	25.3576	23.9814	23	23.2327		22.6969	22.8986	22.3		21.2	21.6	22.3	21.9	21.7		22.2618	21.3128
2011	7	3	25.5898	25.4283	23.9953	23	23.2772		22.7282	22.9384	22.3		21.2	21.6	22.2	21.9	21.6		22.2973	21.3544
2011	7	4	25.3421	25.4072	23.9087	23	23.2291		22.661	22.8792	22.3		21.3	21.7	22.3	21.9	21.7		22.2411	21.3154
2011	7	5	25.3345	25.4864	23.9448	23.3	23.2867		22.7096	22.9347	22.5		21.6	22	22.6	22.3	22		22.2912	21.3678
2011	7	6	25.1449	25.4685	23.8729	23.3	23.246		22.6531	22.8847	22.6		21.7	22.1	22.7	22.4	22.1		22.2438	21.3348
2011	7	7	24.8355	25.3774	23.7231	23.5	23.1325		22.5196	22.757	22.8		22	22.3	23	22.6	22.4		22.1245	21.2383
2011	7	8	24.8987	25.4527	23.7723	23.6	23.1926		22.5754	22.8173	22.9		22.1	22.4	23.1	22.7	22.5		22.1796	21.2923
2011	7	9	25.1613	25.6257	23.9351	23.7	23.3539		22.7406	22.9866	22.9		22.1	22.4	23.1	22.7	22.5		22.3358	21.434
2011	7	10	25.394	25.7912	24.0876	23.8	23.5072		22.8966	23.1471	23		22.3	22.5	23.2	22.9	22.6		22.484	21.5691
2011	7	11	25.6974	25.9972	24.2851	23.9	23.7019		23.0967	23.352	23.2		22.5	22.7	23.4	23.1	22.8		22.6733	21.7403
2011	7	12	25.7993	26.1115	24.3748	24	23.8021		23.1941	23.4548	23.3		22.6	22.8	23.5	23.2	22.9		22.768	21.8296
2011	7	13	25.7208	26.1357	24.3618	24.1	23.8102		23.1923	23.4585	23.3		22.6	22.8	23.5	23.2	22.9		22.7709	21.839
2011	7	14	25.6751	26.1675	24.3612	24.1	23.8278		23.2016	23.4728	23.4		22.6	22.9	23.6	23.2	23		22.7837	21.8564
2011	7	15	25.6843	26.2201	24.3875	24.3	23.8679		23.2359	23.5118	23.5		22.8	23.1	23.8	23.4	23.2		22.8195	21.8934
2011	7	16	25.3726	26.1103	24.2293	24.4	23.7424		23.092	23.3726	23.6		22.9	23.1	23.9	23.5	23.2		22.6902	21.7865
2011	7	17	25.0523	25.9796	24.0544	24.4	23.5981		22.9297	23.214	23.7		22.9	23.2	23.9	23.5	23.3		22.543	21.663
2011	7	18	24.9019	25.9172	23.9649	24.3	23.5265		22.8476	23.1346	23.5		22.6	22.9	23.6	23.2	23		22.4695	21.6023
2011	7	19	24.9643	25.9527	23.9918	24.2	23.5571		22.8767	23.1657	23.5		22.5	22.8	23.5	23.1	22.9		22.4984	21.6302
2011	7	20	24.8439	25.8997	23.9176	24.2	23.4975		22.8084	23.0996	23.5		22.3	22.7	23.4	23	22.7		22.4374	21.5798
2011	7	21	24.6914	25.8251	23.8218	24.1	23.4171		22.7185	23.0116	23.4		22.3	22.6	23.4	22.9	22.7		22.3561	21.5112
2011	7	22	24.7077	25.8273	23.8177	24.2	23.4171		22.7162	23.0105	23.5		22.3	22.6	23.4	22.9	22.7		22.3555	21.5123
2011	7	23	24.7153	25.8261	23.8105	24.2	23.4142		22.7109	23.0064	23.5		22.3	22.7	23.4	23	22.7		22.3522	21.511
2011	7	24	24.37	25.6508	23.6041	24.1	23.2333		22.5136	22.8107	23.4		22.1	22.5	23.2	22.8	22.6		22.1713	21.3551
2011	7	25	24.0479	25.4727	23.401	23.9	23.052		22.3176	22.6154	23.2		21.7	22.2	22.9	22.5	22.2		21.9909	21.1985
2011	7	26	23.8623	25.35	23.2673	23.8	22.9298		22.1867	22.4843	23.2		21.7	22.1	22.9	22.4	22.2		21.8702	21.0931
2011	7	27	23.7475	25.2568	23.1707	23.8	22.8393		22.0909	22.3879	23.2		21.7	22.1	22.8	22.4	22.1		21.7816	21.015
2011	7	28	23.837	25.2624	23.1897	23.9	22.8513		22.1061	22.402	23.2		21.8	22.2	22.9	22.5	22.2		21.7957	21.026
2011	7	29	24.0934	25.3571	23.3093	24	22.9546		22.2191	22.5143	23.3		22	22.4	23.1	22.7	22.4		21.9008	21.1164
2011	7	30	24.2422	25.4115	23.3783	24.1	23.0155		22.2852	22.5803	23.4		22.2	22.5	23.2	22.8	22.6		21.963	21.1702
2011	7	31	24.2177	25.3875	23.355	24.2	22.9956		22.2632	22.5589	23.5		22.3	22.6	23.4	22.9	22.7		21.9442	21.154
2011	8	1	23.8248	25.1809	23.1224	24.5	22.7887		22.0397	22.3362	23.8		22.9	23.1	23.9	23.4	23.2		21.7388	20.9755
2011	8	2	24.0989	25.2885	23.2569	24.8	22.9065		22.168	22.464	24		23.3	23.4	24.3	23.8	23.6		21.8584	21.0788
2011	8	3	24.2358	25.3415	23.324	24.8	22.9671		22.2332	22.5295	24.1		23.3	23.5	24.3	23.8	23.6		21.9203	21.1326
2011	8	4	23.8319	25.1335	23.0891	24.9	22.7595		22.0083	22.3059	24.2		23.5	23.6	24.5	24	23.7		21.7141	20.9537
2011	8	5	23.7096	25.0483	23.0016	24.9	22.6801		21.9235	22.2212	24.2		23.3	23.5	24.4	23.9	23.6		21.6369	20.8859
2011	8	6	23.4679	24.9005	22.8442	25	22.5375		21.7708	22.0685	24.3		23.5	23.6	24.5	24	23.8		21.4967	20.7631
2011	8	7	23.4394	24.8499	22.8019	25	22.4961		21.7281	22.0253	24.3		23.5	23.6	24.5	24	23.8		21.4581	20.7281
2011	8	8	23.8776	25.0315	23.0262	25	22.6932		21.9426	22.2389	24.3		23.3	23.5	24.4	23.9	23.7		21.6577	20.9004
2011	8	9	23.9901	25.0727	23.0815	24.9	22.744		21.9971	22.2939	24.2		23.2	23.4	24.3	23.7	23.5		21.7102	20.946
2011	8	10	23.8506	24.9945	22.9977	24.8	22.6719		21.9183	22.2164	24.1		22.9	23.2	24.1	23.5	23.3		21.6397	20.885
2011	8	11	23.5759	24.844	22.8328	24.8	22.5264		21.7609	22.06	24.1		22.8	23.1	24	23.4	23.2		21.4962	20.7603
2011	8	12	23.4754	24.7688	22.7588	24.6	22.4599		21.6897	21.9892	23.9		22.4	22.8	23.7	23.1	22.9		21.4322	20.7041
2011	8	13	23.5195	24.7626	22.765	24.4	22.4648		21.6957	21.9953	23.8		22.2	22.6	23.4	22.9	22.7		21.4396	20.7098
2011	8	14	23.4119	24.685	22.6881	24.4	22.3962		21.6221	21.9223	23.7		22.2	22.5	23.4	22.8	22.6		21.3736	20.6519
2011	8	15	23.0656	24.4863	22.4735	24.4	22.2041		21.4155	21.7163	23.8		22.3	22.6	23.5	22.9	22.7		21.1844	20.4867
2011	8	16	23.0477	24.4373	22.436	24.3	22.1676		21.3779	21.6784	23.7		22.2	22.5	23.4	22.8	22.6		21.1512	20.4563
2011	8	17	22.9538	24.3527	22.3572	24.4	22.0946		21.301	21.6012	23.8		22.3	22.6	23.5	22.9	22.7		21.0816	20.3945
2011	8	18	22.7044	24.1897	22.1894	24.5	21.9419		21.1381	21.4383	23.8		22.5	22.7	23.6	23	22.9		20.9325	20.2633
2011	8	19	22.6725	24.1267	22.1397	24.4	21.893		21.088	21.3875	23.8		22.4	22.6	23.5	23	22.8		20.8875	20.2222
2011	8	20	22.6412	24.0658	22.0921	24.4	21.8465		21.0404	21.3393	23.8		22.4	22.7	23.6	23	22.8		20.8449	20.1833
2011	8	21	22.7598	24.0808	22.1314	24.3	21.8781		21.0767	21.3751	23.7		22.3	22.6	23.5	22.9	22.7		20.8803	20.2123
2011	8	22	22.7086	24.0198	22.0805	24.3	21.8309		21.0272	21.3257	23.7		22.2	22.5	23.3	22.8	22.6		20.8366	20.1731
2011	8	23	22.427	23.8449	21.8989	24.2	21.6671		20.852	21.1507	23.6		22	22.3	23.2	22.6	22.5		20.6766	20.0326
2011	8	24	22.3606	23.7669	21.8325	24.2	21.6044		20.7866	21.0849	23.6		22.1	22.4	23.3	22.7	22.5		20.6179	19.9798
2011	8	25	22.5263	23.8041	21.8983	24.3	21.66		20.8487	21.1466	23.7		22.3	22.5	23.4	22.8	22.6		20.6775	20.0298
2011	8	26	22.5647	23.7882	21.8995	24.3	21.6602		20.8501	21.1482	23.7		22.3	22.5	23.4	22.8	22.6		20.6812	20.032
2011	8	27	22.7722	23.8596	21.9995	24.1	21.7497		20.9472	21.2457	23.6		22.1	22.3	23.2	22.6	22.5		20.774	20.1119
2011	8	28	22.5695	23.7386	21.8744	23.9	21.6406		20.829	21.1288	23.4		21.7	22	22.9	22.3	22.2		20.668	20.0196
2011	8	29	22.6195	23.7353	21.8868	23.9	21.6532		20.8426	21.1433	23.3		21.7	22	22.9	22.3	22.1		20.6837	20.0329
2011	8	30	22.7388	23.7698	21.9412	24	21.7044		20.8973	21.199	23.4		21.9	22.1	23	22.4	22.3		20.7379	20.0799
2011	8	31	22.7956	23.7798	21.9647	24.1	21.7297		20.9231	21.2265	23.5		22.1	22.3	23.3	22.7	22.5		20.7658	20.1045
2011	9	1	23.2397	23.9844	22.2101	24.3	21.9543		21.1635	21.4684	23.7		22.5	22.6	23.6	23	22.8		20.9925	20.3025
2011	9	2	23.7009	24.2164	22.4791	24.1	22.2047		21.4295	21.7371	23.5		22.1	22.3	23.3	22.7	22.5		21.244	20.5233
2011	9	3	23.995	24.384	22.6662	23.8	22.3864		21.6191	21.9308	23.3		21.6	21.9	22.8	22.2	22.1		21.4259	20.685
2011	9	4	24.1544	24.4946	22.783	23.6	22.5082		21.7427	22.0594	23.1		21.3	21.6	22.5	21.9	21.7		21.5474	20.795
2011	9	5	24.0296	24.4681	22.7399	23.3	22.4884		21.713	22.0352	22.8		20.9	21.3	22.1	21.5	21.4		21.5272	20.7822
2011	9	6	24.0934	24.5262	22.7962	23.1	22.5562		21.7783	22.1056	22.6		20.5	21	21.8	21.2	21.1		21.5948	20.8455
2011	9	7	23.9417	24.4775	22.7293	22.9	22.5143		21.7248	22.0576	22.4		20.3	20.7	21.5	21	20.8		21.5527	20.8134
2011	9	8	24.0063	24.5267	22.7776	22.7	22.5738		21.7816	22.1193	22.3		20.1	20.6	21.4	20.8	20.7		21.6123	20.8695
2011	9	9	23.9311	24.5072	22.7465	22.6	22.5627		21.762	22.1048	22.2		20.1	20.5	21.3	20.8	20.6		21.6013	20.8643
2011	9	10	23.7551	24.4327	22.6538	22.7	22.4957		21.6825	22.0303	22.2		20.2	20.6	21.4	20.9	20.7		21.5348	20.8105
2011	9	11	23.681	24.3995	22.612	22.6	22.4724		21.6509	22.0032	22.2		20.3	20.6	21.4	20.9	20.8		21.5122	20.7945
2011	9	12	23.5889	24.3532	22.5568	22.5	22.4362		21.6059	21.9625	22		20.1	20.4	21.2	20.7	20.6		21.4771	20.7674
2011	9	13	23.5391	24.3234	22.5224	22.3	22.4177		21.5804	21.941	21.9		20	20.3	21.1	20.5	20.4		21.4599	20.7555
2011	9	14	23.4093	24.2516	22.4408	22.1	22.3566		21.5091	21.8737	21.7		19.7	20.1	20.8	20.3	20.2		21.4002	20.7066
2011	9	15	23.1799	24.1251	22.2988	21.9	22.2402		21.3788	21.7472	21.5		19.5	19.9	20.6	20.1	20		21.2857	20.6095
2011	9	16	23.2493	24.137	22.3197	21.8	22.2673		21.4044	21.7757	21.4		19.3	19.7	20.4	20	19.8		21.3151	20.637
2011	9	17	23.4207	24.2033	22.402	21.7	22.3501		21.4895	21.8639	21.3		19.3	19.7	20.4	19.9	19.8		21.3998	20.7129
2011	9	18	23.49	24.2269	22.4324	21.9	22.3883		21.5258	21.9038	21.5		19.7	19.9	20.7	20.2	20.1		21.4397	20.7503
2011	9	19	23.7547	24.3501	22.5762	22	22.5284		21.6716	22.0534	21.6		20	20.2	21	20.5	20.4		21.5812	20.8764
2011	9	20	24.1889	24.568	22.8244	22.2	22.7645		21.9198	22.3057	21.7		20.3	20.5	21.2	20.7	20.7		21.818	21.086
2011	9	21	24.4567	24.7205	22.9906	22.3	22.9313		22.0913	22.4825	21.8		20.5	20.6	21.4	20.9	20.8		21.9848	21.2359
2011	9	22	24.3079	24.6757	22.9263	22.3	22.8944		22.0419	22.4395	21.8		20.7	20.7	21.5	21	20.9		21.9476	21.2091
2011	9	23	24.3905	24.7361	22.9857	22.3	22.9664		22.1108	22.5141	21.9		20.7	20.7	21.6	21.1	21		22.0196	21.2768
2011	9	24	24.4515	24.7869	23.0333	22.5	23.0283		22.1686	22.5777	22		21	21	21.8	21.3	21.2		22.0815	21.3358
2011	9	25	24.3928	24.7785	23.0126	22.6	23.0295		22.1606	22.5758	22.1		21.1	21.1	22	21.4	21.4		22.0825	21.3421
2011	9	26	24.5314	24.8628	23.0998	22.6	23.1262		22.2562	22.6771	22.1		21.1	21.1	22	21.4	21.4		22.1793	21.4314
2011	9	27	24.7074	24.9693	23.2109	22.6	23.2453		22.3753	22.8021	22.2		21.2	21.2	22.1	21.5	21.5		22.2982	21.5402
2011	9	28	24.2252	24.7552	22.9517	22.7	23.0347		22.1382	22.5719	22.2		21.3	21.3	22.2	21.6	21.6		22.0876	21.3628
2011	9	29	24.1989	24.7438	22.9338	22.7	23.0349		22.1309	22.5697	22.2		21.3	21.2	22.2	21.6	21.5		22.0886	21.368
2011	9	30	23.8121	24.552	22.71	22.5	22.8505		21.9247	22.3689	22		20.9	20.9	21.9	21.3	21.2		21.9054	21.2129
2011	10	1	23.5131	24.3869	22.5236	22.3	22.6957		21.7523	22.2008	21.9		20.6	20.7	21.6	21	21		21.7527	21.0832
2011	10	2	23.2606	24.2328	22.3552	22.1	22.5542		21.5955	22.0476	21.6		20.1	20.3	21.2	20.6	20.5		21.6139	20.9647
2011	10	3	23.0756	24.1032	22.2192	21.6	22.4392		21.4686	21.9235	21.2		19.4	19.6	20.5	19.9	19.8		21.5022	20.8691
2011	10	4	22.7347	23.891	21.9914	21.2	22.2407		21.2523	21.7099	20.9		18.9	19.2	20	19.4	19.4		21.3075	20.7007
2011	10	5	22.9367	23.9358	22.0641	21	22.3079		21.324	21.783	20.6		18.5	18.8	19.7	19.1	19		21.3788	20.7628
2011	10	6	23.2497	24.0475	22.2099	20.8	22.4426		21.4676	21.9284	20.5		18.3	18.6	19.4	18.8	18.8		21.517	20.8839
2011	10	7	23.3087	24.0492	22.2239	20.5	22.4629		21.4861	21.9498	20.2		18	18.4	19.1	18.6	18.5		21.5403	20.9058
2011	10	8	22.9947	23.8702	22.0291	20.4	22.2974		21.304	21.7711	20.1		17.8	18.2	19	18.4	18.4		21.3779	20.7665
2011	10	9	22.892	23.7838	21.9456	20.2	22.2286		21.2273	21.6971	19.9		17.8	18.1	18.8	18.3	18.3		21.3127	20.7108
2011	10	10	22.922	23.7607	21.9361	20.1	22.2254		21.2218	21.6938	19.9		17.7	18	18.8	18.3	18.2		21.3132	20.7121
2011	10	11	22.7132	23.623	21.7939	20	22.1042		21.0889	21.5635	19.7		17.6	17.9	18.7	18.1	18.1		21.1959	20.6111
2011	10	12	22.4459	23.4496	21.6137	19.9	21.9476		20.9183	21.3953	19.6		17.6	17.9	18.6	18.1	18.1		21.0434	20.479
2011	10	13	22.5903	23.4711	21.6612	19.7	21.9923		20.966	21.4444	19.5		17.5	17.7	18.4	17.9	17.9		21.0925	20.5217
2011	10	14	22.7817	23.5251	21.7428	19.5	22.0695		21.0478	21.528	19.3		17.2	17.5	18.2	17.7	17.7		21.1736	20.5927
2011	10	15	22.8855	23.5461	21.7827	19.2	22.1116		21.0907	21.5735	19		16.8	17.1	17.8	17.3	17.3		21.2192	20.6336
2011	10	16	22.9327	23.545	21.795	18.8	22.1305		21.1078	21.5935	18.7		16.3	16.7	17.3	16.9	16.9		21.2413	20.6543
2011	10	17	23.0835	23.5982	21.8682	18.6	22.2046		21.1842	21.673	18.4		16	16.4	17	16.6	16.5		21.3184	20.7231
2011	10	18	23.1928	23.638	21.9231	18.3	22.2641		21.244	21.7363	18.2		15.8	16.2	16.8	16.3	16.3		21.3805	20.7794
2011	10	19	23.1957	23.63	21.9209	18.1	22.2738		21.2495	21.7457	18		15.7	16	16.6	16.2	16.2		21.3927	20.7926
2011	10	20	23.3958	23.7195	22.0303	18	22.3836		21.3627	21.8627	17.9		15.6	15.9	16.5	16.1	16.1		21.5046	20.8927
2011	10	21	23.5628	23.8009	22.1267	17.8	22.4837		21.4646	21.969	17.7		15.5	15.8	16.3	15.9	15.9		21.6065	20.9847
2011	10	22	23.8396	23.9428	22.2897	17.7	22.645		21.6316	22.1407	17.6		15.5	15.7	16.3	15.9	15.9		21.7691	21.1299
2011	10	23	23.5562	23.8179	22.1417	17.7	22.5309		21.5004	22.0154	17.5		15.6	15.8	16.3	16	16		21.6561	21.0363
2011	10	24	23.2866	23.686	21.9905	17.5	22.4111		21.3643	21.8845	17.4		15.5	15.7	16.2	15.8	15.9		21.5381	20.9374
2011	10	25	23.6832	23.8714	22.208	17.4	22.6184		21.5822	22.1063	17.3		15.4	15.5	16.1	15.7	15.8		21.7472	21.1224
2011	10	26	23.6514	23.8614	22.1947	17.3	22.623		21.5797	22.1091	17.2		15.4	15.5	16	15.7	15.7		21.7531	21.1317
2011	10	27	23.5954	23.8369	22.1653	17.2	22.6129		21.5614	22.096	17.1		15.3	15.4	15.9	15.6	15.7		21.7443	21.1282
2011	10	28	23.3096	23.6952	22.0025	17.3	22.4828		21.4142	21.954	17.1		15.6	15.6	16.1	15.8	15.9		21.6159	21.0205
2011	10	29	23.0896	23.5735	21.8674	17.4	22.3747		21.2919	21.8362	17.2		15.9	15.9	16.4	16.1	16.2		21.5101	20.9315
2011	10	30	22.7376	23.3775	21.6508	17.3	22.1916		21.0898	21.6381	17.2		15.8	15.8	16.4	16.1	16.1		21.3298	20.7772
2011	10	31	22.2985	23.1248	21.3748	17.2	21.9521		20.8285	21.38	17.1		15.7	15.7	16.3	15.9	16		21.0941	20.5736
2011	11	1	21.9991	22.925	21.1664	17.1	21.7692		20.6301	21.1837	16.9		15.6	15.6	16.1	15.8	15.9		20.9156	20.4188
2011	11	2	21.7277	22.73	20.968	17.1	21.5927		20.4397	20.9948	16.9		15.6	15.6	16.1	15.8	15.9		20.7441	20.2692
2011	11	3	21.3975	22.4987	20.7318	16.9	21.3802		20.2117	20.7677	16.7		15.4	15.4	15.9	15.6	15.7		20.5372	20.0881
2011	11	4	21.3604	22.4033	20.6562	16.8	21.3088		20.1371	20.6931	16.7		15.3	15.3	15.9	15.6	15.6		20.4718	20.0293
2011	11	5	21.5921	22.4447	20.7372	16.9	21.3776		20.2136	20.7694	16.7		15.5	15.5	16	15.7	15.8		20.5463	20.0923
2011	11	6	21.2459	22.215	20.5021	16.8	21.1667		19.9872	20.544	16.7		15.5	15.5	16	15.7	15.8		20.3409	19.9126
2011	11	7	21.2249	22.1357	20.4443	16.7	21.1117		19.9301	20.487	16.6		15.4	15.3	15.9	15.6	15.7		20.2916	19.8679
2011	11	8	20.9308	21.9253	20.235	16.6	20.9218		19.7273	20.2846	16.4		15.1	15.1	15.7	15.4	15.5		20.1076	19.7062
2011	11	9	20.7696	21.7728	20.0959	16.3	20.7925		19.591	20.148	16.2		14.7	14.8	15.3	15	15.1		19.9846	19.5968
2011	11	10	20.3571	21.4945	19.8135	16.1	20.5344		19.3162	19.8729	16		14.6	14.6	15.1	14.8	14.9		19.7332	19.3755
2011	11	11	19.5574	21.0127	19.3029	16	20.0693		18.8196	19.3755	15.9		14.5	14.5	15	14.7	14.8		19.2757	18.974
2011	11	12	18.179	20.2178	18.4443	15.9	19.2866		17.9837	18.5376	15.7		14.3	14.4	14.8	14.5	14.6		18.5027	18.2959
2011	11	13	17.466	19.7031	17.9281	15.8	18.7982		17.4708	18.0192	15.6		14.2	14.3	14.7	14.5	14.5		18.0261	17.8723
2011	11	14	16.724	19.1568	17.3847	15.6	18.2805		16.9289	17.4703	15.5		14.1	14.2	14.6	14.4	14.5		17.5213	17.4227
2011	11	15	15.693	18.4503	16.6666	15.5	17.6016		16.2156	16.7491	15.4		14	14.1	14.5	14.3	14.3		16.8569	16.8325
2011	11	16	14.6953	17.7327	15.9491	15.4	16.9158		15.4987	16.0222	15.3		13.9	14	14.4	14.2	14.3		16.1873	16.2355
2011	11	17	13.8393	17.0611	15.2968	15.2	16.2814		14.8406	15.3521	15.2		13.7	13.8	14.2	14	14.1		15.5706	15.6823
2011	11	18	13.1195	16.4405	14.7127	15.1	15.7028		14.2453	14.7434	15		13.6	13.7	14.1	13.9	14		15.0108	15.1771
2011	11	19	12.7963	16.0068	14.3497	15	15.3185		13.8613	14.3447	14.9		13.5	13.6	14	13.8	13.9		14.6458	14.84
2011	11	20	12.8501	15.7675	14.2097	15	15.1337		13.6925	14.1609	14.9		13.6	13.6	14	13.8	13.9		14.4801	14.6763
2011	11	21	13.0381	15.6175	14.1656	14.9	15.0388		13.6188	14.073	14.8		13.5	13.5	13.9	13.7	13.8		14.4031	14.5908
2011	11	22	12.9721	15.3686	13.999	14.8	14.8395		13.4303	13.8718	14.7		13.4	13.4	13.8	13.6	13.7		14.2208	14.4151
2011	11	23	12.7004	15.032	13.7271	14.8	14.5488		13.1419	13.5716	14.7		13.6	13.6	14	13.8	13.9		13.9466	14.1601
2011	11	24	12.7289	14.8482	13.6294	14.7	14.4145		13.0221	13.4397	14.7		13.6	13.5	13.9	13.7	13.8		13.8285	14.0411
2011	11	25	12.7281	14.6664	13.5279	14.6	14.2803		12.9006	13.3071	14.6		13.4	13.4	13.8	13.6	13.7		13.7096	13.9223
2011	11	26	12.5919	14.4317	13.36	14.5	14.0898		12.717	13.1132	14.5		13.4	13.3	13.7	13.5	13.6		13.5337	13.7548
2011	11	27	12.029	13.9932	12.955	14.5	13.689		12.3058	12.6926	14.4		13.3	13.2	13.6	13.4	13.6		13.1475	13.4049
2011	11	28	11.1862	13.4052	12.3823	14.3	13.1359		11.7316	12.1085	14.3		13.2	13.1	13.5	13.3	13.5		12.6098	12.9223
2011	11	29	11.0219	13.131	12.1782	14.3	12.9075		11.5098	11.8749	14.2		13.2	13.1	13.5	13.3	13.5		12.3971	12.7212
2011	11	30	10.689	12.7816	11.885	14.3	12.6008		11.203	11.5569	14.2		13.2	13.1	13.5	13.3	13.4		12.1061	12.4522
2011	12	1	10.6612	12.5836	11.7655	14.1	12.4494		11.0636	11.406	14		13	12.9	13.3	13.1	13.3		11.9699	12.318
2011	12	2	9.94122	12.0565	11.263	13.9	11.9584		10.5567	10.8889	13.8		12.7	12.6	13	12.8	13		11.4941	11.889
2011	12	3	9.35128	11.577	10.8217	13.7	11.5182		10.1065	10.4273	13.7		12.4	12.4	12.8	12.6	12.8		11.0698	11.5038
2011	12	4	9.12475	11.2674	10.5795	13.7	11.2536		9.8467	10.1552	13.7		12.5	12.5	12.9	12.7	12.8		10.8212	11.2707
2011	12	5	9.64929	11.3352	10.7686	13.6	11.3755		10.0033	10.2992	13.5		12.4	12.4	12.7	12.6	12.7		10.9583	11.3735
2011	12	6	9.99324	11.3505	10.8829	13.6	11.4387		10.0928	10.3782	13.6		12.5	12.5	12.8	12.6	12.8		11.0348	11.4259
2011	12	7	10.295	11.3712	10.9925	13.5	11.5036		10.1812	10.4577	13.4		12.4	12.3	12.6	12.5	12.6		11.1117	11.4803
2011	12	8	10.4579	11.3457	11.039	13.2	11.5175		10.212	10.481	13.2		12.1	12	12.4	12.2	12.4		11.1363	11.4909
2011	12	9	11.1001	11.5721	11.3674	13.1	11.7873		10.5167	10.779	13.1		11.9	11.9	12.2	12.1	12.3		11.4153	11.7241
2011	12	10	11.084	11.5067	11.3457	13	11.7522		10.4888	10.7468	13		11.8	11.8	12.1	11.9	12.1		11.3881	11.6933
2011	12	11	10.7562	11.2906	11.1475	12.8	11.5609		10.2916	10.5461	12.8		11.7	11.6	11.9	11.8	12		11.2044	11.5269
2011	12	12	10.5587	11.1294	11.0141	12.7	11.426		10.1558	10.4063	12.7		11.5	11.5	11.7	11.6	11.8		11.0773	11.4094
2011	12	13	10.8257	11.1944	11.1402	12.6	11.5229		10.2699	10.516	12.6		11.5	11.5	11.7	11.6	11.8		11.1813	11.4931
2011	12	14	10.9518	11.206	11.1972	12.5	11.5619		10.3196	10.5625	12.5		11.4	11.3	11.6	11.5	11.7		11.2267	11.5269
2011	12	15	11.1019	11.2384	11.273	12.5	11.6202		10.3888	10.6291	12.5		11.5	11.4	11.7	11.6	11.8		11.2905	11.5777
2011	12	16	11.0161	11.1636	11.2203	12.5	11.5661		10.3357	10.5742	12.5		11.6	11.5	11.7	11.6	11.8		11.2416	11.5312
2011	12	17	11.2144	11.228	11.3265	12.5	11.6542		10.4356	10.6721	12.5		11.7	11.6	11.9	11.8	12		11.3343	11.6081
2011	12	18	11.1573	11.1768	11.2943	12.3	11.6213		10.4036	10.6392	12.3		11.4	11.3	11.6	11.5	11.7		11.3055	11.5801
2011	12	19	11.0353	11.0927	11.2232	12.3	11.5538		10.3341	10.5688	12.3		11.5	11.4	11.6	11.5	11.7		11.242	11.5221
2011	12	20	10.6169	10.8587	10.98	12.2	11.3321		10.0985	10.3324	12.2		11.3	11.2	11.5	11.4	11.6		11.0244	11.3301
2011	12	21	10.3855	10.7018	10.8304	12.2	11.1906		9.95081	10.183	12.1		11.3	11.2	11.5	11.4	11.6		10.8875	11.2073
2011	12	22	10.0549	10.4894	10.619	12.2	10.9924		9.7427	9.97278	12.1		11.4	11.2	11.5	11.4	11.6		10.6943	11.0352
2011	12	23	9.26998	10.0424	10.1419	12.2	10.5542		9.27689	9.50465	12.1		11.5	11.3	11.5	11.5	11.7		10.2619	10.6544
2011	12	24	8.90794	9.77658	9.88362	12.2	10.305		9.01806	9.24148	12.2		11.6	11.4	11.6	11.6	11.8		10.0196	10.437
2011	12	25	9.04369	9.74871	9.90231	12.1	10.3011		9.02474	9.24278	12		11.4	11.2	11.4	11.4	11.6		10.0225	10.4323
2011	12	26	8.82506	9.55874	9.73032	11.9	10.1289		8.84902	9.06253	11.9		11.1	11	11.2	11.2	11.4		9.85693	10.2818
2011	12	27	8.77376	9.44892	9.65165	11.6	10.0392		8.76261	8.97117	11.6		10.6	10.6	10.8	10.8	10.9		9.77376	10.2026
2011	12	28	9.06094	9.51108	9.7689	11.3	10.1252		8.86539	9.06885	11.3		10.1	10.2	10.3	10.3	10.5		9.86577	10.276
2011	12	29	8.65818	9.2503	9.50836	11	9.87714		8.60622	8.80604	11.1		9.9	10	10	10.1	10.2		9.6234	10.0595
2011	12	30	8.668	9.18176	9.47294	10.8	9.82746		8.56229	8.75741	10.8		9.5	9.6	9.7	9.7	9.9		9.57959	10.0151
2011	12	31	8.57751	9.06989	9.38535	10.6	9.73219		8.46869	8.65943	10.6		9.3	9.5	9.5	9.5	9.7		9.48993	9.93103
2012	1	1	8.42809	8.93052	9.26545	10.4	9.60811		8.34398	8.53038	10.5		9.2	9.3	9.3	9.4	9.6		9.37139	9.82191
2012	1	2	8.70902	9.00306	9.38908	10.1	9.70124		8.45368	8.63527	10.2		8.7	8.9	8.9	9	9.2		9.46968	9.90133
2012	1	3	8.69445	8.9465	9.35767	9.9	9.6593		8.41605	8.59394	10		8.6	8.8	8.7	8.9	9		9.43223	9.8637
2012	1	4	8.87439	8.98956	9.43883	9.8	9.71863		8.48727	8.66146	9.9		8.5	8.7	8.6	8.7	8.9		9.49562	9.91403
2012	1	5	9.40801	9.21879	9.7288	9.6	9.96701		8.76117	8.93197	9.7		8.4	8.6	8.5	8.6	8.8		9.74706	10.1287
2012	1	6	9.81761	9.41173	9.96654	9.6	10.1743		8.98802	9.15695	9.7		8.4	8.6	8.4	8.6	8.8		9.95608	10.3082
2012	1	7	9.81139	9.41693	9.98055	9.6	10.1858		9.00166	9.17011	9.7		8.6	8.7	8.6	8.8	8.9		9.96853	10.3179
2012	1	8	9.9123	9.47435	10.0534	9.7	10.2499		9.07201	9.23994	9.8		9	8.9	8.8	9.1	9.2		10.0334	10.3734
2012	1	9	10.0871	9.57205	10.1698	9.9	10.3541		9.18487	9.35248	9.9		9.3	9.2	9.1	9.4	9.5		10.1378	10.4636
2012	1	10	10.0367	9.56499	10.1623	10.2	10.349		9.17908	9.34697	10.2		9.9	9.7	9.6	9.9	10		10.1326	10.4591
2012	1	11	9.89146	9.50765	10.0971	10.3	10.2918		9.11736	9.28544	10.3		10.1	9.9	9.9	10.1	10.3		10.0754	10.4092
2012	1	12	9.97646	9.55723	10.1565	10.3	10.3444		9.17469	9.34241	10.2		10	9.8	9.8	10	10.2		10.128	10.4545
2012	1	13	9.95219	9.55596	10.1556	10.5	10.3437		9.17418	9.34178	10.4		10.5	10.2	10.2	10.4	10.6		10.1272	10.4535
2012	1	14	10.0491	9.613	10.2215	10.6	10.4024		9.23783	9.40508	10.5		10.7	10.4	10.4	10.6	10.8		10.1855	10.504
2012	1	15	10.5503	9.87361	10.5192	10.7	10.6689		9.52515	9.69192	10.6		10.7	10.5	10.4	10.7	10.8		10.4509	10.7349
2012	1	16	10.8372	10.0483	10.7097	10.9	10.844		9.71177	9.87932	10.8		11	10.7	10.7	10.9	11.1		10.624	10.8868
2012	1	17	10.5163	9.93198	10.5613	10.9	10.7183		9.573	9.74239	10.8		11.1	10.8	10.8	11	11.2		10.4962	10.7777
2012	1	18	10.4131	9.90697	10.5232	11.1	10.6876		9.53829	9.70842	10.9		11.2	10.9	10.9	11.1	11.3		10.464	10.7506
2012	1	19	10.6647	10.0515	10.6815	11.1	10.831		9.69192	9.86213	11		11.3	11	11	11.2	11.4		10.6056	10.8746
2012	1	20	10.7389	10.1174	10.7456	11.3	10.8921		9.75579	9.92668	11.1		11.6	11.2	11.3	11.5	11.6		10.6645	10.9271
2012	1	21	10.6806	10.1189	10.7347	11.4	10.8862		9.74748	9.91918	11.2		11.7	11.4	11.4	11.6	11.8		10.6564	10.9215
2012	1	22	11.0202	10.3128	10.946	11.5	11.0778		9.9525	10.1244	11.3		11.7	11.4	11.5	11.7	11.8		10.8456	11.0871
2012	1	23	10.9236	10.3034	10.9186	11.5	11.0586		9.92903	10.1021	11.4		11.8	11.4	11.5	11.7	11.8		10.8237	11.0699
2012	1	24	11.1539	10.449	11.0712	11.6	11.1987		10.078	10.2516	11.4		11.8	11.5	11.6	11.7	11.9		10.961	11.1909
2012	1	25	11.305	10.5629	11.1841	11.6	11.3048		10.1896	10.3641	11.4		11.7	11.4	11.5	11.6	11.8		11.0639	11.2824
2012	1	26	11.1011	10.5048	11.0977	11.5	11.2334		10.1094	10.2853	11.3		11.4	11.2	11.3	11.5	11.6		10.9893	11.2197
2012	1	27	11.0135	10.4929	11.0683	11.7	11.2102		10.0825	10.259	11.5		11.8	11.5	11.6	11.7	11.9		10.9634	11.1986
2012	1	28	11.2692	10.645	11.2293	11.6	11.3557		10.2382	10.4146	11.4		11.5	11.4	11.4	11.6	11.7		11.1061	11.3238
2012	1	29	11.3629	10.7261	11.3051	11.6	11.4268		10.3127	10.4896	11.4		11.5	11.3	11.4	11.5	11.6		11.174	11.3845
2012	1	30	11.7074	10.9329	11.5242	11.9	11.6262		10.5256	10.7027	11.7		12	11.7	11.8	12	12.1		11.3699	11.5565
2012	1	31	11.9697	11.1109	11.7054	12.2	11.7941		10.7032	10.8814	12		12.5	12.2	12.3	12.4	12.6		11.5336	11.7015
2012	2	1	11.8386	11.102	11.6685	12.4	11.7687		10.6716	10.8514	12.2		12.8	12.5	12.6	12.7	12.9		11.5039	11.6785
2012	2	2	11.7626	11.1109	11.6552	12.6	11.7622		10.6614	10.8424	12.3		13	12.7	12.8	12.9	13.1		11.4935	11.6718
2012	2	3	11.8175	11.1782	11.7112	12.9	11.8161		10.717	10.8985	12.6		13.4	13.1	13.2	13.3	13.5		11.5436	11.7173
2012	2	4	12.0537	11.3348	11.8697	13.1	11.9613		10.8712	11.0531	12.8		13.6	13.2	13.4	13.5	13.6		11.6848	11.842
2012	2	5	11.9639	11.3375	11.8485	13.2	11.9472		10.853	11.0358	12.9		13.7	13.3	13.6	13.6	13.8		11.6666	11.8284
2012	2	6	11.8395	11.3161	11.8021	13.2	11.9089		10.8095	10.9928	12.9		13.6	13.3	13.5	13.5	13.7		11.6246	11.7937
2012	2	7	11.7873	11.3226	11.7909	13.1	11.9		10.7986	10.9818	12.8		13.2	12.9	13.2	13.2	13.3		11.6122	11.7842
2012	2	8	12.2534	11.5813	12.0709	13.1	12.1502		11.0677	11.2501	12.8		13.1	12.9	13.1	13.2	13.3		11.8587	11.9995
2012	2	9	12.6832	11.8399	12.3438	13	12.3977		11.3321	11.5147	12.7		12.8	12.7	12.9	12.9	13		12.1017	12.2128
2012	2	10	12.9985	12.0565	12.5626	12.8	12.6001		11.5463	11.7299	12.5		12.4	12.4	12.6	12.6	12.7		12.2987	12.3872
2012	2	11	13.1046	12.1786	12.6687	12.7	12.7037		11.6531	11.8384	12.4		12.2	12.2	12.3	12.4	12.5		12.3967	12.4759
2012	2	12	12.6621	12.0289	12.4624	12.7	12.5279		11.4586	11.646	12.4		12.2	12.2	12.3	12.4	12.5		12.2157	12.322
2012	2	13	12.0986	11.796	12.1693	12.8	12.2694		11.1773	11.3656	12.6		12.4	12.4	12.5	12.6	12.7		11.9531	12.0956
2012	2	14	11.8022	11.6689	12.0081	12.9	12.1225		11.0193	11.2066	12.7		12.6	12.6	12.7	12.8	12.9		11.8033	11.9655
2012	2	15	11.5058	11.5285	11.8375	12.9	11.9638		10.8503	11.0358	12.6		12.5	12.4	12.6	12.6	12.7		11.6425	11.8248
2012	2	16	11.2509	11.3966	11.6822	12.9	11.8155		10.6941	10.8768	12.6		12.4	12.4	12.5	12.6	12.7		11.4926	11.6927
2012	2	17	11.3164	11.4137	11.7028	12.9	11.8215		10.7057	10.8846	12.6		12.5	12.5	12.6	12.7	12.8		11.4975	11.6943
2012	2	18	11.507	11.4974	11.7989	12.9	11.8955		10.7904	10.9656	12.7		12.5	12.5	12.6	12.7	12.8		11.5701	11.7549
2012	2	19	11.4716	11.4788	11.7747	12.8	11.8635		10.7602	10.9321	12.6		12.4	12.4	12.5	12.6	12.6		11.5366	11.7236
2012	2	20	11.7994	11.6391	11.9568	12.9	12.0153		10.9285	11.0966	12.7		12.6	12.5	12.6	12.7	12.8		11.6866	11.8518
2012	2	21	11.909	11.706	12.0265	13.1	12.0694		10.9902	11.1555	12.8		12.7	12.7	12.8	12.9	13		11.7385	11.8953
2012	2	22	12.0826	11.8089	12.1358	13	12.1597		11.0905	11.2531	12.7		12.6	12.6	12.7	12.7	12.8		11.8263	11.9704
2012	2	23	12.4208	11.9997	12.3436	13	12.3394		11.2865	11.4466	12.8		12.6	12.6	12.7	12.8	12.9		12.0029	12.1231
2012	2	24	12.6593	12.1542	12.5044	13.2	12.4799		11.439	11.5972	12.9		12.9	12.8	12.9	13	13.1		12.1397	12.2419
2012	2	25	12.8254	12.2805	12.6295	13.2	12.5902		11.558	11.7151	12.9		12.8	12.7	12.8	12.9	13		12.246	12.3348
2012	2	26	12.7264	12.2799	12.6067	13.1	12.5694		11.5352	11.6914	12.8		12.6	12.6	12.7	12.7	12.8		12.221	12.3137
2012	2	27	13.3001	12.6048	12.9599	13.1	12.8831		11.8737	12.0283	12.9		12.7	12.7	12.7	12.8	12.9		12.5303	12.5831
2012	2	28	13.3479	12.6909	13.0302	13.1	12.9487		11.9425	12.0969	12.8		12.6	12.6	12.7	12.8	12.9		12.5908	12.6374
2012	3	1	13.3483	12.7513	13.0712	13.2	12.9877		11.9827	12.137	12.9		12.8	12.8	12.8	13	13		12.6247	12.6686
2012	3	2	13.382	12.8242	13.1274	13.3	13.0397		12.0373	12.1912	13		12.9	12.9	13	13.1	13.1		12.6717	12.7109
2012	3	3	13.0696	12.7235	12.985	13.4	12.9136		11.8999	12.0537	13.1		13.1	13	13.2	13.3	13.3		12.5409	12.5984
2012	3	4	12.8401	12.6475	12.8769	13.5	12.8145		11.7934	11.946	13.2		13.2	13.2	13.3	13.4	13.4		12.4379	12.5091
2012	3	5	12.8163	12.6614	12.8768	13.5	12.809		11.7893	11.9398	13.2		13.2	13.2	13.3	13.4	13.4		12.429	12.5008
2012	3	6	13.0823	12.8164	13.0399	13.6	12.9488		11.9421	12.09	13.3		13.3	13.3	13.4	13.5	13.5		12.5651	12.6184
2012	3	7	13.0934	12.8553	13.0661	13.7	12.968		11.964	12.1101	13.4		13.4	13.3	13.5	13.6	13.6		12.5805	12.6316
2012	3	8	13.4087	13.0433	13.264	13.8	13.1403		12.1512	12.2951	13.5		13.6	13.5	13.6	13.7	13.8		12.7487	12.7776
2012	3	9	14.0699	13.4137	13.6669	14	13.4983		12.5375	12.6796	13.7		13.8	13.7	13.8	14	14		13.1018	13.0852
2012	3	10	14.7601	13.8233	14.1047	14.3	13.893		12.9608	13.1023	13.9		14.2	14.1	14.2	14.4	14.4		13.4902	13.4251
2012	3	11	14.9789	14.0237	14.2923	14.4	14.0697		13.1462	13.289	14		14.4	14.3	14.4	14.5	14.5		13.6597	13.5762
2012	3	12	14.9508	14.1046	14.3404	14.6	14.1227		13.1977	13.3423	14.2		14.5	14.4	14.5	14.7	14.7		13.7054	13.6199
2012	3	13	14.9405	14.1862	14.3915	14.6	14.1771		13.2512	13.3973	14.2		14.5	14.4	14.6	14.7	14.7		13.7526	13.6647
2012	3	14	14.972	14.2821	14.4608	14.6	14.2463		13.3214	13.4686	14.2		14.3	14.3	14.4	14.5	14.5		13.815	13.7223
2012	3	15	15.1159	14.4292	14.5901	14.3	14.3684		13.449	13.5969	13.9		13.8	13.8	14	14	14.1		13.9303	13.8258
2012	3	16	15.416	14.6543	14.8082	14.2	14.5702		13.6622	13.8109	13.9		13.6	13.7	13.8	13.9	13.9		14.125	13.9984
2012	3	17	15.662	14.8599	15.0006	14.2	14.7507		13.8517	14.0017	13.9		13.5	13.6	13.7	13.8	13.8		14.298	14.1527
2012	3	18	16.0049	15.1176	15.2507	14.2	14.9839		14.0975	14.2489	13.8		13.5	13.6	13.7	13.8	13.8		14.5234	14.3529
2012	3	19	15.9071	15.1654	15.2562	14.2	15.0004		14.1086	14.2623	13.8		13.5	13.6	13.7	13.8	13.8		14.532	14.3651
2012	3	20	15.2059	14.9038	14.9101	14.2	14.7004		13.7794	13.9354	13.9		13.6	13.7	13.8	13.9	13.9		14.2251	14.1022
2012	3	21	14.997	14.8505	14.8169	14.5	14.6185		13.6893	13.8451	14.1		14	14	14.2	14.2	14.3		14.1377	14.0281
2012	3	22	15.2136	14.9958	14.9568	14.7	14.7422		13.8221	13.9767	14.4		14.4	14.4	14.5	14.6	14.6		14.2561	14.1321
2012	3	23	15.3742	15.1202	15.0705	14.8	14.8437		13.9305	14.0842	14.4		14.4	14.4	14.5	14.6	14.6		14.3522	14.217
2012	3	24	15.2628	15.1139	15.0333	14.8	14.8108		13.8937	14.0469	14.4		14.4	14.4	14.5	14.6	14.6		14.314	14.1852
2012	3	25	15.5394	15.2917	15.2108	14.8	14.968		14.0628	14.2146	14.5		14.4	14.4	14.5	14.6	14.6		14.466	14.3184
2012	3	26	15.7834	15.4625	15.377	14.9	15.117		14.2221	14.3732	14.5		14.5	14.5	14.7	14.8	14.7		14.6093	14.4445
2012	3	27	15.3993	15.3295	15.192	15	14.9535		14.0439	14.1949	14.6		14.5	14.6	14.7	14.8	14.8		14.4405	14.2994
2012	3	28	15.2767	15.306	15.1406	15	14.905		13.9917	14.1415	14.6		14.4	14.5	14.6	14.7	14.7		14.3874	14.2538
2012	3	29	15.532	15.4622	15.2988	14.9	15.042		14.1405	14.2882	14.5		14.3	14.4	14.5	14.6	14.6		14.52	14.3692
2012	3	30	15.556	15.5129	15.333	15	15.0701		14.1709	14.3172	14.6		14.4	14.5	14.6	14.7	14.6		14.5434	14.39
2012	3	31	15.423	15.4847	15.2772	15.1	15.0173		14.1145	14.2594	14.7		14.5	14.6	14.7	14.8	14.8		14.4863	14.3407
2012	4	1	15.2981	15.4526	15.2206	15.2	14.9619		14.0561	14.1991	14.8		14.6	14.7	14.8	14.9	14.9		14.427	14.2888
2012	4	2	15.0933	15.3742	15.1139	15.3	14.8601		13.9484	14.0892	14.9		14.8	14.8	14.9	15	15		14.3218	14.1966
2012	4	3	15.2072	15.4439	15.1814	15.4	14.9118		14.0074	14.1451	15		14.9	15	15.1	15.2	15.1		14.3704	14.2374
2012	4	4	15.5128	15.6127	15.3618	15.6	15.0651		14.1756	14.3103	15.1		15.2	15.2	15.3	15.4	15.4		14.5203	14.3666
2012	4	5	15.8221	15.7953	15.5537	15.6	15.2314		14.3567	14.4889	15.2		15.1	15.2	15.3	15.4	15.4		14.6826	14.5072
2012	4	6	16.2913	16.0682	15.845	15.6	15.489		14.635	14.7654	15.2		15.1	15.2	15.3	15.4	15.4		14.9357	14.7276
2012	4	7	16.1165	16.0395	15.7833	15.7	15.4351		14.5755	14.7055	15.2		15.1	15.2	15.3	15.4	15.3		14.8768	14.6776
2012	4	8	15.5733	15.8174	15.5037	15.8	15.184		14.3045	14.4339	15.4		15.3	15.4	15.5	15.7	15.6		14.6216	14.4563
2012	4	9	15.4002	15.7528	15.4147	16.1	15.0979		14.2141	14.3411	15.6		15.8	15.8	15.9	16.1	16		14.5325	14.3778
2012	4	10	15.5221	15.8258	15.4875	16.4	15.1545		14.2784	14.4024	15.9		16.2	16.2	16.4	16.4	16.4		14.5862	14.423
2012	4	11	16.0452	16.102	15.7922	16.5	15.4193		14.5668	14.6877	16		16.3	16.2	16.4	16.5	16.4		14.8477	14.6492
2012	4	12	16.8971	16.5618	16.2997	16.5	15.8701		15.0536	15.1723	16		16.1	16.1	16.3	16.4	16.3		15.2938	15.0374
2012	4	13	17.6869	17.0238	16.7966	16.5	16.319		15.5347	15.6532	16		16.1	16.1	16.3	16.4	16.3		15.7364	15.4247
2012	4	14	18.2624	17.4076	17.1918	16.6	16.6838		15.9219	16.0421	16.1		16.1	16.1	16.3	16.4	16.3		16.0935	15.7396
2012	4	15	18.3603	17.5717	17.3271	16.7	16.8206		16.061	16.1845	16.2		16.1	16.2	16.4	16.5	16.4		16.222	15.857
2012	4	16	18.3201	17.663	17.3789	16.9	16.8826		16.1196	16.2464	16.3		16.4	16.5	16.6	16.7	16.6		16.276	15.9095
2012	4	17	18.1709	17.6904	17.3601	16.9	16.88		16.109	16.239	16.4		16.4	16.5	16.7	16.8	16.7		16.2656	15.9057
2012	4	18	18.162	17.7736	17.4098	16.9	16.936		16.1629	16.2952	16.4		16.3	16.5	16.6	16.7	16.6		16.3144	15.9526
2012	4	19	17.8374	17.6939	17.2746	17	16.8255		16.0378	16.1724	16.5		16.4	16.5	16.7	16.8	16.7		16.1972	15.8549
2012	4	20	17.5533	17.6148	17.1475	17.2	16.7181		15.918	16.0539	16.6		16.6	16.7	16.9	17	16.9		16.0841	15.7595
2012	4	21	17.2143	17.4926	16.9774	17.5	16.5686		15.7545	15.8907	16.9		17	17.1	17.3	17.4	17.2		15.9298	15.6271
2012	4	22	16.9151	17.3729	16.8174	17.9	16.4241		15.5984	15.7339	17.3		17.7	17.6	17.9	17.9	17.8		15.7815	15.4988
2012	4	23	16.5722	17.2175	16.6229	18.1	16.2453		15.407	15.5409	17.5		18	17.9	18.2	18.2	18.1		15.5997	15.3404
2012	4	24	16.3596	17.1119	16.4923	18.3	16.1199		15.275	15.4063	17.7		18.2	18.1	18.4	18.4	18.3		15.4721	15.2279
2012	4	25	16.6721	17.2577	16.6548	18.6	16.2542		15.4242	15.5518	17.9		18.4	18.3	18.7	18.7	18.6		15.6043	15.3408
2012	4	26	16.9027	17.3774	16.7829	18.6	16.3604		15.5418	15.6666	17.9		18.3	18.2	18.6	18.6	18.4		15.708	15.4296
2012	4	27	17.4183	17.6478	17.0809	18.6	16.6205		15.8246	15.9466	18		18.2	18.2	18.5	18.5	18.4		15.9649	15.6521
2012	4	28	17.6241	17.7857	17.2192	18.6	16.7422		15.956	16.0767	18		18	18.1	18.4	18.4	18.3		16.0827	15.755
2012	4	29	18.0264	18.0271	17.4737	18.7	16.9694		16.2004	16.3201	18.1		18.1	18.2	18.5	18.5	18.3		16.3055	15.9496
2012	4	30	17.7374	17.9405	17.3461	19	16.8583		16.0785	16.1985	18.4		18.6	18.7	19	19	18.8		16.1898	15.8507
2012	5	1	17.7366	17.9805	17.3697	19.3	16.879		16.1003	16.2195	18.6		18.9	18.9	19.3	19.2	19.1		16.2065	15.866
2012	5	2	17.4307	17.867	17.2181	19.2	16.7426		15.9529	16.0715	18.6		18.7	18.7	19.1	19	18.9		16.0664	15.7447
2012	5	3	17.2003	17.7757	17.098	19	16.631		15.8338	15.9509	18.4		18.2	18.4	18.8	18.7	18.5		15.9519	15.6447
2012	5	4	17.1659	17.7705	17.0814	19	16.6094		15.8131	15.9278	18.4		18.1	18.3	18.6	18.6	18.4		15.9279	15.6227
2012	5	5	16.8593	17.6289	16.9095	19	16.4483		15.6423	15.7548	18.4		18	18.3	18.6	18.5	18.4		15.7648	15.4795
2012	5	6	16.6921	17.5434	16.8076	19	16.3467		15.5371	15.6464	18.4		18	18.3	18.6	18.5	18.4		15.6618	15.3876
2012	5	7	16.8736	17.6241	16.8997	19.1	16.417		15.6181	15.7235	18.5		18.1	18.3	18.7	18.6	18.4		15.7308	15.4448
2012	5	8	16.9369	17.6553	16.9323	19.2	16.4357		15.6426	15.7447	18.6		18.1	18.4	18.7	18.6	18.5		15.748	15.4575
2012	5	9	16.992	17.6856	16.963	19.2	16.4534		15.6659	15.7647	18.6		18.1	18.4	18.7	18.6	18.4		15.7641	15.4692
2012	5	10	17.1718	17.7802	17.067	19.2	16.5371		15.7601	15.8556	18.6		18.1	18.4	18.7	18.6	18.5		15.8459	15.5384
2012	5	11	17.258	17.836	17.1237	19.2	16.5802		15.8097	15.9026	18.6		18.1	18.4	18.7	18.6	18.4		15.887	15.5725
2012	5	12	17.6449	18.0437	17.3536	19.3	16.7788		16.0268	16.1169	18.7		18.1	18.5	18.7	18.7	18.5		16.0832	15.7417
2012	5	13	18.0535	18.2775	17.6074	19.7	17.0024		16.269	16.3573	19		18.8	19	19.3	19.2	19		16.3035	15.933
2012	5	14	18.3526	18.472	17.8099	20	17.1838		16.464	16.5514	19.3		19.2	19.4	19.7	19.7	19.5		16.4808	16.088
2012	5	15	18.3332	18.5183	17.8379	20.1	17.2116		16.4922	16.5797	19.5		19.4	19.5	19.9	19.8	19.6		16.5044	16.1098
2012	5	16	18.5491	18.6762	17.9951	20.4	17.3543		16.6446	16.7318	19.7		19.8	19.9	20.3	20.2	20		16.6428	16.2315
2012	5	17	18.8288	18.871	18.1921	20.7	17.5341		16.8362	16.9235	20		20.2	20.2	20.7	20.6	20.4		16.8179	16.3856
2012	5	18	18.6558	18.8496	18.1372	20.7	17.4909		16.7862	16.8745	20		20.1	20.1	20.6	20.5	20.3		16.7698	16.3461
2012	5	19	18.6156	18.882	18.148	20.9	17.5042		16.7983	16.887	20.2		20.3	20.3	20.8	20.7	20.5		16.7787	16.3556
2012	5	20	18.4801	18.8619	18.1004	21.2	17.4642		16.7533	16.8422	20.5		20.6	20.7	21.2	21	20.8		16.7346	16.3188
2012	5	21	18.0519	18.6882	17.8796	21.4	17.2677		16.5404	16.6293	20.6		20.8	20.8	21.3	21.2	21		16.5348	16.1458
2012	5	22	18.0336	18.6969	17.8763	21.4	17.2611		16.5344	16.6218	20.7		20.7	20.8	21.3	21.1	21		16.5255	16.1374
2012	5	23	18.0112	18.7019	17.8698	21.5	17.2512		16.5251	16.6109	20.8		20.8	20.9	21.4	21.2	21		16.513	16.1261
2012	5	24	18.7118	19.0627	18.2729	21.7	17.6069		16.9104	16.9939	20.9		20.9	21	21.5	21.3	21.1		16.8658	16.4324
2012	5	25	18.6879	19.0937	18.2865	21.8	17.6207		16.9239	17.0073	21.1		21.1	21.1	21.7	21.5	21.3		16.8758	16.4422
2012	5	26	18.7268	19.1517	18.3325	21.9	17.6628		16.9683	17.0514	21.2		21.1	21.2	21.8	21.5	21.4		16.9143	16.4767
2012	5	27	19.0162	19.3326	18.5197	22.1	17.8312		17.1488	17.2314	21.3		21.2	21.3	21.9	21.6	21.5		17.0789	16.6208
2012	5	28	18.9186	19.3316	18.4943	22.1	17.8117		17.1257	17.2087	21.4		21.3	21.4	22	21.7	21.5		17.0554	16.602
2012	5	29	19.3098	19.5649	18.7404	22.1	18.0337		17.3635	17.4462	21.4		21.1	21.3	21.9	21.6	21.4		17.2733	16.7928
2012	5	30	20.1032	20.0106	19.225	22	18.4719		17.833	17.9158	21.3		20.8	21	21.6	21.3	21.1		17.7064	17.1718
2012	5	31	21.0832	20.5777	19.837	21.9	19.0309		18.4296	18.5141	21.2		20.5	20.8	21.4	21.1	20.9		18.2586	17.6564
2012	6	1	21.8791	21.0882	20.3693	21.8	19.5271		18.9542	19.0429	21.1		20.3	20.6	21.2	20.9	20.7		18.7462	18.0873
2012	6	2	22.1605	21.3685	20.6261	21.8	19.7832		19.217	19.3118	21.1		20.2	20.6	21.1	20.8	20.6		18.9927	18.3104
2012	6	3	22.273	21.566	20.7856	21.7	19.9535		19.3866	19.488	21.1		20.2	20.5	21.1	20.8	20.6		19.1532	18.4591
2012	6	4	22.5819	21.8543	21.05	21.8	20.2172		19.6569	19.7648	21.1		20.2	20.6	21.1	20.8	20.6		19.4071	18.6889
2012	6	5	22.6733	22.0373	21.1913	21.9	20.372		19.8092	19.924	21.2		20.4	20.7	21.3	20.9	20.7		19.5519	18.8244
2012	6	6	22.7784	22.2203	21.3338	21.9	20.5271		19.9621	20.0836	21.3		20.4	20.7	21.3	21	20.8		19.6972	18.9601
2012	6	7	23.2871	22.5971	21.7001	22	20.8815		20.3302	20.458	21.3		20.5	20.8	21.3	21	20.8		20.0417	19.2689
2012	6	8	23.9554	23.0643	22.1648	21.8	21.3268		20.7949	20.9297	21.2		20.1	20.5	21	20.7	20.5		20.4763	19.6571
2012	6	9	24.6019	23.5379	22.629	21.6	21.7762		21.2618	21.4047	21		19.7	20.2	20.7	20.4	20.2		20.9139	20.0492
2012	6	10	25.08	23.943	23.0075	21.4	22.153		21.6483	21.8005	20.8		19.3	19.9	20.3	20.1	19.8		21.2781	20.3787
2012	6	11	25.0497	24.1034	23.1009	21.1	22.2771		21.7613	21.9239	20.5		18.9	19.5	19.9	19.7	19.5		21.3896	20.4892
2012	6	12	24.7383	24.1098	23.022	20.9	22.2447		21.7066	21.8792	20.3		18.6	19.2	19.6	19.4	19.1		21.3453	20.4634
2012	6	13	24.4605	24.1072	22.9422	20.8	22.206		21.6476	21.8289	20.2		18.4	19.1	19.4	19.3	19		21.2961	20.4318
2012	6	14	24.5093	24.2442	23.0308	20.7	22.3134		21.7483	21.9367	20.2		18.4	19.1	19.3	19.2	18.9		21.3936	20.5266
2012	6	15	24.6693	24.4294	23.1777	20.6	22.4713		21.9042	22.0994	20.1		18.3	19	19.3	19.2	18.9		21.5421	20.6653
2012	6	16	24.7043	24.5512	23.2529	20.4	22.5646		21.9907	22.1926	19.9		18.1	18.8	19	18.9	18.6		21.6262	20.7478
2012	6	17	24.483	24.5395	23.1778	20.5	22.5221		21.9315	22.14	19.9		18.2	18.9	19.1	19	18.7		21.5752	20.7124
2012	6	18	24.8751	24.8145	23.4388	20.4	22.7762		22.1939	22.4075	19.9		18.2	18.9	19.1	19.1	18.8		21.8212	20.9342
2012	6	19	24.9503	24.9427	23.5281	20.4	22.879		22.2922	22.5117	19.8		18.2	18.8	19	19	18.7		21.9156	21.0248
2012	6	20	25.0629	25.0854	23.6361	20.2	22.9975		22.4079	22.633	19.7		18	18.7	18.9	18.9	18.5		22.0262	21.129
2012	6	21	25.5063	25.3896	23.9309	20.3	23.2824		22.7033	22.9338	19.8		18.2	18.8	19	19	18.7		22.303	21.3778
2012	6	22	25.7177	25.5909	24.1032	20.4	23.4605		22.8824	23.1189	19.9		18.4	19	19.2	19.2	18.9		22.4728	21.5341
2012	6	23	25.8174	25.7381	24.2132	20.5	23.5833		23.0016	23.2444	20		18.7	19.2	19.4	19.4	19.1		22.5872	21.6424
2012	6	24	25.8266	25.837	24.2692	20.7	23.6573		23.0684	23.3175	20.1		19	19.4	19.7	19.6	19.3		22.6532	21.7083
2012	6	25	25.6216	25.8229	24.1985	20.7	23.6165		23.0123	23.2674	20.2		19.1	19.5	19.8	19.7	19.5		22.605	21.6745
2012	6	26	25.5817	25.8751	24.2102	20.8	23.6461		23.0336	23.2938	20.2		19.2	19.5	19.8	19.8	19.5		22.6279	21.7015
2012	6	27	25.3182	25.8094	24.0902	20.8	23.5561		22.9268	23.1919	20.2		19.2	19.6	19.9	19.9	19.6		22.5319	21.6245
2012	6	28	24.8326	25.6177	23.8326	20.9	23.3395		22.6854	22.9545	20.3		19.4	19.7	20.1	20	19.7		22.3104	21.4373
2012	6	29	24.2934	25.3756	23.5276	21	23.0749		22.3949	22.6667	20.4		19.5	19.9	20.2	20.1	19.9		22.0424	21.2078
2012	6	30	24.0715	25.2662	23.3858	21	22.9504		22.2583	22.531	20.4		19.5	19.9	20.2	20.1	19.9		21.9157	21.0995
2012	7	1	24.0274	25.2354	23.3398	21.1	22.9088		22.2126	22.4854	20.5		19.7	20	20.3	20.3	20		21.8726	21.0631
2012	7	2	24.0795	25.2512	23.3494	21.5	22.9162		22.2202	22.4927	20.8		20.3	20.5	20.9	20.8	20.6		21.8787	21.0691
2012	7	3	24.0887	25.2487	23.3385	21.7	22.9055		22.2081	22.4805	21		20.6	20.8	21.2	21.1	20.9		21.8667	21.0594
2012	7	4	24.181	25.2883	23.3768	21.9	22.9387		22.2436	22.5158	21.2		20.8	21	21.4	21.3	21		21.8988	21.0879
2012	7	5	24.7264	25.5562	23.6767	22	23.2066		22.5318	22.8036	21.3		21	21.2	21.6	21.5	21.2		22.1651	21.3202
2012	7	6	24.8522	25.6394	23.7564	22.1	23.2826		22.6109	22.8838	21.4		21	21.2	21.7	21.5	21.3		22.2388	21.3865
2012	7	7	25.2918	25.8813	24.0173	22.2	23.5215		22.8651	23.1393	21.5		21	21.2	21.7	21.5	21.3		22.4751	21.5944
2012	7	8	25.3855	25.9683	24.0942	22.2	23.5998		22.9445	23.221	21.5		21	21.3	21.7	21.6	21.3		22.5503	21.6632
2012	7	9	25.3513	25.9927	24.0988	22.3	23.614		22.9544	23.2337	21.6		21.1	21.4	21.8	21.7	21.4		22.5615	21.6765
2012	7	10	25.5301	26.1176	24.2205	22.4	23.7322		23.0768	23.3584	21.7		21.1	21.4	21.9	21.7	21.4		22.6768	21.78
2012	7	11	25.8286	26.306	24.4134	22.5	23.9154		23.2687	23.553	21.8		21.3	21.6	22.1	21.9	21.6		22.8567	21.9402
2012	7	12	25.9597	26.4207	24.5179	22.7	24.022		23.3769	23.6645	21.9		21.4	21.7	22.2	22	21.7		22.9597	22.0342
2012	7	13	25.8822	26.4335	24.5047	22.8	24.024		23.3719	23.6633	22.1		21.7	21.9	22.4	22.2	22		22.9582	22.0374
2012	7	14	25.9059	26.4889	24.543	23	24.0708		23.4159	23.7107	22.2		21.8	22	22.5	22.3	22.1		23.0018	22.0796
2012	7	15	26.2134	26.682	24.7402	23	24.2595		23.613	23.9108	22.3		21.8	22	22.6	22.4	22.1		23.1872	22.2449
2012	7	16	26.2842	26.7673	24.8101	23.1	24.3367		23.6887	23.9905	22.4		21.9	22.1	22.7	22.4	22.2		23.2608	22.3138
2012	7	17	26.3043	26.8263	24.8499	23.2	24.3872		23.7355	24.0413	22.5		22	22.2	22.8	22.6	22.3		23.3078	22.3595
2012	7	18	25.7888	26.6171	24.583	23.4	24.163		23.4864	23.7966	22.6		22.2	22.4	23	22.8	22.5		23.0808	22.1667
2012	7	19	25.5867	26.5376	24.4748	23.4	24.0755		23.3872	23.7001	22.7		22.1	22.4	23	22.7	22.4		22.9915	22.0921
2012	7	20	25.4056	26.4582	24.3714	23.4	23.9899		23.2911	23.6062	22.6		22	22.3	22.9	22.6	22.3		22.9047	22.019
2012	7	21	25.322	26.4185	24.3175	23.4	23.9465		23.2417	23.5584	22.7		22	22.3	22.9	22.6	22.3		22.8607	21.9825
2012	7	22	25.3624	26.4363	24.3318	23.5	23.9633		23.2574	23.5754	22.8		22.1	22.4	23	22.7	22.4		22.8769	21.9981
2012	7	23	25.4567	26.4823	24.3787	23.7	24.0094		23.3049	23.6241	22.9		22.4	22.6	23.3	22.9	22.7		22.9225	22.0393
2012	7	24	25.1585	26.3379	24.2061	24	23.8601		23.1412	23.4623	23.2		22.8	22.9	23.7	23.3	23.1		22.773	21.9109
2012	7	25	24.6099	26.0567	23.8822	24.2	23.5727		22.83	23.1524	23.4		23	23.1	23.9	23.5	23.3		22.4863	21.6622
2012	7	26	24.568	26.0039	23.8298	24.3	23.523		22.7776	23.0996	23.5		23.1	23.2	24	23.6	23.4		22.4381	21.6196
2012	7	27	24.562	25.9693	23.7994	24.3	23.4926		22.7462	23.0677	23.5		23	23.2	24	23.5	23.3		22.4095	21.5939
2012	7	28	24.7428	26.0291	23.8775	24.2	23.5596		22.8198	23.1407	23.5		22.8	23	23.8	23.4	23.1		22.478	21.6528
2012	7	29	25.0221	26.1472	24.0194	24.4	23.6858		22.9561	23.2769	23.6		23	23.2	24	23.5	23.3		22.6053	21.7632
2012	7	30	25.3011	26.278	24.1714	24.6	23.8238		23.104	23.4254	23.9		23.4	23.5	24.3	23.9	23.7		22.7439	21.8843
2012	7	31	25.5062	26.3841	24.2905	24.8	23.9353		23.2218	23.5446	24		23.5	23.7	24.5	24	23.8		22.8553	21.9826
2012	8	1	26.2522	26.7655	24.7224	24.9	24.3284		23.6425	23.9668	24.1		23.6	23.8	24.6	24.1	23.9		23.2476	22.3258
2012	8	2	26.8587	27.1075	25.0971	24.9	24.6775		24.0123	24.34	24.1		23.5	23.6	24.5	24	23.8		23.5944	22.6315
2012	8	3	26.8591	27.1711	25.143	24.9	24.7381		24.0682	24.4013	24.1		23.5	23.6	24.5	24	23.8		23.652	22.6872
2012	8	4	27.0173	27.3074	25.273	24.9	24.8735		24.2051	24.5433	24.1		23.3	23.5	24.4	23.9	23.7		23.7844	22.808
2012	8	5	26.7718	27.2456	25.174	24.9	24.8052		24.1217	24.4657	24.1		23.3	23.5	24.4	23.9	23.7		23.7132	22.7519
2012	8	6	26.906	27.3561	25.2782	24.9	24.9156		24.2324	24.5812	24.2		23.3	23.5	24.4	23.9	23.7		23.8212	22.8509
2012	8	7	26.9248	27.4112	25.3175	25	24.9689		24.2811	24.6349	24.2		23.3	23.6	24.5	23.9	23.7		23.8719	22.9003
2012	8	8	26.6789	27.3321	25.2035	24.9	24.8848		24.1818	24.5409	24.2		23.2	23.5	24.4	23.8	23.6		23.7857	22.8306
2012	8	9	26.417	27.231	25.0696	24.9	24.7801		24.0615	24.4251	24.2		23.2	23.4	24.4	23.8	23.6		23.6795	22.7426
2012	8	10	26.0525	27.0655	24.8671	24.9	24.6112		23.8734	24.241	24.2		23.1	23.4	24.3	23.7	23.5		23.51	22.5988
2012	8	11	25.8849	26.9806	24.7641	24.8	24.5275		23.779	24.1494	24.1		22.8	23.1	24	23.4	23.2		23.4264	22.5286
2012	8	12	25.3627	26.7131	24.4549	24.8	24.2578		23.4849	23.858	24.1		22.8	23.1	24	23.4	23.2		23.1577	22.2967
2012	8	13	25.016	26.511	24.23	24.8	24.0585		23.269	23.6434	24.1		22.9	23.2	24.1	23.5	23.3		22.9603	22.1255
2012	8	14	24.9873	26.4537	24.1774	25	24.01		23.2174	23.592	24.3		23.3	23.5	24.4	23.8	23.6		22.9144	22.0851
2012	8	15	25.1695	26.5025	24.2471	25.2	24.071		23.2838	23.6585	24.5		23.5	23.7	24.7	24	23.9		22.9778	22.1397
2012	8	16	25.0714	26.423	24.1664	25.1	23.9996		23.2066	23.5821	24.4		23.3	23.5	24.5	23.8	23.7		22.9088	22.0797
2012	8	17	25.2537	26.4801	24.2441	25.1	24.0692		23.2817	23.6576	24.4		23.3	23.5	24.5	23.9	23.7		22.9807	22.142
2012	8	18	25.4798	26.5685	24.3546	25.1	24.1703		23.3897	23.7666	24.4		23.2	23.4	24.4	23.8	23.6		23.0836	22.2319
2012	8	19	25.3723	26.5026	24.2842	24.9	24.112		23.3249	23.7036	24.3		23	23.2	24.2	23.5	23.4		23.027	22.1837
2012	8	20	25.425	26.512	24.3018	24.9	24.1318		23.3445	23.7247	24.2		22.8	23.1	24.1	23.4	23.2		23.0485	22.2032
2012	8	21	25.2049	26.3894	24.167	24.8	24.016		23.2177	23.5998	24.2		22.8	23.1	24.1	23.4	23.2		22.9346	22.1052
2012	8	22	25.031	26.281	24.052	24.9	23.9163		23.109	23.4926	24.3		23	23.2	24.2	23.5	23.3		22.8372	22.0209
2012	8	23	24.815	26.1459	23.9089	24.8	23.7901		22.9724	23.3572	24.1		22.7	23	23.9	23.3	23.1		22.7138	21.9136
2012	8	24	24.9712	26.1874	23.9719	24.6	23.8466		23.0336	23.4189	24		22.4	22.8	23.7	23.1	22.9		22.7732	21.9648
2012	8	25	25.1507	26.2493	24.0552	24.6	23.9233		23.1156	23.5018	24		22.4	22.7	23.6	23	22.8		22.8523	22.0338
2012	8	26	25.1346	26.2234	24.0345	24.3	23.9091		23.0986	23.4866	23.7		21.9	22.3	23.2	22.6	22.4		22.8403	22.0241
2012	8	27	24.8482	26.0639	23.8605	24.2	23.758		22.934	23.3239	23.6		21.8	22.2	23.1	22.4	22.3		22.6917	21.8955
2012	8	28	24.3595	25.7934	23.5633	24.2	23.4945		22.6493	23.0407	23.6		21.8	22.2	23.1	22.5	22.3		22.4315	21.6692
2012	8	29	24.3509	25.7416	23.5249	24.1	23.4583		22.6115	23.0031	23.6		21.9	22.2	23.1	22.5	22.3		22.3992	21.6399
2012	8	30	24.5692	25.8049	23.618	24.1	23.5402		22.701	23.0927	23.5		21.8	22.1	23	22.4	22.3		22.4847	21.7133
2012	8	31	24.9749	25.9728	23.827	24.1	23.7284		22.9038	23.2961	23.5		21.8	22.1	23	22.4	22.3		22.6758	21.8793
2012	9	1	25.5262	26.2315	24.1331	24.1	24.0077		23.2028	23.5967	23.5		21.9	22.2	23.1	22.5	22.4		22.9569	22.1248
2012	9	2	24.9683	25.965	23.8266	24.1	23.745		22.9147	23.3126	23.5		22	22.2	23.1	22.5	22.4		22.6958	21.9002
2012	9	3	24.1991	25.5694	23.381	24.1	23.3529		22.4894	22.8901	23.5		21.9	22.2	23.1	22.5	22.4		22.3066	21.5628
2012	9	4	23.6656	25.259	23.0455	23.9	23.0524		22.1662	22.5678	23.4		21.8	22	22.9	22.3	22.2		22.0105	21.3043
2012	9	5	23.1404	24.9335	22.7008	23.8	22.7393		21.8315	22.2329	23.3		21.7	21.9	22.8	22.2	22.1		21.7028	21.0345
2012	9	6	22.6689	24.6173	22.3746	23.8	22.4386		21.5122	21.9123	23.3		21.6	21.9	22.8	22.2	22		21.4086	20.775
2012	9	7	22.331	24.3536	22.1153	23.6	22.1942		21.2553	21.6532	23.1		21.4	21.7	22.6	21.9	21.8		21.1714	20.5641
2012	9	8	22.1635	24.1672	21.9488	23.6	22.0308		21.0868	21.4817	23.1		21.3	21.6	22.5	21.9	21.8		21.0156	20.4234
2012	9	9	22.2043	24.0844	21.9023	23.7	21.9743		21.0339	21.4255	23.1		21.6	21.8	22.7	22.1	22		20.9668	20.3756
2012	9	10	22.4041	24.0894	21.9543	23.7	22.0077		21.077	21.4657	23.2		21.7	21.9	22.8	22.2	22.1		21.0073	20.4059
2012	9	11	22.5167	24.0664	21.969	23.9	22.0108		21.0861	21.4728	23.3		22	22.1	23.1	22.5	22.4		21.017	20.4103
2012	9	12	22.2735	23.8777	21.7897	23.8	21.8429		20.9097	21.2952	23.3		22	22.1	23	22.4	22.3		20.8556	20.2665
2012	9	13	22.094	23.7151	21.6428	23.8	21.7028		20.7638	21.1478	23.3		21.9	22	23	22.4	22.3		20.7222	20.1466
2012	9	14	21.7438	23.4657	21.3975	23.9	21.4743		20.5229	20.9054	23.3		22.1	22.1	23.1	22.5	22.4		20.5007	19.95
2012	9	15	21.3923	23.2066	21.1448	23.9	21.2372		20.2737	20.6541	23.3		22	22.1	23.1	22.5	22.4		20.2711	19.7457
2012	9	16	21.2232	23.0291	20.9898	24	21.0854		20.1175	20.4953	23.5		22.3	22.4	23.4	22.7	22.6		20.1273	19.6154
2012	9	17	21.1752	22.9112	20.9039	24	20.9952		20.0278	20.4028	23.5		22.3	22.3	23.4	22.7	22.6		20.045	19.5385
2012	9	18	21.732	23.0973	21.1655	24	21.2167		20.2737	20.6457	23.5		22.3	22.3	23.4	22.7	22.6		20.2737	19.7325
2012	9	19	22.3011	23.3189	21.4565	24	21.4713		20.5522	20.9227	23.4		22.2	22.3	23.3	22.6	22.5		20.534	19.9559
2012	9	20	22.6885	23.4783	21.6649	24	21.6584		20.7548	21.1258	23.4		22.2	22.2	23.3	22.6	22.5		20.7255	20.1213
2012	9	21	22.9985	23.6172	21.8419	24	21.822		20.9298	21.3026	23.5		22.3	22.3	23.4	22.6	22.6		20.8926	20.2668
2012	9	22	23.1103	23.6714	21.915	24	21.8965		21.007	21.3826	23.5		22.3	22.3	23.4	22.6	22.6		20.9698	20.3353
2012	9	23	23.1414	23.6896	21.944	23.9	21.9331		21.0424	21.4214	23.4		22.2	22.2	23.3	22.5	22.5		21.0089	20.3711
2012	9	24	23.4978	23.869	22.1566	23.8	22.1347		21.2553	21.6376	23.3		21.9	22	23.1	22.3	22.3		21.2124	20.5503
2012	9	25	23.6701	23.971	22.2739	23.6	22.2547		21.3784	21.7652	23.1		21.6	21.7	22.8	22.1	22		21.3337	20.6591
2012	9	26	23.6332	23.9746	22.2748	23.5	22.2725		21.3904	21.7823	23		21.5	21.6	22.7	21.9	21.9		21.3525	20.6793
2012	9	27	23.6952	24.023	22.3275	23.4	22.3363		21.452	21.8489	23		21.4	21.5	22.6	21.8	21.8		21.4173	20.7395
2012	9	28	23.7741	24.0801	22.389	23.4	22.4086		21.5225	21.9246	22.9		21.3	21.4	22.5	21.7	21.7		21.4904	20.8073
2012	9	29	23.6963	24.0607	22.3613	23.3	22.4019		21.5073	21.915	22.9		21.3	21.4	22.5	21.7	21.7		21.4845	20.8065
2012	9	30	23.1313	23.7947	22.052	23.4	22.1426		21.2201	21.6335	22.9		21.5	21.6	22.6	21.9	21.9		21.2266	20.5862
2012	10	1	22.6657	23.5526	21.7794	23.4	21.9108		20.965	21.3827	22.9		21.6	21.6	22.7	21.9	21.9		20.9972	20.3893
2012	10	2	21.9913	23.188	21.3738	23.5	21.5557		20.5791	21.0001	23		21.7	21.7	22.8	22	22		20.6459	20.0851
2012	10	3	20.9151	22.5983	20.7207	23.4	20.9733		19.951	20.3742	22.9		21.5	21.5	22.6	21.9	21.9		20.069	19.5827
2012	10	4	20.258	22.175	20.2756	23.1	20.5673		19.5177	19.9402	22.7		21.2	21.2	22.3	21.5	21.5		19.6703	19.2327
2012	10	5	19.7649	21.8126	19.9103	22.8	20.2272		19.1581	19.5785	22.4		20.6	20.8	21.8	21	21		19.3388	18.9395
2012	10	6	19.5152	21.5588	19.6762	22.4	20.001		18.923	19.3401	22.1		20.1	20.3	21.3	20.6	20.6		19.1218	18.7447
2012	10	7	19.1526	21.2483	19.3794	22.3	19.7176		18.6269	19.0406	21.9		19.9	20.1	21.1	20.4	20.4		18.8481	18.5002
2012	10	8	18.9707	21.0218	19.1829	22.1	19.5221		18.4266	18.836	21.7		19.6	19.9	20.9	20.1	20.1		18.6625	18.3318
2012	10	9	18.8786	20.8423	19.0412	22	19.3752		18.2789	18.684	21.7		19.6	19.8	20.8	20.1	20.1		18.5257	18.2056
2012	10	10	18.9382	20.7439	18.9916	22	19.3116		18.2206	18.6215	21.6		19.7	19.9	20.9	20.1	20.1		18.4718	18.1517
2012	10	11	18.8231	20.571	18.8528	21.9	19.1705		18.0779	18.4752	21.6		19.7	19.8	20.8	20.1	20.1		18.3402	18.0308
2012	10	12	18.8669	20.4803	18.8079	21.7	19.1138		18.026	18.4197	21.4		19.4	19.6	20.6	19.8	19.9		18.2928	17.9833
2012	10	13	18.671	20.2811	18.635	21.5	18.9448		17.852	18.2429	21.2		19.3	19.4	20.4	19.7	19.7		18.1329	17.8383
2012	10	14	18.3831	20.0356	18.4097	21.4	18.7288		17.6274	18.0154	21.1		19.2	19.4	20.3	19.6	19.7		17.926	17.6525
2012	10	15	17.7358	19.6078	17.9772	21.4	18.3264		17.2024	17.5876	21.1		19.2	19.3	20.3	19.6	19.6		17.5335	17.3047
2012	10	16	17.1125	19.1727	17.5444	21.2	17.9193		16.7746	17.1557	20.9		19	19.1	20.1	19.4	19.4		17.1373	16.9524
2012	10	17	16.7272	18.8388	17.235	20.9	17.6186		16.4634	16.8392	20.7		18.7	18.8	19.8	19.1	19.1		16.8482	16.6922
2012	10	18	16.4854	18.5706	17.0041	20.8	17.3865		16.2269	16.597	20.6		18.6	18.7	19.6	18.9	19		16.6279	16.4912
2012	10	19	16.3244	18.3433	16.8208	20.6	17.1968		16.0364	16.4006	20.3		18.2	18.4	19.3	18.6	18.7		16.4502	16.3272
2012	10	20	16.2519	18.164	16.6919	20.3	17.0564		15.8987	16.2571	20		17.8	18.1	18.9	18.3	18.3		16.3215	16.2059
2012	10	21	16.1051	17.9557	16.5274	20.1	16.8855		15.7276	16.0805	19.9		17.6	17.9	18.7	18.1	18.1		16.1621	16.0584
2012	10	22	16.1751	17.8585	16.4893	20	16.8285		15.6788	16.0264	19.8		17.7	17.9	18.7	18.1	18.1		16.1163	16.0097
2012	10	23	16.3318	17.8168	16.5102	19.8	16.827		15.6887	16.0315	19.6		17.4	17.6	18.5	17.8	17.9		16.1253	16.0096
2012	10	24	16.2316	17.6633	16.3968	19.5	16.7089		15.5712	15.9103	19.3		17.1	17.3	18.1	17.5	17.6		16.0171	15.9085
2012	10	25	16.0704	17.483	16.251	19.2	16.5627		15.423	15.7587	19.1		16.8	17	17.8	17.2	17.2		15.8807	15.7832
2012	10	26	16.0443	17.3699	16.1818	18.9	16.4854		15.3489	15.6811	18.8		16.4	16.7	17.4	16.9	16.9		15.813	15.7177
2012	10	27	15.9289	17.2189	16.0662	18.7	16.3683		15.231	15.5603	18.6		16.2	16.5	17.2	16.7	16.7		15.705	15.6176
2012	10	28	16.3387	17.3295	16.2499	18.6	16.5192		15.4019	15.728	18.5		16.2	16.5	17.2	16.7	16.7		15.8646	15.7506
2012	10	29	16.8019	17.4901	16.4811	18.3	16.7182		15.6219	15.9463	18.2		15.8	16.1	16.8	16.3	16.3		16.0709	15.9258
2012	10	30	16.7387	17.4142	16.4306	18	16.671		15.5738	15.8982	17.9		15.5	15.8	16.4	15.9	16		16.0302	15.8878
2012	10	31	16.5824	17.2924	16.326	17.7	16.5762		15.4739	15.7986	17.6		15.2	15.5	16.1	15.6	15.7		15.9416	15.8084
2012	11	1	16.3487	17.1287	16.1735	17.5	16.4382		15.3275	15.6526	17.4		15	15.3	15.9	15.5	15.5		15.81	15.6915
2012	11	2	16.3493	17.0741	16.1481	17.3	16.4126		15.3028	15.6278	17.3		14.9	15.2	15.8	15.3	15.4		15.7908	15.6722
2012	11	3	16.0361	16.868	15.9466	17.2	16.2307		15.109	15.4344	17.2		15	15.2	15.8	15.4	15.4		15.6152	15.5172
2012	11	4	15.9531	16.7661	15.8678	17.2	16.1565		15.0323	15.3575	17.2		15.1	15.3	15.9	15.5	15.5		15.5476	15.4556
2012	11	5	16.266	16.8606	16.0138	17.2	16.2836		15.1724	15.4971	17.2		15.3	15.4	16	15.6	15.7		15.6808	15.5688
2012	11	6	16.2028	16.7861	15.9587	17.2	16.2348		15.1209	15.4464	17.1		15.5	15.5	16.1	15.7	15.8		15.6375	15.5296
2012	11	7	15.9695	16.6277	15.8065	17.2	16.0993		14.9759	15.3024	17.1		15.5	15.5	16.1	15.7	15.8		15.5076	15.4152
2012	11	8	15.6488	16.419	15.5986	17.1	15.9128		14.7764	15.1037	17		15.4	15.4	16	15.6	15.7		15.3269	15.2562
2012	11	9	15.0564	16.0659	15.2287	17	15.5791		14.4193	14.7469	16.9		15.4	15.4	16	15.6	15.7		14.9998	14.9693
2012	11	10	14.7946	15.8558	15.0309	16.9	15.3946		14.2252	14.5518	16.8		15.2	15.2	15.8	15.4	15.5		14.8225	14.8114
2012	11	11	14.7131	15.7297	14.9319	16.5	15.297		14.1256	14.4505	16.5		14.8	14.8	15.4	15	15.1		14.7324	14.7288
2012	11	12	14.4264	15.505	14.7188	16.3	15.0977		13.9161	14.2397	16.2		14.4	14.5	15	14.7	14.8		14.5406	14.5579
2012	11	13	14.3164	15.3617	14.602	16	14.9828		13.7985	14.1201	16		14.1	14.2	14.7	14.4	14.5		14.4334	14.4602
2012	11	14	14.2068	15.2204	14.4872	15.9	14.8697		13.6828	14.0025	15.8		14	14.1	14.6	14.3	14.4		14.328	14.364
2012	11	15	14.0612	15.0631	14.3536	15.9	14.74		13.549	13.8668	15.8		14.1	14.2	14.7	14.4	14.5		14.2058	14.2532
2012	11	16	13.9644	14.9301	14.248	15.8	14.6351		13.4422	13.758	15.8		14.2	14.2	14.7	14.4	14.5		14.1085	14.164
2012	11	17	13.6978	14.7153	14.0479	15.8	14.4459		13.2444	13.5583	15.7		14.3	14.3	14.7	14.5	14.6		13.9268	14.0015
2012	11	18	13.5486	14.5534	13.9108	15.7	14.3116		13.1064	13.418	15.6		14.2	14.2	14.6	14.4	14.5		13.8003	13.8866
2012	11	19	13.4483	14.416	13.8019	15.4	14.2022		12.9955	13.3047	15.4		13.8	13.8	14.3	14	14.1		13.6987	13.7932
2012	11	20	13.6278	14.4193	13.8539	15.1	14.2369		13.0398	13.3464	15		13.3	13.4	13.8	13.6	13.7		13.7408	13.8249
2012	11	21	13.5006	14.2846	13.7421	14.9	14.1281		12.9279	13.2329	14.9		13.1	13.3	13.7	13.4	13.5		13.6389	13.7322
2012	11	22	13.3841	14.1551	13.6362	14.7	14.0243		12.8216	13.1249	14.7		13	13.1	13.5	13.3	13.4		13.542	13.6439
2012	11	23	13.6922	14.2359	13.7714	14.4	14.1361		12.9478	13.249	14.4		12.5	12.7	13.1	12.8	13		13.6602	13.7427
2012	11	24	13.5862	14.13	13.685	13.9	14.0537		12.8626	13.163	14		11.8	12.1	12.4	12.2	12.3		13.5836	13.6731
2012	11	25	13.4192	13.9931	13.5629	13.6	13.9392		12.7429	13.0426	13.6		11.5	11.8	12	11.8	11.9		13.475	13.5757
2012	11	26	13.3263	13.8899	13.4802	13.3	13.8592		12.6607	12.9593	13.4		11.2	11.5	11.7	11.6	11.7		13.4008	13.5081
2012	11	27	13.2471	13.7936	13.405	13.1	13.786		12.5857	12.8834	13.2		11	11.3	11.5	11.4	11.5		13.3333	13.4463
2012	11	28	13.1129	13.6709	13.299	13	13.6852		12.481	12.7777	13.1		11.2	11.4	11.6	11.5	11.6		13.2383	13.3606
2012	11	29	13.1871	13.6498	13.3098	13	13.6884		12.4887	12.7842	13		11.2	11.4	11.6	11.5	11.6		13.2471	13.3651
2012	11	30	13.1112	13.5617	13.2407	12.9	13.6217		12.4202	12.7149	12.9		11.2	11.3	11.6	11.5	11.6		13.1856	13.309
2012	12	1	12.8321	13.3734	13.0562	12.8	13.4519		12.2405	12.5346	12.8		11.2	11.3	11.5	11.5	11.6		13.0211	13.1633
2012	12	2	12.3776	13.0905	12.7659	12.8	13.1855		11.9575	12.2507	12.9		11.5	11.5	11.7	11.6	11.8		12.7606	12.9335
2012	12	3	12.0429	12.8521	12.5324	12.7	12.9665		11.7272	12.0185	12.7		11.4	11.4	11.6	11.5	11.7		12.548	12.7444
2012	12	4	12.2417	12.8691	12.5957	12.6	13.0106		11.7817	12.07	12.6		11.2	11.3	11.4	11.4	11.5		12.5985	12.7835
2012	12	5	12.1167	12.7403	12.4863	12.5	12.9031		11.6715	11.9578	12.5		11.2	11.2	11.4	11.3	11.5		12.4971	12.6913
2012	12	6	12.2884	12.7581	12.5453	12.4	12.9458		11.7233	12.0073	12.4		11.1	11.1	11.3	11.3	11.4		12.5455	12.7294
2012	12	7	12.0124	12.5665	12.3592	12.1	12.7719		11.5404	11.8231	12.2		10.8	10.8	11	11	11.1		12.3772	12.5796
2012	12	8	11.6143	12.3071	12.0981	11.7	12.5291		11.2841	11.565	11.8		10.3	10.4	10.5	10.5	10.6		12.1403	12.3697
2012	12	9	11.4583	12.1556	11.9655	11.4	12.3983		11.1499	11.4281	11.5		9.8	10	10	10.1	10.2		12.0158	12.2568
2012	12	10	11.2354	11.9701	11.7944	11.1	12.2326		10.9783	11.2537	11.2		9.4	9.6	9.6	9.7	9.8		11.8566	12.1134
2012	12	11	11.0954	11.8221	11.668	10.8	12.1057		10.849	11.1213	10.9		9.1	9.4	9.4	9.4	9.6		11.7362	12.0035
2012	12	12	10.8385	11.6164	11.4756	10.6	11.9195		10.6561	10.9252	10.8		9.1	9.3	9.2	9.3	9.5		11.5567	11.8421
2012	12	13	10.9156	11.5712	11.4696	10.7	11.8985		10.6419	10.9072	10.8		9.3	9.4	9.4	9.5	9.6		11.5424	11.824
2012	12	14	10.8014	11.4411	11.3626	10.6	11.789		10.5314	10.7935	10.7		9.4	9.5	9.5	9.6	9.7		11.4392	11.729
2012	12	15	10.9692	11.4512	11.4164	10.7	11.8231		10.5759	10.8345	10.8		9.6	9.6	9.6	9.7	9.9		11.4794	11.7588
2012	12	16	11.0912	11.4513	11.4537	10.7	11.8451		10.606	10.8619	10.8		9.8	9.8	9.8	9.9	10.1		11.5067	11.7782
2012	12	17	11.3289	11.5182	11.5637	10.8	11.9341		10.7075	10.9609	10.8		10	9.9	9.9	10	10.2		11.6005	11.856
2012	12	18	10.8285	11.2338	11.2646	10.6	11.6604		10.4163	10.6687	10.6		9.7	9.6	9.6	9.8	9.9		11.3314	11.619
2012	12	19	10.9566	11.2422	11.3081	10.5	11.689		10.453	10.7028	10.5		9.6	9.6	9.6	9.7	9.9		11.3648	11.644
2012	12	20	10.7245	11.0819	11.1541	10.7	11.5429		10.3004	10.5484	10.7		10	9.9	9.9	10	10.2		11.2234	11.5175
2012	12	21	10.7764	11.056	11.1563	10.8	11.535		10.2975	10.543	10.8		10.3	10.1	10.2	10.3	10.5		11.2201	11.5109
2012	12	22	10.8308	11.0374	11.1644	10.9	11.5336		10.301	10.5444	10.9		10.6	10.4	10.4	10.6	10.8		11.2229	11.5099
2012	12	23	10.9412	11.0523	11.2083	11.1	11.5653		10.3396	10.5811	11.1		10.9	10.6	10.7	10.9	11		11.2585	11.5377
2012	12	24	11.0815	11.0895	11.2746	11.4	11.6186		10.4007	10.6407	11.3		11.4	11.1	11.2	11.3	11.5		11.3151	11.5844
2012	12	25	10.7978	10.9254	11.1058	11.4	11.4636		10.2363	10.4756	11.3		11.4	11	11.2	11.3	11.5		11.1633	11.4503
2012	12	26	10.4183	10.7039	10.8745	11.5	11.2505		10.0103	10.2483	11.4		11.6	11.2	11.4	11.5	11.7		10.9539	11.2655
2012	12	27	9.73818	10.3206	10.4624	11.6	10.8726		9.60802	9.84425	11.5		11.7	11.3	11.5	11.6	11.8		10.5805	10.9371
2012	12	28	9.03461	9.9012	10.0185	11.7	10.4604		9.17161	9.40456	11.5		11.7	11.4	11.5	11.6	11.8		10.1742	10.5784
2012	12	29	8.6822	9.63191	9.75686	11.6	10.2053		8.90735	9.13521	11.5		11.6	11.3	11.5	11.5	11.7		9.92591	10.3554
2012	12	30	8.17406	9.27857	9.40249	11.7	9.86501		8.55234	8.7746	11.6		11.7	11.4	11.5	11.6	11.8		9.59297	10.0581
2012	12	31	7.96208	9.05877	9.2076	11.7	9.66354		8.34888	8.56431	11.6		11.7	11.4	11.6	11.6	11.8		9.39942	9.88099
2013	1	1	7.8841	8.90566	9.09032	11.6	9.53068		8.21983	8.42809	11.5		11.5	11.2	11.4	11.4	11.6		9.27448	9.76327
2013	1	2	7.30875	8.51255	8.69623	11.5	9.15093		7.82434	8.02591	11.4		11.2	11	11.1	11.2	11.4		8.90288	9.43106
2013	1	3	7.11742	8.29423	8.50964	11.4	8.95258		7.62644	7.81994	11.3		11.1	11	11.1	11.2	11.3		8.71322	9.25591
2013	1	4	6.96563	8.09751	8.34811	11.4	8.7763		7.45257	7.63783	11.3		11	10.9	11	11	11.2		8.54561	9.0998
2013	1	5	6.94681	7.97009	8.26566	11.4	8.67079		7.35501	7.5319	11.3		11	10.9	11	11.1	11.3		8.44856	9.00507
2013	1	6	7.03115	7.90249	8.24914	11.3	8.62558		7.32186	7.49061	11.2		10.9	10.8	10.9	10.9	11.1		8.41132	8.96274
2013	1	7	7.393	7.98454	8.39997	11.3	8.73225		7.45142	7.61236	11.2		11	10.8	11	11	11.2		8.52512	9.05245
2013	1	8	7.94156	8.18188	8.6742	11.3	8.95404		7.70284	7.85701	11.2		11	10.9	11	11	11.2		8.75266	9.24252
2013	1	9	8.47537	8.40079	8.96141	11.4	9.1938		7.97058	8.1196	11.3		11.1	10.9	11.1	11.1	11.3		8.9966	9.44874
2013	1	10	9.24118	8.76043	9.39891	11.5	9.57391		8.38675	8.53194	11.4		11.3	11.1	11.3	11.3	11.5		9.37916	9.77735
2013	1	11	9.59949	8.95207	9.62888	11.6	9.77637		8.60752	8.75123	11.5		11.4	11.2	11.4	11.4	11.6		9.58245	9.95237
2013	1	12	9.39126	8.87746	9.54571	11.6	9.70261		8.52857	8.67221	11.5		11.5	11.2	11.4	11.4	11.6		9.50899	9.88779
2013	1	13	9.98134	9.18701	9.90571	11.6	10.0232		8.8756	9.01811	11.5		11.5	11.3	11.4	11.5	11.6		9.82944	10.1655
2013	1	14	10.1708	9.32179	10.0542	11.7	10.1604		9.02206	9.16519	11.6		11.6	11.4	11.5	11.6	11.8		9.96534	10.2844
2013	1	15	10.2422	9.40301	10.1374	11.7	10.2408		9.1064	9.25067	11.6		11.6	11.4	11.5	11.6	11.8		10.044	10.3541
2013	1	16	10.6303	9.64047	10.3983	11.8	10.4804		9.36213	9.50741	11.6		11.6	11.4	11.5	11.6	11.8		10.2813	10.5621
2013	1	17	10.6695	9.71819	10.4692	11.7	10.5533		9.43648	9.58388	11.6		11.6	11.4	11.5	11.6	11.7		10.3514	10.6256
2013	1	18	10.8055	9.84104	10.5912	11.8	10.6718		9.55993	9.70933	11.7		11.7	11.5	11.6	11.7	11.9		10.4668	10.7286
2013	1	19	10.8871	9.93852	10.682	11.8	10.7629		9.65356	9.80517	11.7		11.6	11.4	11.6	11.6	11.8		10.5546	10.8079
2013	1	20	11.2394	10.1691	10.9247	11.9	10.9898		9.89343	10.0471	11.8		11.8	11.6	11.8	11.8	12		10.7777	11.005
2013	1	21	11.4079	10.3193	11.0697	12.1	11.1319		10.0406	10.197	11.9		12.1	11.8	12	12	12.2		10.9155	11.1287
2013	1	22	11.4784	10.423	11.1594	12.2	11.2252		10.1347	10.2942	12		12.2	11.9	12.1	12.1	12.3		11.0042	11.2099
2013	1	23	11.4891	10.495	11.2123	12	11.2852		10.193	10.3556	11.9		11.9	11.7	11.9	11.9	12.1		11.0597	11.2623
2013	1	24	11.5353	10.5801	11.281	12	11.3584		10.266	10.4312	11.8		11.8	11.6	11.8	11.8	12		11.1283	11.3259
2013	1	25	11.3453	10.5458	11.2129	12	11.3087		10.2066	10.3746	11.8		11.7	11.6	11.7	11.8	11.9		11.0743	11.2827
2013	1	26	10.9729	10.409	11.0315	11.8	11.1548		10.0361	10.2064	11.7		11.5	11.4	11.5	11.5	11.7		10.9167	11.1486
2013	1	27	11.411	10.6543	11.2957	11.7	11.3948		10.2926	10.4632	11.6		11.3	11.2	11.3	11.4	11.5		11.1533	11.3563
2013	1	28	11.0448	10.5183	11.1159	11.8	11.2411		10.1229	10.2954	11.6		11.3	11.2	11.4	11.4	11.6		10.996	11.2222
2013	1	29	10.9364	10.4914	11.0684	11.9	11.2013		10.0781	10.2511	11.7		11.6	11.4	11.6	11.6	11.8		10.9533	11.1865
2013	1	30	11.7065	10.8928	11.5153	11.8	11.6017		10.5087	10.6811	11.6		11.4	11.3	11.4	11.5	11.6		11.3503	11.5329
2013	1	31	12.3953	11.2849	11.9395	11.7	11.9882		10.9214	11.0948	11.6		11.3	11.3	11.3	11.4	11.6		11.7319	11.8678
2013	2	1	12.802	11.5625	12.222	11.8	12.2536		11.2007	11.3767	11.7		11.5	11.4	11.4	11.6	11.7		11.9913	12.098
2013	2	2	13.0642	11.78	12.4301	11.9	12.455		11.4099	11.5893	11.7		11.5	11.4	11.5	11.6	11.7		12.1861	12.2729
2013	2	3	13.6118	12.143	12.8025	11.8	12.8045		11.778	11.9609	11.6		11.4	11.3	11.4	11.5	11.6		12.5283	12.5764
2013	2	4	13.8126	12.3505	12.989	11.8	12.9915		11.9691	12.1567	11.6		11.3	11.3	11.3	11.4	11.5		12.7074	12.7392
2013	2	5	13.9103	12.5072	13.1159	11.8	13.1256		12.1029	12.2954	11.6		11.4	11.4	11.4	11.5	11.6		12.8334	12.856
2013	2	6	13.7145	12.5147	13.072	11.8	13.1063		12.0715	12.269	11.7		11.5	11.4	11.4	11.6	11.7		12.8064	12.8394
2013	2	7	13.0844	12.2915	12.7687	11.9	12.8517		11.788	11.9899	11.7		11.6	11.5	11.6	11.7	11.8		12.545	12.6181
2013	2	8	13.0095	12.3103	12.7557	12	12.849		11.7796	11.9837	11.8		11.7	11.6	11.7	11.8	11.9		12.5368	12.6148
2013	2	9	12.5169	12.1156	12.5006	12.3	12.628		11.5368	11.7427	12		12.2	12	12.1	12.2	12.3		12.3109	12.4217
2013	2	10	11.9994	11.8847	12.2139	12.4	12.3729		11.26	11.4664	12.2		12.4	12.2	12.3	12.5	12.6		12.0523	12.1983
2013	2	11	11.6997	11.7388	12.0347	12.6	12.208		11.0833	11.2884	12.3		12.6	12.4	12.4	12.6	12.7		11.885	12.0527
2013	2	12	11.7594	11.7587	12.0518	12.7	12.2151		11.0938	11.2964	12.5		12.8	12.6	12.7	12.8	12.9		11.8901	12.056
2013	2	13	12.16	11.951	12.2668	13	12.399		11.2952	11.4949	12.7		13.3	13	13.1	13.2	13.3		12.0719	12.2129
2013	2	14	12.4611	12.112	12.4399	13.3	12.5488		11.4581	11.6558	13		13.6	13.3	13.4	13.5	13.7		12.2187	12.3403
2013	2	15	12.2712	12.0423	12.344	13.5	12.4603		11.3631	11.5598	13.1		13.8	13.5	13.7	13.8	13.9		12.1272	12.2609
2013	2	16	12.2302	12.0371	12.3262	13.6	12.4393		11.342	11.5369	13.3		14	13.6	13.9	13.9	14		12.1034	12.2398
2013	2	17	12.3731	12.1207	12.4116	13.9	12.5096		11.4198	11.6125	13.5		14.3	13.9	14.2	14.2	14.3		12.171	12.2979
2013	2	18	12.4586	12.1814	12.4692	14	12.5558		11.4713	11.6621	13.7		14.4	14.1	14.3	14.4	14.5		12.2143	12.3351
2013	2	19	12.2946	12.1216	12.3875	14.1	12.4779		11.3889	11.5779	13.7		14.4	14	14.3	14.3	14.4		12.1336	12.2645
2013	2	20	12.5101	12.2417	12.5157	14	12.5855		11.5075	11.6939	13.7		14.2	13.9	14.2	14.1	14.3		12.2386	12.3547
2013	2	21	12.7997	12.407	12.6927	13.9	12.7385		11.6742	11.8584	13.6		13.9	13.7	14	13.9	14		12.3883	12.4845
2013	2	22	12.577	12.3299	12.5873	13.8	12.6411		11.57	11.7529	13.5		13.6	13.5	13.7	13.7	13.8		12.2877	12.397
2013	2	23	12.6493	12.3877	12.6409	13.8	12.6834		11.6176	11.7983	13.5		13.5	13.4	13.6	13.6	13.7		12.327	12.4304
2013	2	24	13.0265	12.5981	12.8692	13.6	12.8821		11.8336	12.012	13.3		13.1	13.1	13.3	13.3	13.4		12.5223	12.5997
2013	2	25	12.8574	12.5529	12.7984	13.5	12.8164		11.7633	11.9405	13.2		13	13	13.2	13.2	13.3		12.453	12.5396
2013	2	26	12.537	12.4236	12.6345	13.4	12.6653		11.6018	11.7774	13.2		12.8	12.8	13	13	13.1		12.2989	12.4051
2013	2	27	12.6701	12.5037	12.7169	13.4	12.7309		11.6756	11.8484	13.2		12.8	12.9	13	13	13.1		12.3618	12.4585
2013	2	28	12.6106	12.4937	12.6941	13.4	12.7034		11.6487	11.8189	13.1		12.7	12.8	12.9	12.9	13		12.3315	12.4309
2013	3	1	12.8883	12.6472	12.8605	13.3	12.8441		11.8035	11.9707	13.1		12.6	12.7	12.8	12.9	12.9		12.4693	12.5493
2013	3	2	13.1354	12.7966	13.018	13.3	12.979		11.9512	12.1159	13		12.5	12.6	12.7	12.8	12.8		12.6008	12.663
2013	3	3	13.4911	13.0086	13.2439	13.3	13.177		12.1659	12.3285	13		12.5	12.6	12.7	12.8	12.8		12.7948	12.8315
2013	3	4	13.6289	13.1255	13.3553	13.4	13.2754		12.2719	12.4333	13.1		12.7	12.8	12.9	13	13		12.8888	12.9138
2013	3	5	13.5696	13.1476	13.3564	13.4	13.2759		12.272	12.4325	13.1		12.7	12.8	12.9	12.9	13		12.8848	12.9111
2013	3	6	13.7514	13.2831	13.4895	13.4	13.3933		12.3985	12.5577	13.1		12.7	12.8	12.9	13	13		12.9976	13.0097
2013	3	7	13.7889	13.352	13.5439	13.5	13.4414		12.4499	12.6081	13.2		12.9	12.9	13	13.1	13.2		13.041	13.0482
2013	3	8	14.0201	13.515	13.7067	13.7	13.586		12.6055	12.7625	13.4		13.3	13.3	13.4	13.5	13.5		13.1808	13.1706
2013	3	9	14.3054	13.7114	13.9048	14	13.7637		12.7961	12.9522	13.6		13.7	13.6	13.7	13.8	13.9		13.3532	13.3218
2013	3	10	14.9044	14.0711	14.2868	13.9	14.1077		13.165	13.3205	13.6		13.6	13.6	13.6	13.8	13.8		13.6912	13.6176
2013	3	11	15.0925	14.2482	14.4505	14	14.2613		13.3264	13.4828	13.7		13.7	13.7	13.7	13.9	13.9		13.838	13.7485
2013	3	12	15.2887	14.4312	14.6193	14	14.4202		13.493	13.6505	13.7		13.6	13.6	13.7	13.9	13.9		13.9898	13.884
2013	3	13	15.2654	14.5077	14.6641	14	14.4691		13.5406	13.6996	13.6		13.5	13.5	13.6	13.7	13.7		14.0316	13.9241
2013	3	14	15.0329	14.4736	14.584	13.9	14.405		13.4669	13.6273	13.6		13.3	13.4	13.4	13.6	13.6		13.9608	13.8659
2013	3	15	14.3152	14.1842	14.2164	13.8	14.0805		13.114	13.2752	13.5		13.1	13.2	13.3	13.4	13.4		13.6308	13.5812
2013	3	16	14.1172	14.1176	14.1179	13.7	13.9889		13.0159	13.1756	13.4		12.9	13.1	13.1	13.2	13.3		13.535	13.498
2013	3	17	13.9763	14.0694	14.0449	13.7	13.9175		12.9408	13.0984	13.4		12.9	13.1	13.1	13.2	13.2		13.4599	13.4322
2013	3	18	13.9225	14.0575	14.0171	13.7	13.8846		12.9082	13.063	13.4		13	13.1	13.2	13.3	13.3		13.4237	13.3995
2013	3	19	14.0078	14.1118	14.0671	13.6	13.9202		12.9501	13.1016	13.3		12.8	12.9	13	13.1	13.1		13.4562	13.4262
2013	3	20	14.2527	14.2484	14.2111	13.7	14.0402		13.0827	13.231	13.4		13	13.1	13.1	13.2	13.2		13.5728	13.5263
2013	3	21	14.8403	14.5642	14.5575	13.8	14.3431		13.4117	13.557	13.5		13.2	13.3	13.3	13.5	13.5		13.8716	13.7853
2013	3	22	15.3676	14.8734	14.8875	14	14.6364		13.7279	13.8715	13.7		13.5	13.5	13.6	13.7	13.7		14.1596	14.0365
2013	3	23	15.3311	14.9226	14.9113	14.1	14.6603		13.7516	13.8951	13.8		13.6	13.6	13.7	13.8	13.8		14.1778	14.0541
2013	3	24	15.2636	14.9503	14.9123	14.2	14.6627		13.7526	13.8957	13.9		13.8	13.8	13.9	14	14		14.1748	14.053
2013	3	25	15.3338	15.0393	14.9859	14.5	14.7287		13.8228	13.965	14.1		14.2	14.1	14.2	14.4	14.3		14.2355	14.107
2013	3	26	15.5113	15.1807	15.1198	14.7	14.8485		13.951	14.0924	14.3		14.5	14.4	14.5	14.6	14.6		14.3499	14.2077
2013	3	27	15.5489	15.2567	15.1769	14.7	14.9007		14.0059	14.1467	14.3		14.5	14.4	14.5	14.7	14.7		14.3967	14.2498
2013	3	28	15.3733	15.225	15.111	14.9	14.8426		13.942	14.0823	14.4		14.6	14.6	14.7	14.8	14.8		14.3334	14.1961
2013	3	29	15.1993	15.1832	15.0377	15	14.7755		13.8694	14.0087	14.5		14.7	14.7	14.8	14.9	14.9		14.2617	14.1343
2013	3	30	15.2813	15.258	15.1023	15	14.8294		13.9285	14.0659	14.6		14.7	14.7	14.8	14.9	14.9		14.3113	14.1774
2013	3	31	15.5448	15.424	15.2713	15	14.9768		14.0883	14.2238	14.6		14.6	14.6	14.7	14.8	14.8		14.4542	14.3019
2013	4	1	15.6753	15.533	15.3716	15	15.0649		14.1832	14.3174	14.6		14.6	14.6	14.7	14.8	14.8		14.5375	14.3749
2013	4	2	15.8677	15.6753	15.5091	14.9	15.1868		14.3143	14.4472	14.5		14.3	14.4	14.5	14.6	14.5		14.6545	14.4774
2013	4	3	16.026	15.8056	15.6309	14.8	15.2958		14.4309	14.563	14.4		14	14.2	14.3	14.4	14.3		14.7584	14.5689
2013	4	4	16.4209	16.056	15.8891	14.7	15.5278		14.6797	14.811	14.3		13.9	14.1	14.2	14.3	14.2		14.9848	14.7673
2013	4	5	16.3472	16.0874	15.8906	14.7	15.5333		14.6828	14.8144	14.4		13.9	14.2	14.2	14.3	14.3		14.9845	14.7693
2013	4	6	16.2852	16.1168	15.8925	14.9	15.5377		14.6854	14.817	14.5		14.1	14.3	14.3	14.5	14.4		14.9834	14.7702
2013	4	7	16.2606	16.158	15.9104	15.1	15.5551		14.7025	14.8338	14.7		14.5	14.6	14.6	14.8	14.7		14.9956	14.7822
2013	4	8	16.6014	16.3753	16.1321	15.3	15.7538		14.9157	15.0461	14.9		14.8	14.9	14.9	15.1	15		15.1891	14.9518
2013	4	9	17.2454	16.7535	16.5343	15.6	16.1164		15.3043	15.4342	15.1		15.3	15.3	15.4	15.6	15.5		15.5455	15.2639
2013	4	10	17.8881	17.1536	16.9525	15.7	16.4986		15.7116	15.8424	15.3		15.4	15.4	15.5	15.7	15.6		15.9205	15.5936
2013	4	11	17.9181	17.2716	17.0377	15.9	16.5883		15.8009	15.9345	15.4		15.7	15.6	15.8	15.9	15.8		16.0023	15.6698
2013	4	12	17.7069	17.2638	16.9802	16.1	16.5494		15.7521	15.8883	15.6		15.9	15.9	16	16.1	16		15.956	15.6343
2013	4	13	17.6008	17.2922	16.9697	16.1	16.5495		15.7466	15.8847	15.6		15.8	15.8	15.9	16.1	16		15.9492	15.6323
2013	4	14	17.5619	17.3436	16.9891	16.1	16.5744		15.7688	15.9082	15.6		15.7	15.7	15.9	16	15.9		15.9676	15.6518
2013	4	15	17.6492	17.4508	17.0752	16.1	16.6574		15.8544	15.9947	15.6		15.6	15.7	15.8	15.9	15.8		16.0445	15.7216
2013	4	16	17.9614	17.6683	17.2883	16.2	16.8539		16.0623	16.2033	15.7		15.7	15.8	15.9	16.1	15.9		16.2347	15.89
2013	4	17	17.9945	17.7564	17.3495	16.2	16.9165		16.125	16.2674	15.7		15.6	15.8	15.8	16	15.8		16.2908	15.9424
2013	4	18	17.8114	17.7338	17.285	16.1	16.866		16.0661	16.2099	15.6		15.3	15.6	15.6	15.8	15.6		16.2342	15.8965
2013	4	19	17.891	17.8287	17.3602	16.2	16.9378		16.1403	16.2846	15.7		15.4	15.7	15.7	15.9	15.7		16.3003	15.9565
2013	4	20	18.2463	18.0594	17.5918	16.4	17.1492		16.3651	16.5097	15.9		15.8	16	16.1	16.2	16.1		16.5059	16.1379
2013	4	21	18.8161	18.4072	17.9537	16.7	17.4795		16.717	16.8623	16.1		16.2	16.3	16.4	16.5	16.4		16.8296	16.4227
2013	4	22	19.7072	18.933	18.5122	16.9	17.99		17.2611	17.4079	16.3		16.5	16.6	16.7	16.8	16.7		17.3322	16.8645
2013	4	23	20.2044	19.2947	18.8698	16.8	18.3281		17.6157	17.7664	16.2		16.2	16.3	16.4	16.5	16.4		17.6611	17.1573
2013	4	24	20.4292	19.5337	19.0806	16.6	18.5382		17.8309	17.9863	16.1		15.7	16	16.1	16.2	16.1		17.8615	17.3393
2013	4	25	20.6991	19.7947	19.3157	16.5	18.7706		18.0696	18.23	16		15.6	15.9	15.9	16.1	15.9		18.084	17.5406
2013	4	26	20.389	19.7704	19.2215	16.5	18.7095		17.9914	18.1575	16		15.5	15.9	15.9	16.1	15.9		18.0133	17.4873
2013	4	27	20.2379	19.8022	19.1996	16.7	18.7084		17.9801	18.1506	16.2		15.8	16.1	16.2	16.3	16.1		18.0035	17.4857
2013	4	28	19.9689	19.7615	19.0998	16.8	18.6347		17.8919	18.0661	16.3		16	16.3	16.3	16.5	16.3		17.9219	17.4207
2013	4	29	20.0278	19.865	19.1725	17	18.7112		17.9675	18.1443	16.5		16.4	16.6	16.6	16.8	16.6		17.9912	17.4858
2013	4	30	20.815	20.3258	19.6569	17.3	19.155		18.4395	18.618	16.8		16.8	16.9	17	17.2	17		18.4272	17.8698
2013	5	1	21.2127	20.6215	19.9413	17.6	19.426		18.7224	18.9044	17		17.2	17.3	17.4	17.6	17.4		18.6895	18.1045
2013	5	2	20.8268	20.5389	19.7874	17.8	19.3074		18.5841	18.7709	17.2		17.5	17.5	17.7	17.8	17.6		18.5624	18.0009
2013	5	3	20.2332	20.3294	19.4971	17.8	19.0617		18.3111	18.5015	17.2		17.3	17.4	17.6	17.7	17.5		18.3095	17.7865
2013	5	4	19.9988	20.2668	19.3876	17.7	18.9707		18.2084	18.4003	17.1		17	17.1	17.3	17.4	17.2		18.2126	17.7057
2013	5	5	19.9555	20.2853	19.3774	17.6	18.9651		18.1992	18.3917	17		16.7	16.9	17.1	17.2	17		18.2017	17.6988
2013	5	6	19.951	20.3186	19.3869	17.6	18.9756		18.2083	18.4009	17		16.7	16.9	17.1	17.2	17		18.2074	17.7059
2013	5	7	20.0164	20.384	19.4352	17.6	19.02		18.2543	18.4468	17		16.6	16.9	17	17.1	16.9		18.2471	17.7422
2013	5	8	20.0955	20.4568	19.4927	17.6	19.0723		18.3091	18.5013	17		16.6	16.9	17	17.1	16.9		18.2949	17.7854
2013	5	9	20.0504	20.4694	19.4815	17.6	19.0631		18.2976	18.4896	17.1		16.6	16.9	17	17.2	17		18.2813	17.7751
2013	5	10	20.0901	20.5198	19.5159	17.8	19.0937		18.3295	18.521	17.2		16.8	17.1	17.2	17.3	17.1		18.3076	17.7993
2013	5	11	20.051	20.531	19.5061	17.8	19.0844		18.3187	18.5096	17.2		16.8	17.1	17.2	17.3	17.1		18.2943	17.7888
2013	5	12	20.116	20.5902	19.5534	18	19.1251		18.3623	18.5523	17.4		17.1	17.4	17.5	17.6	17.4		18.3313	17.8217
2013	5	13	21.0048	21.0579	20.0699	18.2	19.5854		18.8584	19.0467	17.6		17.4	17.7	17.8	17.9	17.7		18.7871	18.219
2013	5	14	21.6929	21.4615	20.4994	18.4	19.9756		19.2752	19.4641	17.7		17.6	17.8	17.9	18.1	17.8		19.1713	18.5562
2013	5	15	21.9093	21.6559	20.6789	18.6	20.1481		19.4545	19.6458	18		17.9	18.1	18.3	18.4	18.2		19.3368	18.7048
2013	5	16	22.5045	22.0401	21.0746	18.7	20.5149		19.8428	20.0365	18.1		18	18.2	18.4	18.5	18.3		19.6961	19.0224
2013	5	17	23.1147	22.4498	21.4916	18.8	20.9052		20.2543	20.4515	18.2		18.1	18.3	18.5	18.6	18.4		20.0779	19.3608
2013	5	18	22.8477	22.4429	21.4224	18.8	20.8654		20.1998	20.4024	18.2		18.1	18.3	18.5	18.5	18.3		20.0292	19.3261
2013	5	19	23.085	22.6648	21.6228	18.7	21.0626		20.4027	20.6093	18.1		17.7	18	18.2	18.2	18		20.2181	19.497
2013	5	20	23.5377	22.9952	21.9462	18.7	21.3706		20.7247	20.9354	18.1		17.6	17.9	18.1	18.2	17.9		20.5174	19.7642
2013	5	21	23.7068	23.1962	22.116	18.7	21.5442		20.9002	21.116	18.1		17.6	17.9	18.1	18.1	17.9		20.6819	19.915
2013	5	22	23.5808	23.2492	22.1159	18.6	21.566		20.9121	21.1332	18		17.3	17.7	17.9	18	17.7		20.6948	19.934
2013	5	23	23.5639	23.3423	22.1666	18.5	21.6304		20.9711	21.1968	17.9		17.2	17.7	17.8	17.9	17.6		20.7508	19.9897
2013	5	24	23.6959	23.5007	22.2952	18.4	21.7628		21.1042	21.334	17.9		17	17.5	17.6	17.7	17.5		20.8752	20.1044
2013	5	25	24.0256	23.7553	22.5348	18.3	21.9942		21.3442	21.5778	17.7		16.7	17.2	17.3	17.4	17.2		21.0984	20.3051
2013	5	26	24.0667	23.874	22.6156	18.3	22.0853		21.4321	21.6703	17.7		16.7	17.2	17.3	17.4	17.2		21.1813	20.3842
2013	5	27	24.2747	24.0695	22.7866	18.3	22.2559		21.6063	21.8486	17.7		16.8	17.2	17.4	17.4	17.2		21.3438	20.5323
2013	5	28	24.3243	24.1884	22.8689	18.4	22.3478		21.6952	21.9419	17.8		17	17.4	17.5	17.6	17.4		21.4276	20.612
2013	5	29	24.0358	24.135	22.7553	18.6	22.2635		21.5948	21.8458	18		17.3	17.7	17.8	17.9	17.7		21.3358	20.5386
2013	5	30	23.4864	23.9339	22.4796	18.8	22.0302		21.3355	21.5902	18.2		17.7	18	18.1	18.2	18		21.0961	20.3355
2013	5	31	23.1859	23.8279	22.3245	19	21.8983		21.1887	21.4451	18.4		18	18.3	18.5	18.6	18.3		20.9592	20.2198
2013	6	1	22.8834	23.7054	22.1577	19.3	21.7521		21.0284	21.2855	18.7		18.4	18.6	18.8	18.9	18.7		20.809	20.0913
2013	6	2	22.7584	23.6563	22.082	19.5	21.6837		20.9538	21.2106	18.8		18.7	18.8	19.1	19.1	18.9		20.7373	20.0302
2013	6	3	22.6989	23.6339	22.0406	19.5	21.6441		20.9112	21.1671	18.8		18.6	18.8	19	19.1	18.8		20.695	19.9938
2013	6	4	22.9059	23.7406	22.1499	19.5	21.7382		21.0133	21.2678	18.8		18.5	18.7	19	19	18.8		20.7863	20.0734
2013	6	5	23.1225	23.8607	22.2724	19.5	21.8456		21.1291	21.3827	18.9		18.5	18.7	19	19	18.8		20.8907	20.1648
2013	6	6	23.2059	23.9233	22.3265	19.6	21.8934		21.18	21.4331	19		18.7	18.9	19.2	19.2	19		20.9354	20.2046
2013	6	7	23.2509	23.969	22.3609	19.7	21.9241		21.2122	21.4649	19.1		18.7	19	19.2	19.2	19		20.963	20.2295
2013	6	8	22.6754	23.7082	22.044	20	21.6407		20.9058	21.1586	19.3		19.1	19.3	19.6	19.6	19.4		20.677	19.9816
2013	6	9	22.1067	23.4252	21.7122	20.3	21.3382		20.5817	20.8331	19.6		19.6	19.7	20	20	19.8		20.3734	19.7167
2013	6	10	21.5474	23.1238	21.3693	20.6	21.0203		20.2436	20.4922	19.9		20	20.1	20.4	20.4	20.2		20.0558	19.4379
2013	6	11	20.9994	22.8071	21.0185	20.8	20.6903		19.8949	20.1394	20.1		20.3	20.4	20.7	20.7	20.4		19.7272	19.148
2013	6	12	20.5775	22.5339	20.7269	21	20.4083		19.6005	19.8395	20.2		20.4	20.5	20.8	20.8	20.6		19.4479	18.8994
2013	6	13	20.4005	22.3698	20.5671	21	20.2408		19.4313	19.6637	20.3		20.2	20.4	20.7	20.7	20.5		19.2837	18.7499
2013	6	14	20.38	22.2822	20.4974	21	20.1531		19.3485	19.574	20.3		20.1	20.3	20.7	20.6	20.4		19.1995	18.6696
2013	6	15	20.3554	22.1983	20.4314	21	20.0694		19.2699	19.4886	20.3		20	20.3	20.6	20.6	20.3		19.1192	18.5928
2013	6	16	20.0517	21.9812	20.212	21	19.8493		19.044	19.2563	20.3		19.9	20.2	20.6	20.5	20.3		18.9029	18.3977
2013	6	17	20.2948	22.0276	20.299	21.1	19.9013		19.1124	19.3174	20.4		19.9	20.3	20.6	20.5	20.3		18.9586	18.4387
2013	6	18	20.4095	22.0267	20.3266	21.2	19.9035		19.1257	19.3243	20.5		20	20.4	20.7	20.6	20.4		18.964	18.4369
2013	6	19	20.3428	21.9457	20.259	21.3	19.8229		19.0485	19.2415	20.6		20.2	20.5	20.9	20.8	20.5		18.8863	18.3633
2013	6	20	20.1765	21.8168	20.1362	21.5	19.6933		18.9186	19.1061	20.7		20.4	20.7	21	21	20.7		18.7598	18.2472
2013	6	21	20.4177	21.8864	20.243	21.6	19.7684		19.0095	19.1911	20.8		20.5	20.8	21.2	21.1	20.8		18.8378	18.3089
2013	6	22	20.881	22.08	20.4868	21.6	19.9693		19.2347	19.4109	20.9		20.5	20.8	21.2	21.1	20.8		19.0408	18.4802
2013	6	23	21.3261	22.2869	20.7369	21.9	20.1812		19.4692	19.6416	21.1		20.8	21.1	21.5	21.4	21.1		19.2537	18.6617
2013	6	24	21.7096	22.483	20.9665	21.9	20.3797		19.6868	19.8566	21.2		20.9	21.1	21.6	21.4	21.2		19.4521	18.832
2013	6	25	21.9248	22.6114	21.1113	21.9	20.5065		19.8252	19.9937	21.2		20.7	21	21.5	21.3	21.1		19.5781	18.9406
2013	6	26	21.955	22.6556	21.1554	21.8	20.5458		19.868	20.0359	21.1		20.5	20.8	21.3	21.1	20.9		19.6162	18.9734
2013	6	27	22.0191	22.7156	21.2168	22	20.6013		19.9278	20.0953	21.2		20.7	21	21.4	21.3	21		19.6704	19.0204
2013	6	28	22.2967	22.8816	21.3989	21.8	20.7653		20.1043	20.2716	21.2		20.4	20.8	21.2	21	20.8		19.8328	19.1619
2013	6	29	22.4468	22.9939	21.5146	21.8	20.8728		20.2185	20.3863	21.1		20.3	20.7	21.2	21	20.7		19.9382	19.2546
2013	6	30	22.3743	22.9993	21.5053	22	20.87		20.213	20.382	21.3		20.5	20.9	21.4	21.2	20.9		19.9333	19.2517
2013	7	1	22.583	23.1375	21.65	22.1	21.0042		20.3555	20.5252	21.4		20.7	21	21.5	21.3	21.1		20.0652	19.3678
2013	7	2	23.4482	23.6063	22.1711	22.3	21.4767		20.8619	21.0324	21.6		21.1	21.3	21.8	21.6	21.4		20.5346	19.7781
2013	7	3	23.8519	23.8796	22.4539	22.5	21.7442		21.1434	21.3171	21.8		21.3	21.6	22.1	21.9	21.6		20.7975	20.0111
2013	7	4	24.064	24.0689	22.6347	22.8	21.9238		21.3284	21.5064	22		21.7	21.8	22.4	22.2	21.9		20.972	20.1682
2013	7	5	24.2732	24.2588	22.8139	22.9	22.1034		21.5126	21.6953	22.2		21.9	22	22.6	22.4	22.1		21.1462	20.3255
2013	7	6	24.2465	24.3338	22.859	23	22.1643		21.5683	21.7562	22.2		21.8	22	22.6	22.4	22.1		21.2017	20.3799
2013	7	7	24.1543	24.3682	22.8595	22.9	22.1843		21.5803	21.7732	22.2		21.6	21.9	22.5	22.2	22		21.2165	20.3988
2013	7	8	24.1849	24.453	22.921	22.9	22.2572		21.6499	21.8475	22.1		21.4	21.7	22.3	22	21.8		21.2846	20.4636
2013	7	9	24.2553	24.553	23.0011	22.8	22.3463		21.7373	21.9392	22.1		21.3	21.7	22.2	22	21.7		21.369	20.5424
2013	7	10	24.2354	24.6061	23.0277	23	22.3873		21.7729	21.9794	22.2		21.5	21.8	22.4	22.1	21.9		21.4056	20.5797
2013	7	11	24.4623	24.7752	23.1895	23.3	22.5483		21.9382	22.1489	22.5		22	22.2	22.8	22.5	22.3		21.5621	20.7211
2013	7	12	24.6177	24.9137	23.3142	23.6	22.6774		22.0685	22.2837	22.8		22.4	22.6	23.2	22.9	22.7		21.6866	20.835
2013	7	13	24.8993	25.116	23.5112	23.8	22.8719		22.2689	22.4888	23		22.8	22.9	23.6	23.3	23		21.8763	21.0058
2013	7	14	25.038	25.2541	23.6316	24.2	22.9997		22.3966	22.6217	23.4		23.3	23.4	24.1	23.8	23.5		21.9991	21.119
2013	7	15	25.0018	25.3057	23.6524	24.5	23.0389		22.4285	22.6591	23.6		23.7	23.7	24.4	24.1	23.9		22.0333	21.1553
2013	7	16	25.0887	25.411	23.7372	24.7	23.1341		22.5213	22.757	23.8		23.9	23.9	24.7	24.3	24.1		22.1238	21.2402
2013	7	17	25.2802	25.5664	23.8801	24.8	23.281		22.67	22.9108	24		24	24	24.8	24.4	24.2		22.2661	21.3701
2013	7	18	25.5321	25.7546	24.0593	25	23.4614		22.8543	23.1004	24.1		24	24.1	24.9	24.5	24.3		22.4416	21.5293
2013	7	19	25.3814	25.7488	24.0136	25	23.4422		22.8226	23.0747	24.2		24	24.1	24.9	24.5	24.2		22.4176	21.5152
2013	7	20	25.1679	25.7	23.923	25	23.3805		22.7462	23.0038	24.2		23.9	24	24.8	24.4	24.2		22.3518	21.4642
2013	7	21	25.094	25.7065	23.9014	25	23.3775		22.7345	22.9967	24.2		23.8	23.9	24.8	24.3	24.1		22.3453	21.4639
2013	7	22	25.2971	25.8433	24.0323	25	23.5095		22.8691	23.1353	24.2		23.6	23.8	24.7	24.2	23.9		22.474	21.5808
2013	7	23	25.6675	26.0681	24.2625	25	23.7314		23.1001	23.3706	24.2		23.6	23.8	24.7	24.1	23.9		22.6922	21.7759
2013	7	24	26.26	26.4145	24.6279	25.1	24.077		23.4631	23.7383	24.3		23.6	23.8	24.7	24.1	23.9		23.0334	22.0788
2013	7	25	26.5277	26.6204	24.824	25.1	24.276		23.6657	23.9472	24.3		23.6	23.8	24.7	24.2	23.9		23.2272	22.2548
2013	7	26	26.5939	26.7314	24.9089	25.1	24.377		23.7621	24.0504	24.3		23.4	23.7	24.6	24	23.8		23.3229	22.3461
2013	7	27	26.4532	26.7364	24.8729	25	24.3696		23.7416	24.0369	24.2		23.2	23.5	24.4	23.9	23.6		23.3106	22.3431
2013	7	28	26.1107	26.6294	24.7129	25	24.249		23.6002	23.902	24.3		23.3	23.6	24.5	23.9	23.7		23.1858	22.2416
2013	7	29	26.3565	26.7938	24.8721	25.1	24.4095		23.7639	24.0707	24.3		23.3	23.6	24.5	23.9	23.7		23.3426	22.3841
2013	7	30	26.8893	27.1066	25.1995	25.2	24.7219		24.0906	24.4026	24.4		23.4	23.7	24.6	24	23.8		23.6508	22.6585
2013	7	31	27.0548	27.2556	25.3318	25.1	24.8641		24.2319	24.5504	24.4		23.3	23.6	24.5	23.9	23.7		23.7882	22.7856
2013	8	1	27.1546	27.3733	25.4275	25.2	24.974		24.3381	24.6633	24.4		23.4	23.6	24.6	24	23.8		23.8934	22.8849
2013	8	2	26.8879	27.3079	25.3136	25.1	24.8965		24.2423	24.5745	24.4		23.2	23.6	24.5	23.9	23.7		23.8115	22.8213
2013	8	3	26.8248	27.3265	25.3024	25.1	24.9074		24.2434	24.5816	24.4		23.2	23.5	24.4	23.9	23.6		23.8187	22.8343
2013	8	4	26.6746	27.295	25.2369	25	24.8681		24.1911	24.535	24.3		23	23.3	24.2	23.7	23.4		23.7763	22.8036
2013	8	5	26.604	27.2928	25.2092	24.9	24.8605		24.1741	24.523	24.2		22.9	23.2	24.1	23.5	23.3		23.766	22.8002
2013	8	6	26.5929	27.3141	25.2113	25	24.8782		24.185	24.5386	24.3		22.9	23.3	24.2	23.6	23.4		23.7813	22.8187
2013	8	7	26.6132	27.3479	25.2296	25	24.9095		24.211	24.5691	24.3		23	23.3	24.2	23.6	23.4		23.8106	22.849
2013	8	8	26.4662	27.2974	25.1523	25.1	24.8551		24.1447	24.5073	24.4		23.2	23.5	24.4	23.8	23.6		23.7544	22.8049
2013	8	9	26.3974	27.2773	25.1137	25.2	24.8333		24.1147	24.4812	24.5		23.3	23.5	24.5	23.9	23.7		23.7313	22.7889
2013	8	10	26.3034	27.2404	25.0582	25	24.7953		24.0677	24.4379	24.4		23	23.3	24.2	23.6	23.4		23.6923	22.7588
2013	8	11	25.836	27.0136	24.7876	24.8	24.5637		23.8125	24.1864	24.2		22.7	23	23.9	23.3	23.1		23.4605	22.5604
2013	8	12	25.848	27.0037	24.7746	24.7	24.5577		23.803	24.179	24.1		22.5	22.9	23.8	23.2	23		23.455	22.5577
2013	8	13	26.0104	27.0694	24.849	24.6	24.63		23.8779	24.2558	23.9		22.2	22.6	23.5	22.9	22.7		23.5278	22.6229
2013	8	14	26.5282	27.3184	25.1317	24.4	24.8899		24.1545	24.5345	23.8		22.1	22.5	23.3	22.8	22.5		23.7876	22.8512
2013	8	15	26.8782	27.5059	25.336	24.2	25.0845		24.3584	24.7418	23.6		21.7	22.2	23	22.5	22.2		23.9813	23.0233
2013	8	16	26.5236	27.3578	25.1501	24.1	24.9334		24.188	24.5762	23.5		21.6	22.1	22.9	22.3	22.1		23.8292	22.8955
2013	8	17	26.5496	27.3805	25.167	23.9	24.9599		24.211	24.6027	23.4		21.4	21.9	22.7	22.1	21.9		23.8553	22.9216
2013	8	18	26.3963	27.3143	25.0821	23.8	24.8956		24.136	24.5314	23.3		21.3	21.8	22.6	22	21.8		23.7908	22.8689
2013	8	19	26.0217	27.1309	24.866	23.7	24.7123		23.9334	24.3323	23.2		21.1	21.6	22.4	21.8	21.7		23.608	22.7128
2013	8	20	25.8273	27.0205	24.7404	23.5	24.6063		23.816	24.2173	23		20.8	21.3	22.1	21.6	21.4		23.5032	22.6234
2013	8	21	25.8159	26.993	24.7136	23.3	24.5869		23.7929	24.1961	22.8		20.7	21.2	22	21.4	21.2		23.4854	22.6092
2013	8	22	25.9984	27.0621	24.7982	23.2	24.6671		23.8772	24.2821	22.7		20.6	21.1	21.8	21.3	21.1		23.5671	22.6816
2013	8	23	25.6052	26.8552	24.5631	23.1	24.4635		23.6545	24.062	22.6		20.5	21	21.8	21.3	21.1		23.3651	22.5075
2013	8	24	25.2525	26.6523	24.3395	23.2	24.2665		23.4408	23.8499	22.7		20.9	21.3	22	21.5	21.3		23.1706	22.339
2013	8	25	25.1574	26.5639	24.253	23.2	24.1891		23.3575	23.7674	22.7		20.9	21.3	22	21.5	21.4		23.0962	22.274
2013	8	26	24.5446	26.2183	23.8726	23.4	23.8485		22.9907	23.4016	22.9		21.3	21.6	22.4	21.9	21.7		22.7594	21.9805
2013	8	27	24.316	26.04	23.694	23.4	23.6831		22.8153	23.2256	22.9		21.3	21.6	22.4	21.9	21.7		22.5987	21.8386
2013	8	28	24.4222	26.0223	23.7032	23.3	23.684		22.8201	23.229	22.8		21.3	21.5	22.3	21.8	21.6		22.6044	21.8411
2013	8	29	24.5025	26.0013	23.7058	23.3	23.6809		22.8198	23.2279	22.8		21.2	21.5	22.2	21.7	21.6		22.6059	21.8402
2013	8	30	24.4375	25.9159	23.6325	23.2	23.6115		22.7472	23.155	22.7		21.1	21.4	22.2	21.7	21.5		22.5409	21.782
2013	8	31	24.4827	25.8859	23.623	23.3	23.5993		22.7364	23.1437	22.8		21.3	21.6	22.4	21.9	21.7		22.5331	21.7734
2013	9	1	24.6684	25.9309	23.6979	23.5	23.6638		22.8076	23.2148	23		21.7	21.8	22.7	22.2	22		22.6016	21.8316
2013	9	2	24.6897	25.9053	23.6878	23.6	23.6548		22.7985	23.2063	23		21.8	21.9	22.8	22.3	22.1		22.5963	21.8262
2013	9	3	24.6691	25.8621	23.6564	23.7	23.6276		22.7694	23.178	23.1		22	22.1	23	22.4	22.3		22.5727	21.8052
2013	9	4	24.3726	25.6836	23.4691	23.7	23.4616		22.5903	23.0001	23.2		22.1	22.2	23	22.5	22.4		22.4104	21.6636
2013	9	5	24.2493	25.5802	23.3723	23.7	23.3743		22.4972	22.9075	23.1		21.9	22.1	22.9	22.4	22.3		22.3273	21.5903
2013	9	6	24.1436	25.4832	23.2838	23.5	23.294		22.4119	22.8226	23		21.7	21.8	22.7	22.2	22		22.2513	21.5231
2013	9	7	23.8093	25.2715	23.0647	23.5	23.0966		22.2004	22.6116	22.9		21.6	21.7	22.6	22.1	21.9		22.0586	21.3541
2013	9	8	23.7796	25.1996	23.0105	23.6	23.0444		22.1466	22.5575	23		21.8	21.9	22.8	22.3	22.1		22.0114	21.311
2013	9	9	24.1153	25.3111	23.1661	23.6	23.1803		22.2955	22.7059	23		21.8	21.9	22.9	22.3	22.2		22.1519	21.4314
2013	9	10	24.3613	25.3957	23.2844	23.6	23.2868		22.4107	22.8218	23.1		21.9	22	22.9	22.3	22.2		22.2623	21.5267
2013	9	11	24.778	25.5773	23.5089	23.7	23.4913		22.6301	23.0425	23.1		21.9	22	23	22.4	22.3		22.4698	21.7074
2013	9	12	24.6879	25.5267	23.4592	23.5	23.4551		22.588	23.0032	23		21.7	21.8	22.7	22.1	22		22.4361	21.6796
2013	9	13	24.6613	25.5035	23.4418	23.4	23.4475		22.5767	22.9947	22.9		21.5	21.6	22.6	21.9	21.8		22.431	21.6766
2013	9	14	24.7825	25.5524	23.5069	23.4	23.5138		22.6451	23.0657	22.9		21.5	21.6	22.6	21.9	21.8		22.4997	21.7378
2013	9	15	24.7336	25.5223	23.479	23.4	23.4984		22.6246	23.0484	22.8		21.5	21.6	22.6	21.9	21.8		22.4866	21.7283
2013	9	16	25.1449	25.7174	23.7099	23.3	23.7144		22.8536	23.2803	22.8		21.4	21.5	22.5	21.8	21.7		22.7044	21.9197
2013	9	17	25.0417	25.6751	23.6611	23.2	23.6844		22.8154	23.2463	22.7		21.3	21.5	22.4	21.8	21.7		22.6758	21.8979
2013	9	18	25.0055	25.6601	23.6453	23.1	23.683		22.8084	23.2435	22.6		21.1	21.3	22.2	21.6	21.5		22.676	21.901
2013	9	19	24.8393	25.5783	23.5532	23	23.6132		22.7277	23.167	22.5		21	21.2	22.1	21.5	21.4		22.6079	21.8447
2013	9	20	24.7937	25.5485	23.5233	22.9	23.5977		22.7062	23.1491	22.5		20.9	21.1	22	21.4	21.3		22.5944	21.8354
2013	9	21	24.8986	25.591	23.5771	22.9	23.6567		22.7652	23.2116	22.5		20.9	21.1	22	21.4	21.3		22.6553	21.8908
2013	9	22	24.887	25.5801	23.5679	22.9	23.6604		22.764	23.2144	22.5		21	21.2	22.1	21.5	21.4		22.6608	21.8984
2013	9	23	24.688	25.4758	23.4514	22.9	23.5682		22.6594	23.1138	22.4		20.9	21.1	22	21.4	21.3		22.5706	21.8227
2013	9	24	24.3203	25.2793	23.2324	22.8	23.3827		22.4549	22.9132	22.3		20.8	20.9	21.9	21.2	21.2		22.3876	21.6658
2013	9	25	23.9032	25.0436	22.9743	22.5	23.1589		22.2107	22.672	22.1		20.3	20.6	21.5	20.8	20.8		22.1672	21.4754
2013	9	26	23.6628	24.8795	22.8049	22.5	23.0108		22.05	22.5132	22		20.4	20.6	21.5	20.9	20.8		22.0233	21.3504
2013	9	27	23.5576	24.7751	22.7076	22.4	22.9253		21.9576	22.4221	22		20.4	20.5	21.5	20.8	20.8		21.9422	21.2796
2013	9	28	23.4409	24.664	22.6037	22.2	22.8334		21.8586	22.3244	21.8		20.1	20.3	21.2	20.6	20.5		21.8549	21.2032
2013	9	29	23.4514	24.6144	22.5717	21.9	22.8053		21.8286	22.2954	21.5		19.6	19.9	20.7	20.1	20		21.8315	21.1821
2013	9	30	23.7444	24.7085	22.7037	21.5	22.9245		21.9572	22.4249	21.2		19	19.4	20.2	19.6	19.5		21.955	21.2891
2013	10	1	23.8225	24.7118	22.7258	21.2	22.9487		21.9819	22.4515	20.9		18.6	19	19.8	19.2	19.1		21.983	21.3139
2013	10	2	24.0415	24.7901	22.8319	20.9	23.0493		22.0883	22.56	20.6		18.1	18.6	19.3	18.8	18.7		22.087	21.4052
2013	10	3	23.7995	24.651	22.6842	20.5	22.9255		21.9515	22.4265	20.2		17.6	18.1	18.8	18.3	18.2		21.9665	21.3019
2013	10	4	23.306	24.3781	22.3864	20.1	22.6657		21.669	22.1468	19.9		17.2	17.7	18.5	17.9	17.8		21.7106	21.0802
2013	10	5	22.4747	23.9192	21.8826	20	22.2175		21.1853	21.6652	19.8		17.2	17.6	18.3	17.8	17.7		21.2675	20.6945
2013	10	6	21.7314	23.4724	21.4055	19.8	21.7859		20.723	21.2031	19.6		17.1	17.5	18.2	17.7	17.7		20.8428	20.3226
2013	10	7	21.4747	23.2408	21.1866	19.7	21.579		20.506	20.9843	19.5		17.1	17.5	18.2	17.7	17.6		20.6438	20.1452
2013	10	8	21.0925	22.944	20.8955	19.6	21.3064		20.2188	20.6951	19.4		17.1	17.5	18.1	17.7	17.6		20.3794	19.9106
2013	10	9	21.1324	22.848	20.8394	19.6	21.2414		20.1567	20.63	19.4		17.3	17.6	18.2	17.8	17.7		20.3231	19.8561
2013	10	10	21.3171	22.8336	20.8745	19.5	21.2597		20.1836	20.6542	19.3		17.2	17.4	18.1	17.6	17.6		20.3495	19.8741
2013	10	11	21.2752	22.7225	20.7934	19.3	21.1772		20.1005	20.5693	19.1		17	17.3	17.9	17.5	17.5		20.2747	19.8048
2013	10	12	20.9878	22.4946	20.5771	19.1	20.9746		19.8876	20.355	18.9		16.8	17.1	17.7	17.3	17.3		20.0799	19.6314
2013	10	13	20.7925	22.3063	20.409	18.8	20.8138		19.7203	20.186	18.6		16.4	16.7	17.3	16.9	16.9		19.927	19.494
2013	10	14	20.7854	22.2096	20.3471	18.6	20.7474		19.6551	20.1187	18.4		16.2	16.5	17.1	16.7	16.7		19.8686	19.4386
2013	10	15	20.7634	22.1118	20.282	18.5	20.6794		19.5877	20.0495	18.4		16.2	16.5	17.1	16.7	16.7		19.8083	19.3819
2013	10	16	20.4516	21.8758	20.0565	18.4	20.4691		19.3664	19.8269	18.2		16.2	16.4	17	16.6	16.6		19.6059	19.2018
2013	10	17	20.0248	21.5758	19.7604	18.2	20.1942		19.0761	19.535	18.1		16	16.3	16.8	16.5	16.4		19.3392	18.9653
2013	10	18	19.8766	21.402	19.6142	18	20.0506		18.9286	19.3851	17.8		15.7	16	16.5	16.2	16.2		19.2043	18.8427
2013	10	19	19.449	21.0912	19.3107	17.8	19.7664		18.6296	19.0839	17.6		15.5	15.8	16.3	15.9	15.9		18.929	18.5979
2013	10	20	18.877	20.6983	18.9176	17.5	19.3996		18.2428	18.6943	17.4		15.2	15.5	16	15.7	15.7		18.5719	18.2812
2013	10	21	18.6335	20.4521	18.6997	17.3	19.1858		18.0228	18.4702	17.2		15	15.3	15.8	15.5	15.5		18.3684	18.0969
2013	10	22	18.7638	20.3898	18.6943	17.2	19.1613		18.0072	18.4501	17.1		15	15.3	15.7	15.4	15.4		18.354	18.077
2013	10	23	18.4457	20.1206	18.4462	17	18.9228		17.7595	18.1991	16.9		14.9	15.1	15.6	15.3	15.3		18.1254	17.8716
2013	10	24	18.0154	19.7907	18.131	16.9	18.6231		17.4464	17.8824	16.8		14.8	15	15.5	15.2	15.2		17.836	17.6128
2013	10	25	17.5207	19.4197	17.7726	16.7	18.2826		17.0904	17.5223	16.6		14.6	14.8	15.2	15	15		17.5063	17.3183
2013	10	26	17.0616	19.055	17.4267	16.4	17.9504		16.7448	17.1717	16.4		14.3	14.6	15	14.7	14.7		17.1856	17.0308
2013	10	27	16.8104	18.7843	17.1929	16.3	17.7161		16.5059	16.9271	16.2		14.3	14.5	14.9	14.7	14.7		16.9632	16.828
2013	10	28	16.8838	18.6746	17.1448	16.3	17.6475		16.4458	16.861	16.2		14.3	14.5	14.9	14.7	14.7		16.9063	16.7691
2013	10	29	16.3246	18.2659	16.7487	16.2	17.2706		16.0521	16.4624	16.1		14.3	14.5	14.8	14.6	14.7		16.5411	16.4427
2013	10	30	15.8976	17.9092	16.4179	16	16.949		15.7194	16.1241	15.9		14.2	14.3	14.7	14.5	14.5		16.2318	16.164
2013	10	31	15.4792	17.5499	16.0875	15.8	16.6258		15.3861	15.7845	15.8		14	14.2	14.5	14.3	14.4		15.9213	15.8837
2013	11	1	15.3838	17.3444	15.9368	15.6	16.4616		15.225	15.6164	15.6		13.8	14	14.3	14.1	14.2		15.77	15.7413
2013	11	2	15.2373	17.1214	15.7638	15.6	16.2789		15.0434	15.4281	15.5		13.9	14	14.4	14.2	14.2		15.5998	15.5829
2013	11	3	15.3718	17.0427	15.7548	15.6	16.2437		15.0203	15.3985	15.5		13.9	14	14.4	14.2	14.3		15.5767	15.5527
2013	11	4	15.6124	17.0329	15.8188	15.7	16.2773		15.0698	15.4422	15.6		14.2	14.2	14.6	14.4	14.5		15.6215	15.5826
2013	11	5	15.9296	17.0805	15.9408	15.7	16.3672		15.1779	15.5456	15.6		14.3	14.3	14.7	14.5	14.6		15.7215	15.6618
2013	11	6	16.1096	17.0814	16.0004	15.7	16.4062		15.2288	15.5931	15.6		14.5	14.5	14.9	14.7	14.8		15.7696	15.6972
2013	11	7	16.1689	17.0364	16.001	15.8	16.3959		15.2249	15.5868	15.6		14.7	14.6	15	14.8	14.9		15.7676	15.6901
2013	11	8	16.0192	16.8957	15.8877	15.7	16.2859		15.1123	15.4726	15.6		14.6	14.5	14.9	14.8	14.9		15.6655	15.5967
2013	11	9	15.9507	16.7936	15.8181	15.7	16.2151		15.0419	15.4005	15.5		14.6	14.5	14.9	14.7	14.8		15.6025	15.5372
2013	11	10	15.6491	16.5781	15.6166	15.7	16.0272		14.8448	15.2021	15.6		14.7	14.6	15	14.8	14.9		15.4223	15.3761
2013	11	11	15.0573	16.2111	15.2436	15.7	15.6844		14.4814	14.8372	15.5		14.6	14.5	14.9	14.7	14.8		15.0877	15.0804
2013	11	12	14.5294	15.8564	14.8917	15.6	15.3562		14.1357	14.4889	15.5		14.6	14.5	14.9	14.7	14.8		14.7687	14.7969
2013	11	13	14.0915	15.5311	14.5794	15.6	15.06		13.8261	14.1758	15.4		14.6	14.5	14.9	14.7	14.8		14.4822	14.5408
2013	11	14	14.0119	15.3728	14.4631	15.4	14.9364		13.7039	14.0492	15.3		14.3	14.2	14.6	14.4	14.5		14.3687	14.4344
2013	11	15	14.21	15.3575	14.5091	15.1	14.9589		13.7387	14.0795	15		13.7	13.8	14.2	14	14.1		14.4006	14.4549
2013	11	16	14.3403	15.3253	14.5294	14.9	14.9618		13.7507	14.088	14.7		13.4	13.5	13.9	13.7	13.8		14.4122	14.4586
2013	11	17	14.4222	15.2817	14.5315	14.6	14.9511		13.7469	14.0813	14.5		13	13.2	13.5	13.3	13.4		14.4096	14.4509
2013	11	18	14.2906	15.1419	14.4191	14.3	14.8402		13.6339	13.9662	14.2		12.6	12.8	13.1	13	13.1		14.3064	14.3562
2013	11	19	13.745	14.7974	14.071	14	14.5188		13.2938	13.6244	13.9		12.2	12.5	12.7	12.6	12.7		13.9929	14.0786
2013	11	20	13.0905	14.3817	13.6477	13.5	14.1261		12.8788	13.2067	13.5		11.6	11.9	12.2	12	12.1		13.6091	13.7388
2013	11	21	12.9249	14.1874	13.4866	13.2	13.9631		12.7136	13.0372	13.2		11.2	11.6	11.8	11.7	11.8		13.4556	13.598
2013	11	22	12.7843	14.007	13.3412	12.9	13.8141		12.5636	12.8829	12.9		10.8	11.2	11.4	11.3	11.4		13.316	13.4692
2013	11	23	12.1167	13.5685	12.8989	12.5	13.3998		12.1274	12.4428	12.6		10.4	10.8	10.9	10.8	10.9		12.9115	13.11
2013	11	24	11.1585	12.9666	12.277	12.4	12.8204		11.5154	11.8259	12.4		10.4	10.7	10.8	10.8	10.9		12.3431	12.6069
2013	11	25	10.6545	12.5594	11.8911	12.2	12.4446		11.1265	11.4299	12.2		10.2	10.5	10.6	10.6	10.7		11.9795	12.2798
2013	11	26	10.3665	12.2501	11.6225	11.9	12.1708		10.849	11.1443	12		10	10.3	10.4	10.4	10.5		11.7185	12.0411
2013	11	27	10.2308	12.0171	11.4423	11.8	11.9756		10.6565	10.9435	11.9		10	10.2	10.3	10.3	10.4		11.5359	11.8704
2013	11	28	10.5272	12.005	11.514	11.7	12.0063		10.7073	10.9858	11.8		10	10.2	10.3	10.3	10.4		11.5787	11.896
2013	11	29	10.662	11.9375	11.5132	11.6	11.9773		10.6913	10.9627	11.7		10	10.2	10.2	10.3	10.4		11.5607	11.8701
2013	11	30	10.6882	11.8321	11.4629	11.5	11.9073		10.6296	10.8947	11.6		10	10.1	10.2	10.2	10.3		11.5009	11.8088
2013	12	1	10.7214	11.7403	11.424	11.4	11.8497		10.5802	10.8396	11.4		9.9	10.1	10.1	10.2	10.3		11.453	11.7585
2013	12	2	11.0484	11.8035	11.5588	11	11.9494		10.6995	10.9535	11.1		9.5	9.7	9.7	9.8	9.9		11.5617	11.8451
2013	12	3	10.8931	11.6491	11.4351	10.7	11.8229		10.5725	10.8226	10.8		9.1	9.3	9.3	9.4	9.5		11.4433	11.7354
2013	12	4	10.7261	11.4883	11.3034	10.3	11.6893		10.4377	10.6841	10.4		8.5	8.9	8.7	8.9	9		11.3176	11.6196
2013	12	5	10.7131	11.4026	11.2575	10.1	11.6322		10.3855	10.628	10.3		8.4	8.7	8.6	8.7	8.9		11.2684	11.5703
2013	12	6	10.6329	11.289	11.1768	9.9	11.5455		10.3006	10.5395	10.1		8.3	8.5	8.4	8.6	8.7		11.1891	11.4952
2013	12	7	10.1207	10.964	10.8518	9.9	11.2409		9.98045	10.2163	10		8.4	8.6	8.5	8.7	8.8		10.8921	11.231
2013	12	8	9.38965	10.5149	10.3899	9.7	10.8104		9.52624	9.75835	9.9		8.3	8.5	8.3	8.5	8.7		10.4701	10.857
2013	12	9	8.72003	10.0724	9.94486	9.5	10.3895		9.08492	9.31183	9.7		8.1	8.3	8.1	8.4	8.5		10.0589	10.4908
2013	12	10	8.19195	9.68072	9.56599	9.5	10.0231		8.70459	8.92495	9.6		8.2	8.3	8.1	8.4	8.5		9.70298	10.1714
2013	12	11	7.87622	9.38224	9.29949	9.3	9.75392		8.43066	8.64347	9.4		8	8.2	8	8.2	8.4		9.44483	9.93614
2013	12	12	7.85792	9.22884	9.2012	9.1	9.63403		8.31827	8.52298	9.2		7.8	8	7.7	8	8.1		9.33591	9.83032
2013	12	13	8.2409	9.28441	9.33944	8.8	9.72735		8.43497	8.63168	9		7.5	7.7	7.5	7.8	7.9		9.4394	9.90978
2013	12	14	8.44946	9.28005	9.39895	8.8	9.75577		8.47909	8.66932	8.9		7.6	7.7	7.5	7.8	7.9		9.4768	9.93334
2013	12	15	8.78509	9.35553	9.54325	8.5	9.86364		8.60714	8.79169	8.7		7.3	7.5	7.2	7.6	7.7		9.59263	10.0262
2013	12	16	9.14199	9.46246	9.71488	8.5	10.0007		8.76434	8.94438	8.6		7.4	7.6	7.3	7.6	7.8		9.73639	10.1448
2013	12	17	9.338	9.50998	9.80944	8.6	10.0735		8.85001	9.02689	8.7		7.7	7.8	7.5	7.8	8		9.8149	10.208
2013	12	18	8.88654	9.24913	9.54411	8.6	9.82755		8.59049	8.76547	8.7		7.9	7.9	7.6	8	8.2		9.57441	9.99461
2013	12	19	8.75772	9.1319	9.44863	8.7	9.73022		8.49267	8.66469	8.8		8.1	8.1	7.8	8.2	8.3		9.48286	9.90995
2013	12	20	9.3587	9.37436	9.7657	8.7	10.0015		8.79236	8.9608	8.8		8.3	8.2	7.9	8.3	8.5		9.75924	10.1454
2013	12	21	9.82861	9.58115	10.0296	8.7	10.2318		9.04468	9.21133	8.8		8.4	8.2	8	8.4	8.5		9.99312	10.3459
2013	12	22	10.1976	9.75942	10.2509	8.7	10.4293		9.25903	9.42529	8.7		8.3	8.2	7.9	8.3	8.5		10.1929	10.5183
2013	12	23	10.6078	9.97358	10.5057	8.8	10.6606		9.50787	9.67472	8.8		8.5	8.3	8.1	8.5	8.6		10.4254	10.7204
2013	12	24	11.2754	10.3311	10.917	8.5	11.0358		9.90988	10.0782	8.6		8.1	8	7.7	8.1	8.3		10.8006	11.0479
2013	12	25	11.1623	10.3278	10.9021	8.3	11.0364		9.90477	10.0768	8.4		7.8	7.8	7.5	7.9	8		10.8001	11.0506
2013	12	26	11.375	10.4767	11.0633	8.1	11.193		10.0684	10.2435	8.2		7.5	7.6	7.2	7.6	7.8		10.9555	11.1886
2013	12	27	11.4929	10.5839	11.1728	7.9	11.305		10.183	10.3618	8		7.2	7.3	7	7.4	7.5		11.0659	11.2881
2013	12	28	11.4677	10.6214	11.2	8	11.3441		10.2186	10.4013	8.1		7.4	7.5	7.1	7.6	7.7		11.1031	11.3243
2013	12	29	11.3013	10.5838	11.1416	8.1	11.3059		10.1711	10.3577	8.2		7.8	7.7	7.4	7.8	8		11.0632	11.2932
2013	12	30	11.2653	10.6002	11.1482	8.1	11.3235		10.1848	10.3745	8.1		7.7	7.7	7.3	7.8	7.9		11.0794	11.3103
2013	12	31	11.3185	10.6566	11.2013	8.2	11.3818		10.2427	10.4354	8.2		7.9	7.8	7.5	8	8.1		11.1362	11.3627
2014	1	1	10.9898	10.5238	11.0368	8.1	11.2454		10.0906	10.2865	8.1		7.8	7.7	7.4	7.8	8		10.9986	11.2459
2014	1	2	10.5417	10.316	10.7918	8	11.0334		9.8587	10.0569	8		7.6	7.6	7.3	7.7	7.9		10.7861	11.063
2014	1	3	10.4577	10.2686	10.7386	7.9	10.988		9.80871	10.0077	7.9		7.5	7.5	7.2	7.6	7.7		10.741	11.0243
2014	1	4	10.2401	10.1522	10.6077	7.8	10.8719		9.68306	9.88267	7.8		7.4	7.5	7.1	7.5	7.7		10.6254	10.9241
2014	1	5	10.326	10.1777	10.6431	7.7	10.9022		9.71636	9.91568	7.7		7.3	7.4	7	7.4	7.6		10.6564	10.9506
2014	1	6	10.1123	10.06	10.5127	7.6	10.7848		9.59009	9.78948	7.7		7.2	7.3	6.9	7.4	7.5		10.5397	10.8489
2014	1	7	10.2977	10.1319	10.6033	7.5	10.8626		9.67553	9.87407	7.5		7.1	7.1	6.7	7.2	7.3		10.6184	10.9164
2014	1	8	10.3975	10.171	10.6529	7.5	10.9054		9.72232	9.92043	7.5		7.1	7.1	6.7	7.2	7.3		10.6615	10.9535
2014	1	9	10.5413	10.2369	10.7315	7.5	10.9747		9.7975	9.9953	7.5		7.1	7.1	6.7	7.2	7.4		10.7309	11.0138
2014	1	10	10.8013	10.3669	10.8811	7.5	11.1086		9.94176	10.1394	7.5		7.2	7.2	6.8	7.3	7.4		10.8645	11.1301
2014	1	11	10.9626	10.459	10.9828	7.5	11.2018		10.0411	10.2392	7.5		7.4	7.3	6.9	7.4	7.6		10.9568	11.2112
2014	1	12	10.9533	10.4726	10.9918	7.9	11.2133		10.0516	10.2506	7.9		8.1	7.9	7.6	8.1	8.2		10.967	11.2213
2014	1	13	10.9424	10.4838	10.9982	8	11.2219		10.0595	10.2591	8		8.2	8.1	7.7	8.2	8.3		10.9746	11.2289
2014	1	14	11.0765	10.5653	11.0856	8.2	11.3023		10.1449	10.3449	8.1		8.5	8.3	8	8.5	8.6		11.0537	11.2986
2014	1	15	11.0934	10.5934	11.1097	8.1	11.3269		10.1698	10.3705	8		8.2	8.1	7.7	8.2	8.3		11.0768	11.3199
2014	1	16	11.0729	10.6025	11.1118	8.1	11.3315		10.1731	10.3745	8		8.3	8.1	7.8	8.3	8.4		11.0799	11.3237
2014	1	17	10.9858	10.5765	11.0743	8.2	11.3		10.1379	10.3398	8.1		8.3	8.2	7.8	8.3	8.5		11.047	11.296
2014	1	18	11.1982	10.6941	11.2031	8.4	11.4158		10.2623	10.464	8.3		8.7	8.5	8.2	8.7	8.8		11.1614	11.3961
2014	1	19	11.0788	10.6556	11.1496	8.6	11.3702		10.2117	10.414	8.4		9	8.8	8.4	8.9	9		11.1141	11.356
2014	1	20	11.3755	10.8168	11.3275	8.7	11.5298		10.3832	10.5852	8.5		9.1	8.9	8.6	9.1	9.2		11.272	11.4939
2014	1	21	11.7095	11.008	11.5352	8.7	11.7182		10.5847	10.787	8.5		9	8.8	8.5	9	9.1		11.458	11.657
2014	1	22	11.8793	11.1301	11.6585	8.5	11.8338		10.7064	10.9098	8.4		8.7	8.6	8.2	8.7	8.8		11.5706	11.757
2014	1	23	11.5363	11.003	11.4935	8.7	11.6925		10.5507	10.7557	8.5		8.9	8.8	8.5	8.9	9.1		11.4265	11.6339
2014	1	24	11.3331	10.9279	11.3943	8.7	11.6061		10.456	10.6615	8.5		8.9	8.7	8.5	8.9	9		11.3379	11.5581
2014	1	25	11.284	10.9189	11.375	8.8	11.5886		10.4367	10.642	8.7		9.1	8.9	8.7	9.1	9.2		11.3185	11.5417
2014	1	26	10.8755	10.7295	11.1497	9	11.3859		10.2183	10.4233	8.9		9.5	9.3	9	9.4	9.6		11.1144	11.3644
2014	1	27	10.5866	10.5816	10.9792	9.4	11.2279		10.0501	10.2536	9.2		10	9.7	9.5	9.9	10.1		10.9558	11.2254
2014	1	28	10.6708	10.6072	11.0129	9.6	11.2492		10.0769	10.2778	9.3		10.2	9.9	9.7	10.1	10.3		10.9769	11.2418
2014	1	29	11.0407	10.7794	11.2133	9.6	11.4203		10.2647	10.463	9.4		10.2	9.9	9.7	10.1	10.3		11.1472	11.3881
2014	1	30	10.7528	10.643	11.0534	9.8	11.2725		10.1073	10.3041	9.5		10.4	10.1	9.9	10.3	10.4		10.9984	11.2578
2014	1	31	10.6818	10.6019	11.0079	9.8	11.2238		10.0582	10.2527	9.6		10.3	10.1	9.9	10.3	10.4		10.9492	11.2132
2014	2	1	10.8861	10.6951	11.1175	9.7	11.3131		10.1582	10.3499	9.5		10	9.9	9.6	10	10.1		11.0378	11.2883
2014	2	2	10.9445	10.7258	11.152	9.8	11.3369		10.1869	10.3762	9.6		10.2	10	9.8	10.2	10.3		11.0605	11.3065
2014	2	3	10.7467	10.6326	11.0432	10.1	11.2329		10.0776	10.2649	9.9		10.6	10.4	10.2	10.6	10.7		10.9556	11.2138
2014	2	4	10.6725	10.5926	10.9987	10.2	11.1843		10.029	10.2137	10		10.7	10.5	10.3	10.7	10.8		10.9063	11.1689
2014	2	5	10.8641	10.6817	11.1035	10.4	11.2684		10.124	10.3055	10.1		10.9	10.7	10.5	10.9	11		10.9897	11.2391
2014	2	6	10.9651	10.7351	11.164	10.4	11.3145		10.1771	10.356	10.2		10.9	10.7	10.5	10.9	11		11.0346	11.2764
2014	2	7	11.197	10.8577	11.3022	10.6	11.4309		10.3057	10.482	10.3		11	10.8	10.7	11	11.1		11.1495	11.3747
2014	2	8	11.3997	10.9756	11.431	10.8	11.5408		10.4264	10.6006	10.5		11.3	11.1	11	11.3	11.4		11.2574	11.4676
2014	2	9	12.0233	11.3092	11.8042	11.1	11.8708		10.7836	10.9558	10.8		11.8	11.5	11.4	11.7	11.8		11.5845	11.7517
2014	2	10	12.3528	11.5218	12.0285	11.4	12.0732		11.0005	11.1724	11.1		12.2	11.8	11.8	12.1	12.2		11.7829	11.9255
2014	2	11	12.5336	11.6713	12.1752	11.7	12.2088		11.1442	11.3164	11.3		12.5	12.2	12.1	12.4	12.5		11.914	12.0414
2014	2	12	12.864	11.8982	12.4084	11.9	12.4226		11.3717	11.5445	11.5		12.7	12.3	12.3	12.6	12.7		12.1229	12.2254
2014	2	13	13.5064	12.2886	12.8246	11.9	12.8025		11.7771	11.9507	11.5		12.5	12.2	12.2	12.5	12.6		12.4969	12.5537
2014	2	14	13.9739	12.614	13.1567	11.9	13.1122		12.1043	12.2803	11.5		12.4	12.1	12.2	12.4	12.5		12.7996	12.8216
2014	2	15	14.2846	12.8745	13.4078	12.1	13.3528		12.3553	12.5346	11.7		12.6	12.3	12.4	12.6	12.7		13.0325	13.0298
2014	2	16	14.4636	13.0748	13.5863	12.1	13.5301		12.5373	12.7204	11.8		12.5	12.3	12.4	12.6	12.6		13.2016	13.1831
2014	2	17	14.8933	13.3983	13.9052	12.3	13.833		12.8545	13.0414	11.9		12.7	12.5	12.5	12.7	12.8		13.4961	13.4456
2014	2	18	15.0533	13.5981	14.0768	12.4	14.007		13.0313	13.2227	12		12.8	12.6	12.7	12.8	12.9		13.6611	13.5962
2014	2	19	14.9471	13.6639	14.0942	12.5	14.0428		13.0592	13.2555	12.2		12.9	12.7	12.8	12.9	13		13.6881	13.6269
2014	2	20	14.5507	13.573	13.9357	12.6	13.9189		12.916	13.1166	12.3		13	12.8	12.9	13	13.1		13.5561	13.5185
2014	2	21	14.1315	13.4467	13.7455	12.7	13.7611		12.7388	12.9424	12.3		13	12.8	12.9	13	13.1		13.3915	13.3802
2014	2	22	13.6937	13.288	13.5271	12.7	13.5728		12.5313	12.7365	12.4		12.9	12.8	12.9	13	13.1		13.1975	13.2148
2014	2	23	13.5506	13.253	13.4599	12.7	13.5142		12.4661	12.6714	12.3		12.7	12.6	12.7	12.8	12.9		13.1341	13.1616
2014	2	24	13.0751	13.0456	13.1987	12.6	13.2798		12.2127	12.4176	12.2		12.5	12.4	12.5	12.6	12.7		12.8958	12.9554
2014	2	25	12.884	12.9576	13.084	12.5	13.1709		12.0971	12.3	12.2		12.3	12.3	12.4	12.5	12.6		12.7839	12.8575
2014	2	26	12.6345	12.8331	12.9316	12.5	13.0259		11.9438	12.1441	12.2		12.2	12.2	12.3	12.4	12.4		12.6366	12.728
2014	2	27	12.6656	12.8378	12.9327	12.6	13.0151		11.9368	12.1335	12.3		12.3	12.3	12.4	12.5	12.6		12.6238	12.7148
2014	2	28	12.5456	12.7707	12.8516	12.6	12.9308		11.8505	12.0436	12.3		12.4	12.4	12.4	12.6	12.6		12.5377	12.6376
2014	3	1	12.5318	12.7526	12.8292	12.6	12.8974		11.82	12.009	12.3		12.3	12.3	12.3	12.5	12.5		12.5028	12.6044
2014	3	2	12.4526	12.7033	12.7718	12.6	12.8323		11.7555	11.9404	12.3		12.3	12.3	12.4	12.5	12.6		12.4363	12.5436
2014	3	3	12.5581	12.7436	12.8188	12.7	12.8597		11.7912	11.9716	12.4		12.5	12.4	12.5	12.6	12.7		12.4623	12.563
2014	3	4	12.8493	12.8819	12.9768	12.9	12.9871		11.9345	12.1103	12.6		12.7	12.7	12.7	12.9	12.9		12.5879	12.6692
2014	3	5	12.8162	12.8732	12.9614	13	12.9621		11.9122	12.0844	12.7		12.8	12.8	12.8	13	13		12.5609	12.6433
2014	3	6	12.9035	12.9228	13.0138	13	12.9972		11.955	12.1232	12.7		12.9	12.8	12.9	13	13.1		12.5939	12.6695
2014	3	7	13.11	13.0353	13.1371	13.1	13.0963		12.0666	12.231	12.7		12.8	12.8	12.9	13	13.1		12.6907	12.7514
2014	3	8	13.6925	13.3424	13.4805	13.2	13.394		12.3914	12.5521	12.8		13	13	13	13.2	13.2		12.9853	13.0058
2014	3	9	14.1813	13.6266	13.7883	13.2	13.6651		12.6851	12.8435	12.9		13	13	13	13.2	13.2		13.2521	13.2376
2014	3	10	14.0274	13.6107	13.744	13.4	13.6256		12.6418	12.7995	13		13.1	13.1	13.1	13.3	13.3		13.2079	13.2
2014	3	11	14.1157	13.7041	13.8286	13.3	13.6992		12.7215	12.8777	13		13	13.1	13.1	13.3	13.3		13.277	13.2605
2014	3	12	14.0764	13.735	13.8405	13.5	13.7083		12.7313	12.8863	13.2		13.3	13.3	13.3	13.5	13.5		13.2816	13.2648
2014	3	13	13.8614	13.6741	13.7486	13.6	13.6235		12.6404	12.7941	13.2		13.4	13.4	13.4	13.6	13.6		13.1926	13.1876
2014	3	14	13.6489	13.6028	13.649	13.7	13.5293		12.5406	12.6922	13.3		13.4	13.4	13.5	13.6	13.6		13.0948	13.1019
2014	3	15	13.52	13.562	13.5887	13.7	13.4677		12.4772	12.6261	13.3		13.4	13.4	13.5	13.6	13.6		13.0301	13.0444
2014	3	16	13.2814	13.4607	13.4616	13.7	13.3449		12.3484	12.4943	13.4		13.5	13.4	13.5	13.7	13.7		12.9046	12.9334
2014	3	17	13.2829	13.4677	13.4633	13.8	13.3346		12.3423	12.4843	13.5		13.6	13.6	13.6	13.8	13.8		12.8921	12.9199
2014	3	18	13.4154	13.5399	13.5401	13.9	13.3914		12.4085	12.5465	13.6		13.7	13.7	13.8	13.9	13.9		12.9464	12.9646
2014	3	19	13.1401	13.4161	13.3902	14	13.2465		12.2568	12.3913	13.6		13.7	13.7	13.8	13.9	13.9		12.7993	12.8343
2014	3	20	13.4602	13.5752	13.5699	14	13.3935		12.4212	12.5511	13.6		13.6	13.6	13.7	13.8	13.9		12.9442	12.9572
2014	3	21	13.8594	13.7875	13.8055	13.9	13.5934		12.6414	12.7672	13.6		13.5	13.5	13.6	13.7	13.8		13.1412	13.1263
2014	3	22	14.2075	13.9908	14.0245	14	13.7821		12.8476	12.9704	13.6		13.5	13.6	13.6	13.8	13.8		13.3262	13.286
2014	3	23	14.3352	14.0978	14.1276	14	13.8702		12.944	13.0647	13.7		13.6	13.7	13.7	13.9	13.8		13.4102	13.3586
2014	3	24	14.7093	14.3292	14.3721	14	14.0854		13.1771	13.2958	13.6		13.5	13.6	13.6	13.8	13.8		13.6209	13.5418
2014	3	25	15.2044	14.6331	14.6943	14	14.3733		13.487	13.6043	13.7		13.5	13.6	13.7	13.8	13.8		13.9034	13.7883
2014	3	26	15.6109	14.9098	14.9779	14.2	14.6308		13.7621	13.8792	13.8		13.7	13.8	13.8	14	14		14.1546	14.0089
2014	3	27	15.6259	15.0044	15.047	14.3	14.6995		13.8322	13.9502	14		14	14	14.1	14.2	14.2		14.2167	14.0658
2014	3	28	15.7548	15.1498	15.1754	14.5	14.8206		13.959	14.0777	14.1		14.3	14.3	14.3	14.5	14.5		14.3312	14.1682
2014	3	29	15.881	15.2935	15.301	14.8	14.9396		14.0833	14.2028	14.3		14.6	14.5	14.6	14.8	14.8		14.4435	14.2688
2014	3	30	15.8131	15.3406	15.3152	14.9	14.9593		14.1004	14.2209	14.5		14.7	14.7	14.8	14.9	14.9		14.4565	14.2833
2014	3	31	15.6724	15.3432	15.2811	14.9	14.9342		14.0699	14.191	14.5		14.7	14.6	14.7	14.9	14.9		14.4252	14.2586
2014	4	1	15.5997	15.3686	15.2769	14.9	14.9336		14.0668	14.188	14.4		14.5	14.5	14.6	14.8	14.7		14.4189	14.2551
2014	4	2	15.1584	15.2044	15.0578	14.9	14.7394		13.8557	13.977	14.5		14.4	14.5	14.6	14.7	14.7		14.2197	14.0834
2014	4	3	14.8109	15.0647	14.8756	15.1	14.5733		13.6772	13.7972	14.6		14.7	14.8	14.9	15	14.9		14.0496	13.9356
2014	4	4	14.6992	15.0254	14.8155	15.2	14.5125		13.6141	13.7316	14.7		14.8	14.8	14.9	15.1	15		13.9855	13.8789
2014	4	5	14.7139	15.0434	14.824	15.2	14.5116		13.6164	13.7309	14.7		14.7	14.8	14.9	15	15		13.9817	13.8741
2014	4	6	15.0283	15.2101	15.0039	15.2	14.6637		13.7837	13.895	14.7		14.6	14.8	14.8	15	14.9		14.1307	14.0021
2014	4	7	15.542	15.4881	15.3072	15.1	14.9288		14.0717	14.1803	14.7		14.5	14.7	14.7	14.9	14.8		14.3919	14.2287
2014	4	8	16.0096	15.7635	15.5998	15.2	15.1889		14.3521	14.4592	14.7		14.5	14.7	14.7	14.9	14.8		14.6472	14.4512
2014	4	9	16.691	16.1612	16.0262	15.3	15.5724		14.7638	14.8701	14.8		14.7	14.8	14.9	15	15		15.0248	14.7814
2014	4	10	16.9109	16.3548	16.2082	15.4	15.7432		14.9433	15.0507	14.9		14.8	15	15	15.2	15.1		15.1889	14.9274
2014	4	11	17.2338	16.6023	16.4499	15.6	15.9686		15.1812	15.29	15.1		15.1	15.2	15.2	15.4	15.3		15.4072	15.1211
2014	4	12	17.5407	16.8489	16.6869	15.7	16.192		15.4157	15.5265	15.2		15.3	15.3	15.4	15.6	15.5		15.6229	15.3131
2014	4	13	17.3635	16.8619	16.6525	15.7	16.1745		15.3896	15.5032	15.2		15.2	15.3	15.4	15.5	15.5		15.5979	15.2963
2014	4	14	17.1292	16.8318	16.5736	15.7	16.1145		15.3189	15.4347	15.3		15.2	15.3	15.4	15.5	15.4		15.531	15.2422
2014	4	15	16.9657	16.8209	16.5223	15.7	16.0759		15.2728	15.39	15.3		15.1	15.3	15.3	15.5	15.4		15.4862	15.2065
2014	4	16	17.0928	16.9419	16.6271	16	16.1743		15.3756	15.4933	15.5		15.4	15.6	15.6	15.8	15.7		15.5787	15.2896
2014	4	17	16.8885	16.9003	16.5447	16.1	16.1057		15.2983	15.4168	15.6		15.6	15.7	15.8	16	15.9		15.5046	15.2277
2014	4	18	16.5287	16.7691	16.3647	16.2	15.947		15.1251	15.2439	15.7		15.7	15.8	15.9	16.1	15.9		15.3411	15.0872
2014	4	19	16.6917	16.8785	16.4682	16.3	16.0376		15.2228	15.3403	15.8		15.7	15.9	15.9	16.1	16		15.4275	15.163
2014	4	20	17.2699	17.1983	16.812	16.3	16.344		15.5526	15.6689	15.8		15.7	15.9	15.9	16.1	16		15.7291	15.4262
2014	4	21	17.766	17.4994	17.1262	16.2	16.6286		15.8568	15.973	15.7		15.5	15.7	15.7	15.9	15.8		16.008	15.671
2014	4	22	18.1906	17.7819	17.4123	16.1	16.892		16.1363	16.2534	15.7		15.3	15.6	15.6	15.8	15.6		16.2648	15.8978
2014	4	23	17.7588	17.6534	17.2212	16	16.7319		15.9576	16.0772	15.5		15	15.3	15.3	15.5	15.4		16.0982	15.7571
2014	4	24	17.1185	17.3976	16.893	16	16.4441		15.6436	15.7646	15.5		15	15.3	15.3	15.5	15.3		15.8052	15.505
2014	4	25	16.9115	17.3252	16.7876	15.9	16.3485		15.5402	15.6605	15.5		14.8	15.2	15.2	15.4	15.2		15.7058	15.4192
2014	4	26	16.8568	17.3178	16.7615	15.9	16.3213		15.5118	15.6305	15.4		14.7	15.1	15.1	15.3	15.1		15.6752	15.3926
2014	4	27	17.3065	17.5566	17.0202	15.8	16.5477		15.7573	15.8738	15.3		14.5	15	14.9	15.1	14.9		15.898	15.586
2014	4	28	17.566	17.7193	17.1851	15.6	16.6939		15.9147	16.0301	15.2		14.3	14.8	14.7	14.9	14.7		16.0401	15.7103
2014	4	29	18.0332	17.9934	17.4748	15.5	16.9537		16.1935	16.3082	15.1		14	14.6	14.5	14.7	14.5		16.295	15.9333
2014	4	30	18.6526	18.3593	17.8634	15.5	17.3055		16.57	16.6847	15.1		14.1	14.6	14.5	14.8	14.5		16.6411	16.2367
2014	5	1	19.2226	18.7224	18.2399	15.5	17.6516		16.9377	17.0539	15		14.1	14.6	14.5	14.7	14.5		16.9803	16.5356
2014	5	2	19.5688	18.9925	18.502	15.4	17.8998		17.1978	17.3166	15		14	14.5	14.4	14.6	14.4		17.2207	16.75
2014	5	3	19.37	19.0001	18.4589	15.3	17.8773		17.165	17.2875	14.9		13.9	14.4	14.2	14.5	14.3		17.1905	16.7295
2014	5	4	18.7994	18.8077	18.1915	15.4	17.6513		16.9141	17.0398	15		14.1	14.6	14.4	14.7	14.5		16.9577	16.5318
2014	5	5	18.3933	18.6664	17.9941	15.5	17.4813		16.7266	16.8538	15.1		14.3	14.7	14.6	14.9	14.7		16.7823	16.3823
2014	5	6	18.3648	18.6908	17.9955	15.6	17.4842		16.7279	16.8551	15.2		14.5	14.9	14.7	15.1	14.9		16.7807	16.3825
2014	5	7	18.2181	18.653	17.9275	15.7	17.424		16.6618	16.7887	15.3		14.7	15.1	14.9	15.2	15		16.7164	16.3279
2014	5	8	18.2381	18.6894	17.9484	16	17.4414		16.6802	16.8062	15.5		15.2	15.5	15.3	15.6	15.4		16.7298	16.3403
2014	5	9	18.2967	18.7442	17.9915	16.2	17.478		16.7197	16.8446	15.7		15.4	15.7	15.6	15.9	15.7		16.7628	16.3695
2014	5	10	18.5738	18.9079	18.16	16.2	17.6267		16.88	17.0038	15.7		15.4	15.7	15.6	15.9	15.7		16.9076	16.4961
2014	5	11	18.5114	18.9137	18.1437	16.3	17.6124		16.8636	16.9869	15.8		15.5	15.8	15.7	16	15.8		16.8893	16.4812
2014	5	12	19.0108	19.1924	18.4429	16.4	17.8789		17.1506	17.2727	15.9		15.6	15.9	15.8	16.1	15.9		17.1517	16.7102
2014	5	13	19.4363	19.4533	18.7146	16.6	18.125		17.4136	17.5357	16		15.9	16.2	16	16.4	16.1		17.3927	16.9218
2014	5	14	19.6522	19.6247	18.8778	16.6	18.2775		17.574	17.6971	16.1		15.9	16.2	16.1	16.4	16.2		17.5395	17.0525
2014	5	15	20.1381	19.9339	19.1972	16.6	18.5708		17.8858	18.0099	16.1		15.8	16.2	16.1	16.4	16.1		17.8267	17.3056
2014	5	16	20.2814	20.0889	19.333	16.6	18.7037		18.0227	18.1491	16.1		15.8	16.1	16	16.3	16.1		17.953	17.4198
2014	5	17	20.4679	20.2651	19.4925	16.7	18.8581		18.1827	18.3115	16.1		15.8	16.1	16	16.3	16.1		18.1006	17.5528
2014	5	18	20.3458	20.2901	19.4772	16.8	18.8571		18.1746	18.3063	16.3		16	16.3	16.2	16.5	16.3		18.0929	17.5508
2014	5	19	19.7756	20.0821	19.1983	16.9	18.6182		17.9111	18.0454	16.4		16.2	16.5	16.4	16.7	16.5		17.8483	17.3421
2014	5	20	19.6213	20.0507	19.1334	17.2	18.5643		17.85	17.9851	16.6		16.5	16.7	16.7	17	16.7		17.7897	17.2934
2014	5	21	19.5745	20.063	19.1228	17.2	18.5567		17.8399	17.975	16.7		16.5	16.8	16.8	17	16.8		17.7779	17.2848
2014	5	22	19.253	19.9351	18.9535	17.3	18.4061		17.6763	17.8114	16.7		16.6	16.9	16.8	17.1	16.9		17.6236	17.1518
2014	5	23	19.0702	19.8605	18.852	17.5	18.3124		17.5758	17.7098	16.9		16.8	17.1	17	17.3	17.1		17.5271	17.0681
2014	5	24	18.8363	19.7522	18.716	17.6	18.1858		17.4408	17.5733	17		16.9	17.2	17.2	17.4	17.2		17.3982	16.9554
2014	5	25	18.4803	19.5737	18.5042	17.7	17.9889		17.2313	17.3617	17.1		17	17.3	17.3	17.5	17.3		17.1998	16.7815
2014	5	26	18.5633	19.5983	18.5321	17.8	18.0027		17.2507	17.3778	17.2		17.1	17.4	17.4	17.6	17.4		17.2127	16.7903
2014	5	27	18.6834	19.6464	18.5862	17.9	18.0407		17.296	17.4198	17.3		17.2	17.5	17.5	17.7	17.5		17.2496	16.8202
2014	5	28	19.0388	19.8172	18.7797	18.1	18.2044		17.4764	17.597	17.5		17.5	17.7	17.8	18	17.8		17.4117	16.9593
2014	5	29	19.453	20.0327	19.019	18.3	18.4124		17.7029	17.8212	17.7		17.8	18	18.1	18.2	18		17.6175	17.1373
2014	5	30	19.9611	20.3115	19.3245	18.7	18.6834		17.9956	18.1124	18		18.2	18.3	18.5	18.6	18.4		17.8853	17.3704
2014	5	31	20.5419	20.6455	19.6857	18.9	19.0088		18.3448	18.4612	18.2		18.5	18.6	18.8	18.9	18.7		18.2064	17.6511
2014	6	1	21.0996	20.9889	20.049	19	19.341		18.699	18.8163	18.3		18.6	18.7	18.9	19	18.8		18.5333	17.9383
2014	6	2	21.3722	21.2094	20.263	19	19.5446		18.9121	19.0318	18.3		18.5	18.6	18.8	18.9	18.7		18.7307	18.1143
2014	6	3	21.2106	21.2201	20.2331	18.9	19.5318		18.891	19.014	18.2		18.1	18.4	18.5	18.6	18.4		18.7117	18.1025
2014	6	4	21.1517	21.268	20.2501	18.8	19.5585		18.9137	19.0392	18.2		17.9	18.2	18.4	18.4	18.2		18.7327	18.125
2014	6	5	21.1188	21.3205	20.2748	18.7	19.5909		18.9429	19.0707	18.1		17.6	18	18.1	18.2	18		18.7596	18.1522
2014	6	6	21.3569	21.5006	20.4481	18.8	19.7549		19.1147	19.2443	18.2		17.7	18.1	18.2	18.3	18.1		18.9183	18.2937
2014	6	7	21.3723	21.5757	20.4985	19	19.8105		19.169	19.3008	18.3		18	18.3	18.5	18.6	18.3		18.9685	18.3413
2014	6	8	21.8314	21.866	20.7972	19.2	20.0874		19.4621	19.5958	18.5		18.2	18.5	18.7	18.8	18.5		19.2397	18.581
2014	6	9	22.4692	22.2588	21.2078	19.3	20.4679		19.8651	20.0014	18.7		18.4	18.7	18.9	19	18.7		19.6135	18.911
2014	6	10	23.0562	22.6473	21.6046	19.4	20.8409		20.2578	20.398	18.8		18.6	18.9	19	19.1	18.9		19.9789	19.2352
2014	6	11	23.3226	22.894	21.8311	19.6	21.0662		20.4889	20.6345	18.9		18.8	19	19.2	19.3	19		20.1958	19.4314
2014	6	12	23.4251	23.0618	21.9649	19.7	21.2097		20.6314	20.7827	19		18.8	19.1	19.3	19.4	19.1		20.3308	19.5569
2014	6	13	23.1295	23.0279	21.8679	19.8	21.1466		20.5511	20.7085	19.1		18.9	19.2	19.4	19.5	19.2		20.2597	19.5029
2014	6	14	22.871	22.9913	21.7754	19.8	21.0832		20.4725	20.6348	19.1		18.8	19.2	19.3	19.4	19.1		20.1891	19.4483
2014	6	15	22.7412	23.0006	21.7422	20	21.0691		20.4488	20.6151	19.3		19.1	19.4	19.6	19.6	19.4		20.1688	19.4363
2014	6	16	22.6358	23.011	21.7147	20.4	21.0578		20.4292	20.5988	19.6		19.6	19.8	20.1	20.1	19.8		20.1517	19.4265
2014	6	17	22.6315	23.0622	21.7379	20.7	21.0898		20.4573	20.6297	20		20.1	20.3	20.6	20.6	20.3		20.1785	19.4541
2014	6	18	22.7748	23.1823	21.8424	21.1	21.1934		20.5631	20.7379	20.3		20.6	20.7	21	21	20.8		20.277	19.5439
2014	6	19	22.9759	23.3331	21.9817	21.4	21.3286		20.7029	20.8801	20.6		21.1	21.1	21.5	21.5	21.2		20.4071	19.6613
2014	6	20	23.2363	23.5177	22.1585	21.7	21.4984		20.8793	21.0593	20.8		21.3	21.4	21.7	21.7	21.5		20.5715	19.8088
2014	6	21	23.3854	23.6538	22.2773	22	21.6178		21.0008	21.1839	21.2		21.7	21.7	22.1	22.1	21.8		20.6854	19.9127
2014	6	22	23.4822	23.7653	22.3675	22.2	21.7121		21.095	21.2815	21.3		21.8	21.8	22.3	22.2	22		20.7742	19.995
2014	6	23	23.9504	24.0596	22.6678	22.3	21.9943		21.3918	21.5814	21.5		21.9	21.9	22.4	22.3	22		21.0506	20.2405
2014	6	24	24.0306	24.1767	22.7589	22.4	22.0929		21.489	21.6828	21.6		21.9	21.9	22.5	22.3	22.1		21.143	20.327
2014	6	25	23.7942	24.1343	22.6679	22.5	22.0285		21.4105	21.6088	21.7		21.9	21.9	22.5	22.3	22.1		21.0728	20.2718
2014	6	26	23.398	23.9973	22.4742	22.5	21.8691		21.2311	21.4332	21.7		21.8	21.9	22.5	22.2	22		20.9086	20.1339
2014	6	27	23.6373	24.1535	22.6256	22.6	22.0136		21.3816	21.5859	21.7		21.7	21.8	22.4	22.2	21.9		21.0489	20.2596
2014	6	28	23.3129	24.0379	22.4628	22.5	21.8787		21.2302	21.4375	21.7		21.5	21.7	22.3	22	21.8		20.91	20.1429
2014	6	29	23.198	24.009	22.4066	22.6	21.8354		21.1793	21.3885	21.8		21.5	21.8	22.4	22.1	21.9		20.8635	20.1053
2014	6	30	23.4788	24.1687	22.5706	22.8	21.9872		21.3397	21.55	22		21.8	22	22.6	22.3	22.1		21.0123	20.2371
2014	7	1	23.7223	24.3201	22.7216	22.9	22.1297		21.489	21.7011	22.1		21.8	22	22.6	22.3	22.1		21.1513	20.3611
2014	7	2	24.1964	24.5931	23.0098	23.1	22.3965		21.7716	21.9856	22.3		22.1	22.3	22.9	22.6	22.4		21.4142	20.5933
2014	7	3	24.5603	24.8283	23.2482	23.4	22.6227		22.0085	22.2257	22.6		22.5	22.6	23.3	23	22.7		21.6357	20.7906
2014	7	4	24.9974	25.1104	23.536	23.6	22.8958		22.2948	22.5157	22.7		22.7	22.8	23.5	23.1	22.9		21.9036	21.029
2014	7	5	25.2683	25.3231	23.7388	23.7	23.0963		22.501	22.7267	22.9		22.8	22.9	23.6	23.3	23.1		22.0983	21.2046
2014	7	6	25.1567	25.3516	23.7275	23.8	23.107		22.5019	22.7331	23		22.8	22.9	23.6	23.3	23		22.1032	21.2157
2014	7	7	24.7929	25.2439	23.5638	23.9	22.9794		22.3547	22.5911	23		22.7	22.9	23.6	23.3	23		21.9706	21.1066
2014	7	8	24.4681	25.1346	23.4061	23.9	22.853		22.2106	22.4511	23.1		22.7	22.9	23.6	23.2	23		21.8402	20.9982
2014	7	9	24.3068	25.0884	23.3281	24	22.794		22.1411	22.3847	23.1		22.7	22.9	23.6	23.3	23		21.778	20.9479
2014	7	10	24.5534	25.2345	23.4751	24.1	22.934		22.2873	22.533	23.3		22.9	23.1	23.8	23.4	23.2		21.9151	21.0704
2014	7	11	25.2064	25.5898	23.8597	24.2	23.2882		22.6636	22.9116	23.4		23	23.2	24	23.6	23.3		22.2657	21.3792
2014	7	12	25.8371	25.9585	24.2503	24.3	23.6533		23.049	23.3009	23.4		22.9	23.2	23.9	23.5	23.3		22.6261	21.698
2014	7	13	26.2791	26.2553	24.5498	24.4	23.9422		23.3498	23.6069	23.6		23.1	23.3	24.1	23.6	23.4		22.9093	21.9513
2014	7	14	27.0284	26.7161	25.0321	24.5	24.3978		23.8287	24.0917	23.7		23.2	23.4	24.2	23.7	23.5		23.3582	22.3496
2014	7	15	27.4849	27.0558	25.3651	24.7	24.726		24.1673	24.438	23.8		23.4	23.6	24.4	23.9	23.7		23.6786	22.638
2014	7	16	27.7223	27.2967	25.5798	24.8	24.9513		24.3936	24.673	24		23.5	23.7	24.5	24	23.8		23.8957	22.8374
2014	7	17	27.7721	27.4447	25.6865	24.7	25.0809		24.5161	24.8046	23.9		23.3	23.6	24.4	23.9	23.7		24.0171	22.9538
2014	7	18	27.8034	27.5755	25.7754	24.7	25.1936		24.6209	24.9182	23.9		23.1	23.4	24.2	23.7	23.5		24.1219	23.0555
2014	7	19	27.6867	27.6249	25.7733	24.7	25.2237		24.6372	24.9432	23.9		23.1	23.4	24.2	23.7	23.5		24.1446	23.0855
2014	7	20	27.4678	27.6101	25.7023	24.6	25.1896		24.5854	24.8996	23.8		22.8	23.1	23.9	23.5	23.2		24.1039	23.0595
2014	7	21	27.2866	27.5972	25.6399	24.5	25.1597		24.5398	24.8613	23.8		22.7	23.1	23.9	23.4	23.1		24.0681	23.0369
2014	7	22	27.0521	27.544	25.5368	24.5	25.0905		24.4532	24.7813	23.7		22.5	22.9	23.7	23.2	23		23.9939	22.98
2014	7	23	26.9934	27.5627	25.5227	24.4	25.0975		24.4504	24.784	23.7		22.4	22.8	23.6	23.1	22.9		23.9965	22.9889
2014	7	24	26.9797	27.5971	25.53	24.3	25.1219		24.4672	24.806	23.6		22.3	22.7	23.5	23	22.8		24.017	23.0129
2014	7	25	26.9733	27.631	25.539	24.4	25.1468		24.4852	24.8288	23.7		22.4	22.8	23.5	23.1	22.8		24.0384	23.0373
2014	7	26	26.732	27.5452	25.4128	24.5	25.05		24.3723	24.7207	23.7		22.5	22.9	23.7	23.2	22.9		23.9385	22.9559
2014	7	27	26.4633	27.4328	25.2621	24.5	24.9281		24.2338	24.5863	23.8		22.6	23	23.8	23.3	23		23.8144	22.8524
2014	7	28	26.5163	27.4664	25.285	24.5	24.9584		24.2611	24.6165	23.8		22.6	23	23.8	23.3	23		23.843	22.8809
2014	7	29	26.5761	27.5047	25.314	24.5	24.9939		24.2941	24.6525	23.8		22.6	22.9	23.7	23.2	23		23.877	22.9139
2014	7	30	26.7155	27.5838	25.3902	24.4	25.0719		24.3728	24.7342	23.7		22.4	22.8	23.5	23.1	22.8		23.9534	22.9839
2014	7	31	26.5146	27.4992	25.2775	24.3	24.9819		24.27	24.6348	23.6		22.1	22.6	23.3	22.9	22.6		23.862	22.908
2014	8	1	26.6238	27.5581	25.3341	24.1	25.0409		24.3291	24.6965	23.5		21.9	22.4	23.1	22.7	22.4		23.92	22.9614
2014	8	2	26.4573	27.4844	25.2378	24.1	24.964		24.2413	24.6117	23.4		21.9	22.3	23.1	22.6	22.4		23.8423	22.8969
2014	8	3	26.4234	27.4684	25.2114	24	24.9477		24.2198	24.5926	23.4		21.8	22.2	23	22.5	22.2		23.8256	22.8849
2014	8	4	26.1282	27.3212	25.036	24	24.7977		24.0545	24.4297	23.3		21.7	22.2	22.9	22.4	22.2		23.6756	22.7567
2014	8	5	25.904	27.1966	24.8921	23.8	24.673		23.9178	24.2947	23.2		21.5	22	22.7	22.2	22		23.5516	22.6503
2014	8	6	26.025	27.2341	24.9387	23.8	24.7165		23.9635	24.3413	23.2		21.5	21.9	22.7	22.2	22		23.596	22.6896
2014	8	7	26.1626	27.2862	25.0004	23.8	24.7747		24.0246	24.4036	23.2		21.6	22	22.7	22.3	22		23.6551	22.7421
2014	8	8	26.4488	27.4184	25.1521	23.9	24.9148		24.1734	24.5538	23.3		21.8	22.2	22.9	22.5	22.2		23.7956	22.8658
2014	8	9	26.5366	27.4647	25.2009	24	24.9657		24.2246	24.6073	23.4		22.1	22.4	23.1	22.7	22.4		23.8465	22.9122
2014	8	10	26.1728	27.2905	24.9956	24.1	24.7903		24.0316	24.4171	23.4		22.1	22.4	23.2	22.7	22.5		23.6715	22.7623
2014	8	11	25.6529	27.0232	24.6898	24.1	24.5216		23.7396	24.1272	23.5		22.2	22.5	23.3	22.8	22.6		23.4042	22.531
2014	8	12	25.4255	26.8792	24.5345	24.1	24.3828		23.5898	23.9782	23.4		22.1	22.4	23.2	22.7	22.5		23.2676	22.4121
2014	8	13	25.049	26.6541	24.2898	24	24.1622		23.3529	23.7415	23.4		22	22.3	23.1	22.6	22.4		23.0499	22.222
2014	8	14	24.8231	26.4905	24.1218	23.9	24.007		23.188	23.5761	23.3		21.8	22.2	23	22.5	22.3		22.8983	22.0885
2014	8	15	24.3713	26.2094	23.8223	23.9	23.7327		22.8956	23.2828	23.3		21.8	22.1	22.9	22.4	22.2		22.6283	21.8515
2014	8	16	24.2015	26.0532	23.6729	23.9	23.5892		22.7458	23.1311	23.3		21.8	22.1	22.9	22.4	22.2		22.4898	21.7276
2014	8	17	23.9701	25.8647	23.4886	23.8	23.4136		22.562	22.9452	23.2		21.8	22.1	22.9	22.4	22.2		22.3195	21.5759
2014	8	18	23.8857	25.7447	23.3857	23.9	23.3096		22.456	22.8366	23.3		21.9	22.1	23	22.4	22.3		22.221	21.4862
2014	8	19	23.6701	25.562	23.2111	23.9	23.1418		22.2812	22.6594	23.3		21.9	22.2	23	22.5	22.3		22.059	21.3412
2014	8	20	23.2824	25.2908	22.9373	23.7	22.8843		22.0101	22.3858	23.1		21.6	21.9	22.7	22.2	22		21.8077	21.1181
2014	8	21	23.1261	25.1237	22.788	23.6	22.7356		21.8577	22.2301	23		21.4	21.8	22.6	22	21.9		21.6657	20.9894
2014	8	22	22.9499	24.947	22.6285	23.6	22.5777		21.6955	22.0644	23		21.5	21.8	22.6	22.1	21.9		21.5146	20.8526
2014	8	23	22.9296	24.8465	22.5579	23.6	22.4989		21.6188	21.9841	23.1		21.6	21.9	22.7	22.2	22		21.4427	20.7846
2014	8	24	23.4315	25.0102	22.7891	23.8	22.691		21.8338	22.1954	23.2		21.9	22.2	23	22.5	22.3		21.6412	20.952
2014	8	25	23.5017	24.9874	22.796	23.8	22.6888		21.8363	22.1961	23.2		22	22.2	23	22.5	22.3		21.6443	20.9512
2014	8	26	24.0798	25.2227	23.0965	23.8	22.9507		22.1229	22.4809	23.2		21.9	22.1	22.9	22.4	22.2		21.9108	21.1801
2014	8	27	24.0598	25.1896	23.0778	23.8	22.934		22.1058	22.4641	23.2		21.9	22.1	23	22.5	22.3		21.8977	21.1676
2014	8	28	23.9728	25.1238	23.0206	23.9	22.8834		22.052	22.4109	23.3		22	22.2	23.1	22.6	22.4		21.8507	21.1258
2014	8	29	23.8386	25.0322	22.9341	23.9	22.8067		21.9699	22.3295	23.3		22	22.2	23.1	22.5	22.4		21.7777	21.0614
2014	8	30	23.7711	24.9694	22.8818	23.9	22.76		21.9204	22.2806	23.3		22.1	22.3	23.1	22.6	22.4		21.7348	21.023
2014	8	31	24.0443	25.074	23.0216	23.7	22.8853		22.0562	22.4167	23.2		21.8	22	22.9	22.3	22.2		21.8636	21.1341
2014	9	1	24.5594	25.3113	23.3083	23.7	23.1451		22.3356	22.697	23.2		21.8	22	22.9	22.3	22.2		22.126	21.3624
2014	9	2	24.7031	25.3871	23.4001	23.7	23.2363		22.4304	22.7946	23.2		21.8	22	22.9	22.4	22.2		22.2188	21.4448
2014	9	3	24.9612	25.5244	23.5596	24	23.3896		22.5914	22.9587	23.4		22.4	22.5	23.4	22.8	22.7		22.3733	21.5814
2014	9	4	24.9844	25.5547	23.5916	24.2	23.4318		22.6311	23.0024	23.6		22.7	22.7	23.7	23.1	23		22.4163	21.6217
2014	9	5	24.7897	25.476	23.4978	24.4	23.3619		22.5498	22.9254	23.7		22.9	22.9	23.9	23.3	23.1		22.3472	21.5649
2014	9	6	24.3564	25.2692	23.2601	24.3	23.1615		22.3285	22.7082	23.7		22.8	22.8	23.8	23.2	23		22.1484	21.3946
2014	9	7	24.1663	25.1633	23.1452	24.2	23.0671		22.2234	22.606	23.6		22.5	22.6	23.6	23	22.9		22.0562	21.316
2014	9	8	24.5113	25.3143	23.3282	24.2	23.2374		22.4044	22.7892	23.6		22.5	22.6	23.5	22.9	22.8		22.2287	21.4673
2014	9	9	24.5192	25.3139	23.3312	24.2	23.2504		22.4141	22.8022	23.6		22.4	22.5	23.5	22.9	22.8		22.2434	21.4823
2014	9	10	24.5434	25.3214	23.3432	23.8	23.2716		22.4325	22.824	23.3		21.8	22	23	22.3	22.2		22.2663	21.5045
2014	9	11	24.6683	25.3794	23.4125	23.6	23.3445		22.5064	22.9014	23.1		21.5	21.7	22.7	22	21.9		22.3406	21.5717
2014	9	12	24.2913	25.1939	23.2003	23.3	23.167		22.3097	22.7088	22.8		20.9	21.3	22.2	21.5	21.4		22.1648	21.4215
2014	9	13	23.9719	25.0203	23.0079	23	23.0038		22.13	22.5324	22.6		20.6	21	21.9	21.2	21.1		22.0041	21.2836
2014	9	14	23.9828	24.9974	22.9936	22.8	22.997		22.1203	22.525	22.4		20.3	20.7	21.6	21	20.9		22.0001	21.2812
2014	9	15	23.9623	24.9609	22.9632	22.7	22.9762		22.0954	22.5026	22.3		20.2	20.6	21.4	20.8	20.7		21.9822	21.2668
2014	9	16	23.7736	24.8417	22.838	22.6	22.8708		21.9791	22.3889	22.2		20.2	20.6	21.4	20.8	20.7		21.8798	21.1788
2014	9	17	23.6837	24.7649	22.7642	22.5	22.8099		21.9115	22.3235	22		20	20.4	21.2	20.6	20.5		21.8221	21.1294
2014	9	18	23.4319	24.606	22.5973	22.3	22.6653		21.7539	22.1681	21.9		19.8	20.2	21	20.4	20.3		21.6811	21.0073
2014	9	19	23.252	24.4742	22.4652	22.1	22.5498		21.6287	22.0445	21.7		19.6	20	20.8	20.2	20.1		21.5697	20.9104
2014	9	20	23.1245	24.3635	22.3597	21.9	22.457		21.5285	21.9456	21.5		19.4	19.8	20.6	20	19.9		21.4811	20.833
2014	9	21	23.1971	24.3495	22.3667	21.9	22.464		21.5363	21.9543	21.5		19.5	19.8	20.6	20.1	20		21.4925	20.8423
2014	9	22	23.308	24.3607	22.4006	21.8	22.4964		21.5708	21.9901	21.4		19.4	19.7	20.5	19.9	19.9		21.5289	20.8738
2014	9	23	23.1589	24.2506	22.2927	21.7	22.4036		21.4697	21.8909	21.3		19.4	19.7	20.5	19.9	19.9		21.4401	20.7967
2014	9	24	22.9404	24.102	22.1425	21.7	22.2721		21.3272	21.7501	21.3		19.5	19.7	20.5	20	19.9		21.3128	20.686
2014	9	25	22.3168	23.7465	21.7575	21.6	21.9293		20.9576	21.3821	21.2		19.4	19.6	20.4	19.9	19.8		20.975	20.3915
2014	9	26	22.3714	23.7035	21.7407	21.6	21.9104		20.9397	21.3641	21.2		19.4	19.7	20.4	19.9	19.8		20.9617	20.3779
2014	9	27	22.3568	23.6333	21.6906	21.5	21.863		20.8907	21.3152	21.2		19.4	19.6	20.4	19.9	19.8		20.9198	20.3398
2014	9	28	21.9511	23.3733	21.4218	21.6	21.6208		20.6312	21.0563	21.2		19.7	19.8	20.6	20.1	20		20.6833	20.1325
2014	9	29	21.2526	22.9557	20.9774	21.7	21.2188		20.2008	20.626	21.3		20	20	20.9	20.3	20.3		20.2879	19.786
2014	9	30	20.4591	22.4669	20.4618	21.7	20.7473		19.6982	20.1222	21.3		19.9	20	20.8	20.3	20.2		19.8245	19.3788
2014	10	1	19.8928	22.0646	20.0566	21.7	20.3683		19.2985	19.7194	21.3		20	20	20.9	20.3	20.3		19.455	19.0512
2014	10	2	19.3086	21.6388	19.6319	21.5	19.968		18.8777	19.2946	21.1		19.7	19.8	20.6	20.1	20		19.0651	18.7048
2014	10	3	18.6406	21.1574	19.1507	21.3	19.5134		18.4003	18.8121	20.9		19.3	19.4	20.2	19.7	19.6		18.6219	18.3107
2014	10	4	18.2236	20.7837	18.8015	21.1	19.1722		18.0475	18.4529	20.7		19	19.2	20	19.4	19.4		18.2931	18.0148
2014	10	5	18.1833	20.5916	18.6645	21	19.019		17.8983	18.2965	20.7		19	19.1	19.9	19.4	19.4		18.1524	17.8819
2014	10	6	18.1575	20.418	18.5462	20.7	18.8843		17.7682	18.1597	20.4		18.5	18.7	19.5	19	18.9		18.0298	17.7652
2014	10	7	18.213	20.2956	18.4836	20.5	18.8014		17.6933	18.0784	20.2		18.3	18.6	19.3	18.8	18.8		17.9587	17.6937
2014	10	8	18.2508	20.1778	18.4222	20.4	18.7222		17.6211	18.0005	20.1		18.2	18.5	19.2	18.7	18.7		17.8907	17.6257
2014	10	9	18.524	20.1882	18.5037	20.3	18.7733		17.6883	18.0624	20		18.2	18.4	19.1	18.6	18.6		17.9523	17.671
2014	10	10	18.358	20.0019	18.3517	20.2	18.6202		17.5331	17.9035	19.9		18.1	18.3	19.1	18.6	18.5		17.8091	17.5395
2014	10	11	18.2141	19.8271	18.2124	20.1	18.4789		17.3905	17.7572	19.9		18.1	18.3	19	18.5	18.5		17.6775	17.4182
2014	10	12	17.9602	19.5994	18.0116	20.2	18.2832		17.1889	17.5522	19.9		18.2	18.3	19.1	18.6	18.6		17.4915	17.2497
2014	10	13	17.3821	19.2081	17.6242	20.1	17.92		16.8071	17.1671	19.8		18.3	18.4	19.1	18.6	18.6		17.1386	16.9357
2014	10	14	17.1255	18.9595	17.4069	20.2	17.7054		16.5872	16.9427	19.9		18.5	18.6	19.4	18.8	18.9		16.9347	16.7504
2014	10	15	17.1973	18.8715	17.3749	20.4	17.6561		16.5457	16.8963	20		18.8	18.8	19.6	19	19.1		16.8959	16.7086
2014	10	16	17.1154	18.7195	17.265	20.2	17.5398		16.4307	16.7773	19.9		18.6	18.6	19.4	18.9	18.9		16.7897	16.6089
2014	10	17	16.9216	18.5169	17.0951	19.8	17.3709		16.2585	16.6015	19.5		17.9	18	18.8	18.3	18.3		16.6309	16.4637
2014	10	18	16.5046	18.2036	16.7981	19.3	17.0885		15.9639	16.3034	19.1		17.1	17.3	18	17.5	17.5		16.3587	16.2199
2014	10	19	16.223	17.9476	16.5707	18.8	16.8663		15.7351	16.0705	18.7		16.4	16.8	17.4	16.9	16.9		16.1469	16.0281
2014	10	20	15.8661	17.6512	16.2982	18.6	16.6031		15.4625	15.7937	18.4		16.2	16.5	17.2	16.7	16.7		15.8945	15.8007
2014	10	21	15.5904	17.3889	16.0675	18.4	16.3757		15.2293	15.5558	18.3		16.1	16.4	17	16.6	16.6		15.6783	15.6043
2014	10	22	15.6117	17.2713	16.004	18.4	16.2974		15.157	15.4785	18.3		16.2	16.5	17.1	16.7	16.7		15.6109	15.5373
2014	10	23	15.4729	17.0848	15.8577	18.5	16.1472		15.0061	15.3233	18.3		16.4	16.6	17.2	16.8	16.8		15.4712	15.408
2014	10	24	15.4149	16.9411	15.7594	18.6	16.0406		14.9021	15.215	18.4		16.7	16.8	17.5	17	17.1		15.3751	15.3167
2014	10	25	15.0667	16.6599	15.5008	18.6	15.7921		14.6443	14.9536	18.4		16.8	16.9	17.6	17.1	17.2		15.1369	15.1023
2014	10	26	14.6669	16.3465	15.2079	18.6	15.5115		14.3525	14.6578	18.4		17	17	17.6	17.2	17.3		14.8669	14.8598
2014	10	27	14.66	16.2194	15.132	18.6	15.423		14.2689	14.5694	18.3		17	17	17.7	17.2	17.3		14.7892	14.7841
2014	10	28	14.6922	16.1204	15.085	18.4	15.3623		14.2143	14.5105	18.2		16.8	16.8	17.5	17.1	17.1		14.7388	14.7327
2014	10	29	14.6832	16.0106	15.0219	18.2	15.2894		14.1454	14.438	18		16.5	16.5	17.2	16.8	16.8		14.6757	14.6708
2014	10	30	14.5659	15.8546	14.9025	18	15.168		14.0234	14.3128	17.8		16.3	16.3	17	16.6	16.6		14.5638	14.567
2014	10	31	14.3283	15.6413	14.7161	17.8	14.9872		13.8371	14.1236	17.6		16	16.1	16.7	16.3	16.4		14.3925	14.4117
2014	11	1	14.0703	15.4149	14.5156	17.6	14.7933		13.6368	13.9203	17.4		15.7	15.8	16.4	16	16.1		14.208	14.2448
2014	11	2	14.2067	15.38	14.536	17.4	14.7961		13.6491	13.929	17.2		15.5	15.6	16.2	15.8	15.9		14.2202	14.2489
2014	11	3	14.2903	15.332	14.536	17	14.7837		13.6435	13.9206	16.9		15	15.2	15.8	15.4	15.5		14.2165	14.24
2014	11	4	14.6854	15.4479	14.72	16.9	14.938		13.8165	14.0913	16.8		14.9	15.1	15.6	15.2	15.3		14.3787	14.3761
2014	11	5	14.8779	15.4857	14.8049	16.8	15.009		13.8971	14.171	16.7		14.8	15	15.5	15.2	15.2		14.4564	14.4402
2014	11	6	15.1179	15.5587	14.9246	16.7	15.1141		14.013	14.2868	16.6		14.8	15	15.5	15.2	15.2		14.5674	14.5344
2014	11	7	15.2885	15.6103	15.0134	16.7	15.1949		14.1011	14.3757	16.6		14.9	15	15.6	15.2	15.3		14.6534	14.6077
2014	11	8	15.2023	15.5439	14.9618	16.7	15.1527		14.0553	14.3315	16.6		15.1	15.1	15.7	15.3	15.4		14.616	14.5745
2014	11	9	15.0901	15.4622	14.8924	16.7	15.0945		13.9922	14.2701	16.6		15.2	15.2	15.8	15.4	15.5		14.5625	14.5274
2014	11	10	15.1961	15.4851	14.9432	16.6	15.1434		14.0447	14.3239	16.5		15.1	15.1	15.7	15.3	15.4		14.6159	14.5732
2014	11	11	15.1191	15.4236	14.8938	16.3	15.1043		14.0014	14.2827	16.2		14.7	14.8	15.3	15	15		14.581	14.5428
2014	11	12	15.078	15.3777	14.8621	16	15.0809		13.9751	14.2583	15.9		14.2	14.3	14.8	14.5	14.6		14.5617	14.5261
2014	11	13	15.0028	15.3147	14.8101	15.8	15.0395		13.9291	14.2144	15.8		14.1	14.2	14.7	14.4	14.5		14.5243	14.4936
2014	11	14	14.5306	15.0536	14.5307	15.6	14.7944		13.6637	13.9513	15.5		13.7	13.9	14.4	14.1	14.2		14.2836	14.2842
2014	11	15	13.7547	14.6243	14.0647	15.3	14.3786		13.216	13.5051	15.2		13.4	13.6	14	13.7	13.8		13.8733	13.9261
2014	11	16	13.3227	14.3358	13.7718	15.2	14.1108		12.9312	13.2197	15.1		13.3	13.5	13.9	13.7	13.7		13.6122	13.696
2014	11	17	12.7943	13.987	13.4152	15	13.7828		12.5829	12.8702	15		13.2	13.4	13.8	13.6	13.6		13.2916	13.4131
2014	11	18	12.246	13.6128	13.0365	14.8	13.4309		12.2109	12.4958	14.8		13	13.2	13.6	13.3	13.4		12.948	13.1091
2014	11	19	11.7022	13.2258	12.6499	14.7	13.0679		11.8288	12.1104	14.6		12.9	13.1	13.4	13.2	13.3		12.5943	12.795
2014	11	20	10.9169	12.7055	12.1171	14.5	12.5703		11.3036	11.581	14.5		12.8	12.9	13.2	13	13.1		12.107	12.3635
2014	11	21	10.4447	12.3175	11.7464	14.4	12.2117		10.9311	11.2025	14.4		12.7	12.8	13.2	13	13.1		11.7599	12.0522
2014	11	22	9.9328	11.9021	11.3492	14.2	11.8266		10.5315	10.7961	14.2		12.5	12.7	13	12.8	12.9		11.3869	11.7174
2014	11	23	9.33487	11.4353	10.8981	14.1	11.3905		10.0783	10.3354	14.1		12.5	12.6	12.9	12.7	12.8		10.9635	11.338
2014	11	24	9.41469	11.292	10.8249	13.8	11.2885		9.98712	10.2353	13.8		12.2	12.3	12.6	12.4	12.5		10.8746	11.2483
2014	11	25	9.2298	11.0353	10.6162	13.8	11.0683		9.76734	10.0074	13.8		12.2	12.3	12.6	12.4	12.5		10.667	11.0562
2014	11	26	9.06609	10.794	10.4245	13.6	10.8638		9.5643	9.79635	13.6		12	12.1	12.4	12.2	12.4		10.475	10.8777
2014	11	27	9.09172	10.652	10.3455	13.6	10.7607		9.47029	9.69428	13.6		12.2	12.2	12.5	12.4	12.5		10.384	10.7872
2014	11	28	9.22277	10.575	10.3369	13.6	10.7228		9.44561	9.66204	13.6		12.3	12.3	12.6	12.4	12.6		10.3576	10.7536
2014	11	29	9.20614	10.4414	10.2571	13.5	10.6247		9.35435	9.56415	13.5		12.3	12.2	12.6	12.4	12.6		10.2702	10.6678
2014	11	30	9.21785	10.3306	10.2	13.3	10.5488		9.28616	9.48977	13.3		11.9	11.9	12.2	12.1	12.2		10.2045	10.6015
2014	12	1	9.17589	10.2026	10.1193	13.2	10.4538		9.19643	9.39439	13.2		11.9	11.9	12.1	12	12.2		10.1192	10.5187
2014	12	2	8.57329	9.80382	9.72481	13.1	10.0797		8.80501	8.99812	13.1		11.8	11.8	12.1	12	12.1		9.7549	10.1936
2014	12	3	7.98751	9.39593	9.3263	13	9.69809		8.40741	8.59467	13		11.8	11.8	12	11.9	12.1		9.38396	9.86156
2014	12	4	7.24592	8.89571	8.82782	13	9.22355		7.91127	8.09186	13		11.8	11.8	12	12	12.1		8.92094	9.44839
2014	12	5	7.14886	8.69373	8.68016	12.9	9.05766		7.75035	7.92248	12.8		11.7	11.7	11.9	11.9	12		8.76712	9.30277
2014	12	6	6.98162	8.46496	8.49933	12.8	8.86338		7.55824	7.72225	12.8		11.7	11.6	11.9	11.8	12		8.58463	9.13254
2014	12	7	7.22824	8.44525	8.55721	12.8	8.88308		7.59662	7.7523	12.8		11.8	11.7	12	11.9	12.1		8.61558	9.14815
2014	12	8	7.10958	8.2661	8.424	12.7	8.7364		7.45348	7.60224	12.7		11.8	11.7	12	11.9	12.1		8.47936	9.01961
2014	12	9	6.88563	8.03924	8.23412	12.6	8.53993		7.25624	7.39836	12.6		11.7	11.6	11.8	11.8	11.9		8.29318	8.84786
2014	12	10	6.99763	7.97819	8.23447	12.5	8.51336		7.24227	7.37743	12.5		11.6	11.5	11.7	11.7	11.8		8.27657	8.8236
2014	12	11	6.80842	7.78181	8.07388	12.6	8.34587		7.07491	7.20411	12.5		11.7	11.6	11.8	11.8	12		8.11854	8.67718
2014	12	12	6.49847	7.52578	7.84431	12.6	8.11674		6.84106	6.96437	12.6		11.9	11.7	12	11.9	12.1		7.89889	8.47718
2014	12	13	6.16697	7.25415	7.59837	12.6	7.87184		6.59072	6.70787	12.6		11.9	11.7	12	11.9	12.1		7.66365	8.26331
2014	12	14	6.29138	7.20257	7.60693	12.5	7.85312		6.58489	6.69517	12.5		11.9	11.7	11.9	11.9	12.1		7.65443	8.24572
2014	12	15	5.97528	6.94708	7.37577	12.5	7.62307		6.34974	6.45425	12.4		11.8	11.6	11.9	11.8	12		7.43349	8.0448
2014	12	16	6.14034	6.92412	7.41329	12.4	7.63193		6.37281	6.47082	12.3		11.6	11.5	11.7	11.7	11.9		7.45125	8.05123
2014	12	17	6.52674	7.02561	7.58751	12.2	7.76624		6.52956	6.62172	12.2		11.4	11.3	11.6	11.5	11.7		7.59342	8.16686
2014	12	18	6.85681	7.12224	7.74649	12	7.8921		6.6747	6.76237	12		11.1	11	11.3	11.2	11.4		7.72589	8.27561
2014	12	19	7.12315	7.20618	7.88248	11.7	8.00183		6.80028	6.88464	11.8		10.7	10.7	10.9	10.8	11		7.84115	8.37073
2014	12	20	7.34014	7.2804	8.00021	11.5	8.09887		6.91037	6.99239	11.6		10.4	10.5	10.6	10.6	10.8		7.9428	8.45515
2014	12	21	7.45962	7.31788	8.06976	11.4	8.15581		6.9757	7.05624	11.5		10.4	10.4	10.5	10.5	10.7		8.00361	8.505
2014	12	22	7.29167	7.21973	7.9795	11.3	8.07177		6.88802	6.9678	11.4		10.3	10.3	10.4	10.4	10.6		7.9231	8.43253
2014	12	23	7.53806	7.32058	8.11852	11.2	8.19175		7.02069	7.09915	11.2		10.1	10.2	10.3	10.3	10.5		8.04633	8.53716
2014	12	24	6.9334	7.01231	7.78202	11.1	7.88951		6.69663	6.7752	11.1		10	10	10.1	10.2	10.3		7.74728	8.27531
2014	12	25	6.56432	6.79607	7.55955	10.8	7.68397		6.47924	6.55641	10.8		9.6	9.7	9.8	9.8	10		7.54579	8.09691
2014	12	26	6.12966	6.53467	7.28964	10.4	7.43311		6.21431	6.28939	10.5		9.2	9.3	9.3	9.4	9.5		7.29958	7.87882
2014	12	27	5.74164	6.28193	7.03509	9.9	7.19253		5.96207	6.03413	10		8.4	8.7	8.6	8.7	8.8		7.06429	7.66927
2014	12	28	6.09749	6.38579	7.19443	9.7	7.31902		6.10702	6.17472	9.8		8.1	8.4	8.3	8.4	8.6		7.19601	7.77822
2014	12	29	6.54715	6.55656	7.42276	9.5	7.51132		6.32094	6.38524	9.6		8	8.3	8.1	8.3	8.4		7.39239	7.94465
2014	12	30	6.40103	6.45547	7.32979	9.4	7.42127		6.22805	6.29064	9.5		8	8.2	8.1	8.3	8.4		7.30569	7.86624
2014	12	31	6.72936	6.58526	7.50271	9.3	7.56802		6.39086	6.45115	9.4		8	8.2	8	8.2	8.4		7.45546	7.99337
2015	1	1	6.58781	6.49892	7.42059	9.2	7.49031		6.30992	6.36915	9.4		8	8.2	8	8.3	8.4		7.38023	7.92582
2015	1	2	6.38447	6.37749	7.2992	9.2	7.37648		6.19045	6.24843	9.3		8.2	8.3	8.1	8.4	8.5		7.26903	7.82675
2015	1	3	6.16848	6.24308	7.16499	9.3	7.24959		6.0576	6.11392	9.4		8.4	8.4	8.3	8.5	8.7		7.14502	7.71612
2015	1	4	6.0396	6.14507	7.07483	9.3	7.16038		5.96616	6.0203	9.4		8.6	8.6	8.4	8.7	8.8		7.05888	7.638
2015	1	5	5.89716	6.03784	6.9749	9.4	7.06158		5.86475	5.9165	9.4		8.8	8.7	8.5	8.8	9		6.96324	7.5514
2015	1	6	5.79769	5.94901	6.89713	9.4	6.98162		5.78409	5.83315	9.5		8.9	8.9	8.7	9	9.1		6.88649	7.48099
2015	1	7	5.61385	5.81764	6.77081	9.7	6.85772		5.65629	5.70257	9.7		9.4	9.2	9.1	9.4	9.5		6.7659	7.3723
2015	1	8	5.68937	5.81029	6.78855	9.7	6.86128		5.66655	5.70948	9.7		9.4	9.3	9.1	9.4	9.6		6.77272	7.37411
2015	1	9	5.72853	5.79186	6.79093	9.7	6.85225		5.66266	5.70254	9.6		9.4	9.2	9.1	9.4	9.6		6.7666	7.36501
2015	1	10	5.77126	5.78005	6.79892	9.6	6.84899		5.66461	5.70162	9.6		9.4	9.3	9.1	9.4	9.6		6.76596	7.36092
2015	1	11	6.10122	5.91491	6.9733	9.6	6.99521		5.82739	5.86146	9.6		9.4	9.3	9.1	9.4	9.6		6.91426	7.48668
2015	1	12	7.11386	6.40361	7.54721	9.7	7.502		6.37729	6.40874	9.7		9.6	9.4	9.3	9.6	9.7		7.42162	7.92585
2015	1	13	7.24486	6.49955	7.65254	9.8	7.59953		6.48126	6.51323	9.8		9.7	9.5	9.4	9.7	9.8		7.51812	8.01041
2015	1	14	7.62481	6.72182	7.90019	9.9	7.82531		6.72295	6.7555	9.8		9.9	9.7	9.5	9.9	10		7.74226	8.20642
2015	1	15	7.11912	6.51939	7.65368	10.1	7.61258		6.49015	6.52482	10		10.1	9.9	9.8	10.1	10.2		7.52774	8.0218
2015	1	16	7.18601	6.57563	7.71236	9.9	7.66743		6.54829	6.5833	9.9		9.9	9.7	9.6	9.9	10		7.58135	8.06905
2015	1	17	7.28061	6.64682	7.78692	10	7.73673		6.62183	6.65723	9.9		9.9	9.8	9.7	10	10.1		7.64919	8.12882
2015	1	18	7.78572	6.92335	8.09556	9.9	8.01576		6.92123	6.95681	9.9		9.8	9.7	9.6	9.9	10		7.92614	8.37073
2015	1	19	8.15904	7.15389	8.34312	9.9	8.24442		7.16424	7.20117	9.8		9.7	9.6	9.5	9.8	9.9		8.15172	8.56925
2015	1	20	8.34923	7.30606	8.49485	9.8	8.39025		7.31651	7.35567	9.7		9.6	9.5	9.3	9.6	9.8		8.29382	8.69604
2015	1	21	8.19665	7.29234	8.45353	9.8	8.36448		7.28318	7.3251	9.7		9.6	9.5	9.4	9.7	9.8		8.26424	8.67383
2015	1	22	7.68353	7.08942	8.19824	9.9	8.1451		7.04212	7.08648	9.8		9.8	9.7	9.6	9.9	10		8.04173	8.48318
2015	1	23	8.09758	7.32009	8.44981	9.9	8.37317		7.28618	7.33081	9.9		9.9	9.7	9.6	9.9	10		8.26705	8.68058
2015	1	24	8.02832	7.32729	8.43855	9.9	8.36946		7.27876	7.32485	9.8		9.7	9.6	9.5	9.8	9.9		8.26016	8.67691
2015	1	25	8.31794	7.50623	8.62628	9.9	8.54218		7.46224	7.50911	9.8		9.7	9.6	9.5	9.7	9.9		8.42959	8.82627
2015	1	26	8.83437	7.80698	8.94974	9.9	8.83817		7.77767	7.82564	9.8		9.7	9.6	9.5	9.8	9.9		8.72153	9.08283
2015	1	27	9.58271	8.24071	9.41816	9.9	9.26771		8.23518	8.28506	9.8		9.7	9.6	9.5	9.8	9.9		9.14578	9.45571
2015	1	28	9.79748	8.43702	9.60274	9.9	9.4495		8.42263	8.47635	9.8		9.7	9.6	9.4	9.7	9.9		9.32122	9.61393
2015	1	29	9.75143	8.50653	9.63962	9.9	9.49999		8.46805	8.52604	9.7		9.6	9.6	9.4	9.7	9.9		9.36527	9.65813
2015	1	30	9.93666	8.68164	9.80002	9.9	9.65911		8.63139	8.693	9.8		9.7	9.7	9.5	9.8	9.9		9.51803	9.79649
2015	1	31	9.74177	8.67028	9.7449	10.2	9.62597		8.58715	8.65279	10		10.2	10	9.9	10.2	10.3		9.47863	9.76784
2015	2	1	9.28016	8.51265	9.52677	10.2	9.44388		8.38377	8.45285	10.1		10.2	10.1	10	10.3	10.4		9.29114	9.60947
2015	2	2	9.54184	8.68845	9.70063	10.3	9.6066		8.55484	8.62533	10.1		10.4	10.2	10.1	10.4	10.5		9.44901	9.74999
2015	2	3	10.1131	9.02511	10.0563	10.5	9.93313		8.9019	8.97389	10.3		10.7	10.5	10.4	10.7	10.8		9.77004	10.0329
2015	2	4	10.2624	9.17297	10.1873	10.8	10.063		9.03493	9.10979	10.6		11.1	10.9	10.7	11.1	11.2		9.89373	10.1453
2015	2	5	10.5435	9.38692	10.3933	11	10.2602		9.24036	9.31801	10.7		11.3	11.1	11	11.3	11.4		10.0844	10.3161
2015	2	6	10.4389	9.41638	10.3848	11	10.2667		9.23959	9.32066	10.8		11.3	11.1	11	11.3	11.4		10.0844	10.3214
2015	2	7	10.6428	9.58816	10.5431	11.2	10.4201		9.39828	9.48192	10.9		11.5	11.2	11.2	11.5	11.6		10.2315	10.454
2015	2	8	11.0672	9.87237	10.829	11.3	10.688		9.6802	9.76636	11.1		11.7	11.5	11.4	11.7	11.8		10.4927	10.6861
2015	2	9	11.6828	10.2635	11.2324	11.5	11.0637		10.077	10.1662	11.3		12	11.7	11.7	11.9	12		10.8607	11.012
2015	2	10	12.2057	10.628	11.5971	11.7	11.409		10.439	10.5324	11.4		12.2	11.9	11.9	12.1	12.2		11.1975	11.3119
2015	2	11	12.6771	10.9809	11.9422	11.9	11.7401		10.784	10.8825	11.6		12.5	12.2	12.2	12.4	12.5		11.5191	11.5997
2015	2	12	12.8959	11.2195	12.1508	12	11.9517		10.999	11.1034	11.7		12.5	12.2	12.3	12.5	12.6		11.7208	11.7841
2015	2	13	12.5885	11.1972	12.059	12.1	11.895		10.9243	11.0352	11.8		12.5	12.3	12.3	12.5	12.6		11.6544	11.7352
2015	2	14	12.3641	11.1934	11.9963	12	11.8594		10.8748	10.9908	11.7		12.1	12	12	12.2	12.3		11.6102	11.7043
2015	2	15	12.6282	11.414	12.1976	11.9	12.0558		11.0772	11.1969	11.6		12	11.8	11.9	12	12.1		11.7983	11.8744
2015	2	16	12.5504	11.4699	12.2081	11.9	12.0825		11.0963	11.2202	11.6		11.8	11.8	11.8	11.9	12		11.8168	11.8972
2015	2	17	12.7785	11.6671	12.3847	11.8	12.2551		11.2739	11.401	11.5		11.6	11.5	11.5	11.7	11.8		11.9814	12.0464
2015	2	18	12.968	11.8486	12.542	11.7	12.411		11.4331	11.5637	11.5		11.5	11.4	11.4	11.6	11.7		12.1291	12.1811
2015	2	19	13.1682	12.0369	12.7066	11.6	12.5735		11.5995	11.7336	11.4		11.2	11.3	11.3	11.4	11.5		12.2834	12.3215
2015	2	20	13.2077	12.1476	12.7813	11.5	12.6558		11.6794	11.817	11.2		11	11	11	11.2	11.3		12.3576	12.3923
2015	2	21	13.1783	12.2193	12.8132	11.4	12.6986		11.7172	11.8581	11.2		10.9	11	10.9	11.1	11.2		12.3924	12.4285
2015	2	22	13.0788	12.249	12.7999	11.4	12.699		11.7102	11.854	11.2		10.9	11	10.9	11.1	11.2		12.3854	12.4278
2015	2	23	12.7997	12.1801	12.6776	11.2	12.5994		11.5966	11.7428	11		10.6	10.7	10.6	10.9	10.9		12.279	12.3398
2015	2	24	12.4171	12.0437	12.4846	11.2	12.4327		11.4125	11.5601	11		10.5	10.6	10.5	10.8	10.8		12.1065	12.1931
2015	2	25	12.1789	11.9593	12.3597	11.2	12.3219		11.2912	11.4387	11		10.7	10.8	10.7	10.9	11		11.9909	12.0945
2015	2	26	12.0174	11.901	12.2707	11.5	12.2398		11.2024	11.349	11.3		11.1	11.2	11.1	11.3	11.4		11.9047	12.0204
2015	2	27	12.2145	12.0125	12.3807	11.7	12.3332		11.3041	11.4488	11.5		11.6	11.5	11.4	11.7	11.8		11.9942	12.0985
2015	2	28	12.3061	12.0796	12.438	12	12.3805		11.3557	11.4988	11.7		12	11.9	11.8	12.1	12.1		12.0375	12.1365
2015	3	1	12.2266	12.0649	12.4011	12.2	12.3438		11.3167	11.4583	11.9		12.3	12.2	12.1	12.4	12.4		11.9969	12.1016
2015	3	2	12.3688	12.1554	12.4876	12.3	12.4158		11.3956	11.5352	12		12.3	12.2	12.1	12.4	12.5		12.0651	12.1608
2015	3	3	12.588	12.2891	12.6225	12.3	12.5317		11.5217	11.6593	12		12.3	12.2	12.2	12.4	12.5		12.177	12.2582
2015	3	4	12.9982	12.5251	12.8722	12.4	12.7518		11.7594	11.8952	12.1		12.4	12.3	12.3	12.5	12.6		12.3925	12.4461
2015	3	5	13.1025	12.625	12.9602	12.5	12.8303		11.843	11.978	12.2		12.5	12.4	12.4	12.6	12.7		12.466	12.5114
2015	3	6	13.1413	12.6938	13.0118	12.6	12.8765		11.8918	12.0261	12.2		12.5	12.4	12.4	12.6	12.7		12.5072	12.5486
2015	3	7	13.0892	12.7161	13.0106	12.7	12.8752		11.8894	12.023	12.4		12.7	12.6	12.6	12.8	12.8		12.501	12.5444
2015	3	8	13.2619	12.8443	13.1332	12.8	12.9832		12.0056	12.1379	12.5		12.9	12.8	12.7	13	13		12.6042	12.635
2015	3	9	13.2056	12.8639	13.1294	12.9	12.979		12.0004	12.1319	12.6		12.9	12.9	12.8	13.1	13.1		12.5952	12.6282
2015	3	10	13.4458	13.0249	13.2899	13	13.1205		12.153	12.283	12.6		12.9	12.9	12.8	13.1	13.1		12.7319	12.7478
2015	3	11	13.2954	13	13.2343	12.9	13.0704		12.0981	12.2274	12.5		12.6	12.7	12.6	12.9	12.9		12.6769	12.7011
2015	3	12	13.7475	13.2638	13.5137	12.9	13.3175		12.3648	12.4924	12.5		12.6	12.6	12.5	12.8	12.8		12.9191	12.9123
2015	3	13	13.8884	13.39	13.6288	13	13.4214		12.4754	12.6023	12.6		12.7	12.7	12.7	12.9	12.9		13.0175	12.9994
2015	3	14	13.9551	13.4817	13.7033	13	13.4895		12.5471	12.6736	12.7		12.7	12.8	12.7	13	13		13.08	13.0555
2015	3	15	13.9868	13.5549	13.7568	12.9	13.5386		12.5985	12.7244	12.6		12.6	12.6	12.6	12.8	12.8		13.1236	13.095
2015	3	16	14.0703	13.6514	13.8377	12.8	13.6117		12.6759	12.8012	12.5		12.3	12.4	12.3	12.6	12.6		13.1912	13.1553
2015	3	17	14.2347	13.7877	13.9643	12.8	13.7256		12.7974	12.922	12.5		12.2	12.4	12.3	12.5	12.5		13.2996	13.251
2015	3	18	14.4212	13.9381	14.1058	12.8	13.8535		12.9336	13.0577	12.5		12.2	12.3	12.3	12.5	12.5		13.4218	13.359
2015	3	19	14.4746	14.0267	14.1745	12.7	13.9173		13.0003	13.1241	12.4		12.1	12.3	12.2	12.4	12.4		13.4798	13.4114
2015	3	20	14.3576	14.029	14.1448	12.7	13.8928		12.9718	13.0955	12.4		12.1	12.3	12.2	12.4	12.4		13.4496	13.387
2015	3	21	14.1613	13.9833	14.0632	12.9	13.82		12.8922	13.0153	12.6		12.4	12.5	12.4	12.7	12.7		13.3716	13.3204
2015	3	22	14.1463	14.0157	14.076	13.1	13.8289		12.902	13.0237	12.7		12.7	12.7	12.7	12.9	12.9		13.3759	13.3246
2015	3	23	14.2226	14.0903	14.1386	13.2	13.8816		12.9594	13.0794	12.9		12.9	12.9	12.9	13.1	13.1		13.424	13.3667
2015	3	24	14.1596	14.097	14.1232	13.2	13.8646		12.9417	13.0601	12.9		12.8	12.9	12.8	13.1	13.1		13.4026	13.3484
2015	3	25	14.2239	14.1618	14.1768	13.1	13.908		12.9897	13.1062	12.8		12.6	12.8	12.7	12.9	12.9		13.4418	13.3824
2015	3	26	14.5135	14.3389	14.3592	13.1	14.0667		13.1619	13.2763	12.8		12.5	12.7	12.6	12.9	12.8		13.596	13.5165
2015	3	27	14.8996	14.5738	14.6043	13.2	14.2836		13.396	13.5086	12.9		12.7	12.8	12.7	13	13		13.8079	13.7013
2015	3	28	15.2811	14.8197	14.8567	13.3	14.5101		13.6389	13.7507	12.9		12.9	13	12.9	13.2	13.1		14.0287	13.8948
2015	3	29	15.7571	15.1244	15.1716	13.3	14.7954		13.9438	14.0553	13		12.9	13	12.9	13.2	13.1		14.3076	14.1396
2015	3	30	15.9304	15.2943	15.3253	13.4	14.9403		14.0955	14.2081	13.1		13	13.1	13	13.3	13.2		14.4455	14.2629
2015	3	31	15.8026	15.3165	15.3083	13.6	14.9331		14.083	14.1969	13.2		13.3	13.3	13.2	13.5	13.5		14.4314	14.2542
2015	4	1	15.507	15.2444	15.1867	13.8	14.8304		13.9684	14.0833	13.4		13.6	13.6	13.5	13.8	13.8		14.3224	14.1623
2015	4	2	15.4643	15.2798	15.1952	14	14.8402		13.9769	14.0917	13.6		13.8	13.8	13.8	14.1	14		14.3267	14.1678
2015	4	3	15.8475	15.5203	15.4413	14.3	15.0612		14.2137	14.3278	13.8		14.2	14.2	14.1	14.4	14.3		14.542	14.3567
2015	4	4	15.9449	15.632	15.5347	14.4	15.1486		14.3051	14.4193	14		14.4	14.4	14.3	14.6	14.5		14.6234	14.4298
2015	4	5	15.7992	15.6231	15.4897	14.4	15.1124		14.2631	14.3778	14		14.3	14.3	14.3	14.5	14.5		14.5814	14.3956
2015	4	6	15.6403	15.5973	15.4293	14.5	15.0601		14.205	14.3195	14		14.2	14.3	14.3	14.5	14.4		14.5239	14.3473
2015	4	7	15.5586	15.5995	15.4052	14.5	15.0381		14.1804	14.2942	14.1		14.2	14.3	14.3	14.5	14.5		14.4971	14.325
2015	4	8	15.5159	15.615	15.399	14.6	15.0306		14.1723	14.2849	14.2		14.3	14.4	14.4	14.7	14.6		14.4852	14.3153
2015	4	9	15.7552	15.7659	15.5503	14.8	15.163		14.3155	14.4264	14.4		14.6	14.7	14.7	14.9	14.8		14.6131	14.4269
2015	4	10	16.023	15.9388	15.7242	15	15.3172		14.4815	14.5912	14.6		14.9	14.9	14.9	15.2	15.1		14.7626	14.5577
2015	4	11	16.3976	16.1732	15.9654	15.1	15.5337		14.7136	14.8225	14.6		15	15	15	15.2	15.2		14.9738	14.7427
2015	4	12	16.672	16.3702	16.159	15.2	15.7103		14.9014	15.0104	14.7		15	15	15.1	15.3	15.2		15.1447	14.8936
2015	4	13	16.5848	16.3956	16.1523	15.2	15.7099		14.8974	15.0071	14.7		14.9	15	15	15.2	15.1		15.1384	14.8907
2015	4	14	16.4462	16.387	16.1098	15.3	15.6757		14.8578	14.9679	14.8		14.9	15	15	15.3	15.2		15.0987	14.8584
2015	4	15	16.3142	16.3719	16.0634	15.4	15.636		14.8132	14.9232	14.9		15	15.1	15.1	15.3	15.2		15.0541	14.8213
2015	4	16	16.82	16.6633	16.3725	15.4	15.9122		15.1102	15.2191	14.9		14.9	15.1	15.1	15.3	15.2		15.3254	15.0583
2015	4	17	17.0473	16.8353	16.5375	15.4	16.0637		15.2708	15.3799	14.9		14.8	15	15	15.2	15.1		15.4712	15.1874
2015	4	18	17.1449	16.9485	16.6328	15.4	16.1542		15.3649	15.4746	14.9		14.8	15	15	15.2	15.1		15.5559	15.2637
2015	4	19	17.1419	17.0114	16.6702	15.5	16.1931		15.4034	15.5139	15		14.9	15.1	15.1	15.3	15.2		15.5891	15.2952
2015	4	20	17.0968	17.0488	16.68	15.7	16.2065		15.4147	15.5257	15.2		15.3	15.4	15.4	15.6	15.5		15.5969	15.3045
2015	4	21	16.781	16.9463	16.5315	16	16.0771		15.2726	15.3842	15.5		15.6	15.8	15.8	16	15.9		15.4626	15.1897
2015	4	22	16.5443	16.8662	16.4154	16.1	15.9729		15.1595	15.2705	15.6		15.8	15.9	15.9	16.2	16		15.3542	15.0964
2015	4	23	16.1735	16.7076	16.2144	16.1	15.79		14.9629	15.0728	15.5		15.5	15.7	15.7	15.9	15.8		15.168	14.9345
2015	4	24	16.1287	16.6934	16.1865	15.9	15.7578		14.9308	15.0383	15.4		15.3	15.5	15.5	15.7	15.6		15.1332	14.9031
2015	4	25	15.9556	16.6139	16.0852	15.8	15.6593		14.8275	14.9325	15.3		15	15.3	15.3	15.5	15.3		15.0324	14.8141
2015	4	26	15.8167	16.5442	15.9989	15.8	15.5722		14.7376	14.8395	15.3		15	15.3	15.3	15.5	15.3		14.9435	14.7348
2015	4	27	15.596	16.4291	15.8633	15.7	15.4396		14.5994	14.6979	15.2		14.7	15.1	15	15.3	15.1		14.8096	14.6158
2015	4	28	15.3108	16.274	15.6859	15.7	15.2675		14.4196	14.5142	15.3		14.7	15.1	15.1	15.3	15.1		14.6367	14.4623
2015	4	29	14.9285	16.0607	15.4468	15.8	15.0376		14.1788	14.2688	15.4		14.9	15.3	15.2	15.4	15.3		14.4068	14.2583
2015	4	30	15.0504	16.0835	15.4852	15.9	15.0522		14.2034	14.2876	15.4		15	15.4	15.3	15.5	15.3		14.4218	14.2663
2015	5	1	15.1103	16.0843	15.496	15.9	15.0438		14.2025	14.2813	15.4		15	15.3	15.3	15.5	15.3		14.4136	14.2545
2015	5	2	15.0294	16.0209	15.432	15.8	14.9693		14.13	14.2037	15.4		14.8	15.2	15.1	15.4	15.2		14.3392	14.1853
2015	5	3	14.906	15.9355	15.3438	15.9	14.8728		14.0341	14.1026	15.4		14.9	15.3	15.2	15.4	15.2		14.2431	14.097
2015	5	4	15.282	16.0946	15.538	15.9	15.0279		14.2098	14.2725	15.4		14.9	15.3	15.2	15.5	15.3		14.3983	14.2272
2015	5	5	15.6051	16.2459	15.7166	15.8	15.173		14.373	14.4309	15.4		14.8	15.2	15.1	15.3	15.1		14.5428	14.349
2015	5	6	15.8838	16.3899	15.8811	16	15.3089		14.5247	14.5787	15.5		15.1	15.4	15.3	15.6	15.4		14.6773	14.4632
2015	5	7	16.1362	16.5326	16.0394	16.2	15.4421		14.672	14.7229	15.7		15.4	15.7	15.7	15.9	15.7		14.8085	14.5752
2015	5	8	16.8125	16.8945	16.4451	16.6	15.7988		15.0593	15.1074	16		16	16.2	16.1	16.4	16.2		15.1624	14.8818
2015	5	9	17.1581	17.1194	16.6824	16.7	16.0114		15.2881	15.3352	16.1		16	16.3	16.2	16.5	16.3		15.3709	15.0637
2015	5	10	17.1223	17.1662	16.71	16.7	16.0395		15.3165	15.3638	16.1		15.9	16.2	16.1	16.4	16.2		15.3946	15.0857
2015	5	11	17.2053	17.2657	16.7993	16.7	16.1221		15.4039	15.451	16.2		16	16.2	16.2	16.5	16.2		15.4728	15.155
2015	5	12	17.3507	17.3954	16.9226	16.7	16.2353		15.5242	15.5713	16.2		15.9	16.2	16.2	16.4	16.2		15.5815	15.251
2015	5	13	17.6775	17.6167	17.1495	16.7	16.4421		15.7449	15.792	16.2		15.8	16.2	16.1	16.4	16.2		15.7834	15.4284
2015	5	14	17.7161	17.7049	17.2191	16.7	16.5108		15.8153	15.8634	16.2		15.8	16.2	16.1	16.4	16.1		15.8469	15.4861
2015	5	15	17.5925	17.7094	17.1931	16.7	16.4937		15.7935	15.8426	16.1		15.6	16	15.9	16.2	16		15.8248	15.4693
2015	5	16	17.5337	17.7362	17.1958	16.8	16.5005		15.7982	15.8479	16.3		15.9	16.3	16.2	16.5	16.2		15.827	15.4732
2015	5	17	17.5666	17.8019	17.2453	17	16.5479		15.8472	15.8971	16.4		16.2	16.5	16.4	16.7	16.5		15.87	15.5122
2015	5	18	17.8754	18.002	17.4497	17.3	16.7335		16.0453	16.0951	16.7		16.6	16.9	16.9	17.1	16.9		16.051	15.6713
2015	5	19	18.1431	18.1913	17.6376	17.6	16.9068		16.229	16.2794	17		17.1	17.3	17.3	17.6	17.3		16.2192	15.8198
2015	5	20	18.5073	18.4354	17.8854	17.9	17.1353		16.4714	16.5227	17.3		17.6	17.7	17.8	18	17.8		16.4421	16.0166
2015	5	21	18.5442	18.5281	17.9547	18.2	17.207		16.5434	16.5966	17.6		18	18.1	18.1	18.3	18.1		16.5079	16.0775
2015	5	22	18.6016	18.627	18.032	18.5	17.2852		16.6227	16.6777	17.8		18.3	18.4	18.5	18.7	18.5		16.5804	16.1441
2015	5	23	18.8803	18.8326	18.2324	18.8	17.4733		16.8205	16.877	18.1		18.6	18.6	18.8	18.9	18.7		16.7626	16.306
2015	5	24	19.0361	18.984	18.3676	19.3	17.6047		16.9564	17.015	18.5		19.3	19.2	19.4	19.6	19.4		16.8879	16.419
2015	5	25	19.2614	19.1709	18.5425	19.6	17.7722		17.1309	17.1918	18.8		19.6	19.6	19.8	19.9	19.7		17.049	16.5634
2015	5	26	19.3779	19.3077	18.658	19.7	17.8878		17.2488	17.3123	18.9		19.7	19.6	19.9	19.9	19.8		17.1581	16.6628
2015	5	27	19.5484	19.4701	18.8029	20	18.0296		17.395	17.4611	19.2		20	19.9	20.2	20.2	20.1		17.2934	16.7851
2015	5	28	19.9407	19.7435	19.0742	20.2	18.2851		17.6634	17.7321	19.4		20.2	20.1	20.5	20.5	20.3		17.5421	17.0062
2015	5	29	20.241	19.9818	19.3008	20.2	18.5031		17.8902	17.9622	19.5		20	20	20.4	20.4	20.2		17.7527	17.1951
2015	5	30	20.8089	20.3582	19.6829	20.3	18.8619		18.2679	18.3435	19.5		19.9	20	20.4	20.3	20.1		18.1036	17.5064
2015	5	31	21.2525	20.6894	20.0061	20.3	19.172		18.5912	18.6715	19.6		19.9	20	20.3	20.3	20.1		18.405	17.7759
2015	6	1	21.3248	20.8469	20.125	20.7	19.3023		18.7191	18.8052	19.9		20.4	20.4	20.8	20.7	20.6		18.5261	17.8895
2015	6	2	21.0591	20.8309	20.0461	21	19.2549		18.6559	18.7478	20.2		20.7	20.7	21.1	21	20.9		18.4702	17.8488
2015	6	3	20.5261	20.6628	19.7998	21.3	19.0538		18.4288	18.5257	20.5		21.1	21	21.5	21.4	21.2		18.2617	17.6742
2015	6	4	20.2745	20.6045	19.6909	21.4	18.9691		18.3302	18.4304	20.6		21	21	21.5	21.4	21.2		18.1708	17.6001
2015	6	5	19.8257	20.4333	19.4589	21.4	18.7708		18.1108	18.2135	20.6		20.9	21	21.5	21.3	21.1		17.9674	17.4271
2015	6	6	20.0445	20.57	19.5898	21.6	18.8917		18.2382	18.3414	20.8		21.1	21.1	21.7	21.4	21.3		18.0839	17.5308
2015	6	7	20.4274	20.795	19.8203	21.7	19.1029		18.4623	18.5664	20.9		21.1	21.2	21.7	21.5	21.3		18.2903	17.7131
2015	6	8	20.7069	20.9822	20.003	21.8	19.274		18.6421	18.7477	21		21.1	21.3	21.8	21.6	21.4		18.4563	17.861
2015	6	9	20.9479	21.1585	20.1703	21.8	19.4333		18.8081	18.9158	21		20.9	21.1	21.7	21.4	21.2		18.61	17.9986
2015	6	10	21.1004	21.2967	20.2919	21.9	19.553		18.9309	19.041	21.1		20.9	21.2	21.7	21.5	21.2		18.7239	18.1021
2015	6	11	21.3682	21.4936	20.4802	21.8	19.7328		19.1184	19.2309	21.1		20.8	21	21.5	21.3	21.1		18.8979	18.2579
2015	6	12	21.4457	21.6026	20.5651	21.7	19.8218		19.2071	19.3228	20.9		20.4	20.8	21.2	21	20.8		18.9809	18.335
2015	6	13	21.5271	21.7115	20.6506	21.6	19.9111		19.2962	19.4149	20.9		20.2	20.6	21.1	20.9	20.6		19.0642	18.4124
2015	6	14	21.3244	21.678	20.5733	21.8	19.8546		19.2283	19.3502	21		20.4	20.8	21.3	21.1	20.8		19.0021	18.3632
2015	6	15	21.6666	21.9004	20.7952	21.9	20.0627		19.447	19.571	21.1		20.5	20.9	21.4	21.2	20.9		19.2049	18.5435
2015	6	16	22.4343	22.3436	21.2667	21.9	20.4963		19.9078	20.0341	21.2		20.5	20.9	21.4	21.2	20.9		19.6324	18.92
2015	6	17	23.1876	22.8067	21.7502	21.7	20.947		20.384	20.5142	21		20.2	20.6	21.1	20.9	20.6		20.0755	19.312
2015	6	18	23.7716	23.2103	22.1553	21.7	21.3335		20.7881	20.924	21		20	20.5	20.9	20.7	20.4		20.4533	19.6489
2015	6	19	24.3817	23.642	22.5855	21.7	21.7466		21.219	21.3615	21		20.1	20.5	21	20.8	20.5		20.8568	20.0094
2015	6	20	24.6882	23.9387	22.8536	21.7	22.0189		21.4959	21.6465	21		20.1	20.5	20.9	20.8	20.5		21.1187	20.248
2015	6	21	25.1658	24.3214	23.2183	21.7	22.3788		21.8666	22.0254	21		20	20.5	20.9	20.7	20.5		21.4678	20.5629
2015	6	22	25.3634	24.5738	23.4288	21.9	22.6035		22.0902	22.2583	21.2		20.4	20.8	21.2	21	20.8		21.6815	20.7607
[truncated: 30,852 more rows]
