# Supplementary material for: Coupled Downscaled Climate Models and Ecophysiological Metrics Forecast Habitat Compression for an Endangered Estuarine Fish
Source: PLoS One. 2016 Jan 21;11(1):e0146724. doi: 10.1371/journal.pone.0146724 (PMC4721863; doi:10.1371/journal.pone.0146724)
Supplement: S2 Dataset — (XLSX) [file pone.0146724.s003.xlsx]

## Sheet: Header
S2 Dataset. Calculated water temperatures for the PCM-A2 climate change scenario. The calculated daily mean water temperatures (°C) were rounded to the nearest degree for analysis. The columns correspond to sites in Fig 1 of the main article.

## Sheet: PCM-A2 data
			San Joaquin River						Sacramento River				North Delta						Confluence	Suisun Bay
Year	Month	Day	Mossdale	Burns Cut	Prisoners Point	Jersey Point	Antioch		Hood	Rio Vista	Decker Island		Upper Cache Slough	Miners Slough	Liberty Island	Deepwater ship channel	Lower Cache Slough		Mallard Island	Martinez
2010	1	1	6.59983	8.12449	8.2687	8	8.75223		7.40194	7.59964	8.1		7.2	7.3	7	7.4	7.5		8.50748	9.08289
2010	1	2	6.55117	7.95024	8.14366	7.9	8.60343		7.26022	7.44833	8		7.2	7.3	6.9	7.4	7.5		8.36871	8.95027
2010	1	3	6.34501	7.70817	7.93838	7.8	8.38412		7.04195	7.22085	7.9		7	7.1	6.8	7.2	7.3		8.15922	8.75641
2010	1	4	6.48167	7.63839	7.93101	7.7	8.34146		7.01435	7.18366	7.8		7	7.1	6.7	7.1	7.3		8.12608	8.71587
2010	1	5	6.84003	7.69503	8.06313	7.6	8.42652		7.12307	7.28334	7.7		7	7.1	6.6	7.1	7.2		8.21969	8.78644
2010	1	6	7.02527	7.69071	8.11605	7.4	8.44578		7.15849	7.31108	7.5		6.7	6.8	6.4	6.9	7		8.24641	8.80025
2010	1	7	7.18237	7.68799	8.16461	7.4	8.46435		7.19162	7.33735	7.5		6.8	6.9	6.4	6.9	7		8.27162	8.81368
2010	1	8	7.59015	7.82238	8.36499	7.4	8.62145		7.37277	7.51215	7.5		6.8	6.9	6.4	6.9	7.1		8.43437	8.94763
2010	1	9	8.31552	8.13633	8.76197	7.4	8.95934		7.74642	7.88047	7.5		6.9	6.9	6.5	7	7.1		8.77635	9.23902
2010	1	10	8.83729	8.38349	8.76197	7.5	9.22354		8.03684	8.1677	7.6		7.2	7.2	6.7	7.3	7.4		9.04286	9.46709
2010	1	11	9.51062	8.72836	9.47512	7.5	9.58402		8.42833	8.5573	7.5		7.2	7.2	6.7	7.3	7.4		9.40408	9.77926
2010	1	12	9.353	8.6895	9.4292	7.5	9.546		8.38682	8.51629	7.5		7.3	7.2	6.8	7.3	7.5		9.3658	9.74592
2010	1	13	9.22272	8.65474	9.38937	7.4	9.51202		8.3502	8.47981	7.5		7.2	7.2	6.7	7.3	7.4		9.33166	9.71591
2010	1	14	9.44393	8.78629	9.54158	7.5	9.64848		8.49784	8.62702	7.5		7.3	7.3	6.8	7.4	7.5		9.46778	9.83379
2010	1	15	9.2945	8.74224	9.48766	7.4	9.6027		8.4479	8.57747	7.4		7.2	7.2	6.8	7.3	7.4		9.42133	9.79353
2010	1	16	9.63284	8.93113	9.70293	7.5	9.79599		8.65639	8.78558	7.5		7.3	7.3	6.8	7.4	7.5		9.61372	9.96072
2010	1	17	9.80327	9.04962	9.83123	7.4	9.91449		8.78273	8.91244	7.4		7.2	7.2	6.8	7.3	7.4		9.73063	10.0632
2010	1	18	10.0103	9.1909	9.98253	7.4	10.0548		8.9319	9.06242	7.4		7.3	7.3	6.8	7.4	7.5		9.86886	10.1847
2010	1	19	10.3604	9.40874	10.2182	7.5	10.272		9.16316	9.29477	7.4		7.4	7.4	6.9	7.5	7.6		10.0833	10.373
2010	1	20	10.2982	9.43405	10.2271	7.5	10.2892		9.17738	9.31111	7.5		7.5	7.5	7	7.6	7.7		10.0974	10.3879
2010	1	21	10.477	9.57184	10.3664	7.7	10.4217		9.31645	9.45179	7.7		7.9	7.8	7.3	7.9	8		10.2266	10.5028
2010	1	22	10.4293	9.60148	10.379	7.8	10.4418		9.33384	9.47121	7.8		8	7.9	7.5	8	8.2		10.2434	10.5201
2010	1	23	10.2758	9.57296	10.3261	8.1	10.4022		9.28728	9.42645	8		8.5	8.3	7.9	8.5	8.6		10.2006	10.4853
2010	1	24	10.4877	9.71543	10.4726	8	10.5386		9.4315	9.57161	8		8.4	8.2	7.8	8.3	8.5		10.3338	10.6031
2010	1	25	10.6567	9.84293	10.599	7.8	10.6581		9.557	9.6984	7.7		7.9	7.8	7.4	7.9	8.1		10.4499	10.7064
2010	1	26	10.5912	9.85841	10.5946	7.7	10.6616		9.55689	9.69995	7.6		7.6	7.6	7.2	7.7	7.8		10.4498	10.7089
2010	1	27	10.7025	9.95526	10.6855	7.7	10.7488		9.64764	9.79184	7.6		7.7	7.7	7.2	7.8	7.9		10.5335	10.7839
2010	1	28	10.4633	9.88052	10.5784	7.9	10.6591		9.54756	9.69322	7.8		8.1	8	7.6	8.1	8.2		10.4404	10.7053
2010	1	29	10.4426	9.90087	10.5851	8.1	10.6682		9.55538	9.70152	8		8.4	8.3	7.9	8.4	8.6		10.4464	10.712
2010	1	30	10.6347	10.0238	10.7107	8.3	10.7824		9.67708	9.82328	8.2		8.7	8.5	8.1	8.7	8.8		10.5576	10.81
2010	1	31	10.844	10.1614	10.8506	8.5	10.9106		9.81329	9.9598	8.4		9	8.8	8.4	9	9.1		10.6824	10.9201
2010	2	1	10.9554	10.2571	10.9398	8.6	10.9946		9.90127	10.0484	8.5		9.1	8.9	8.6	9.1	9.2		10.7627	10.9919
2010	2	2	11.0721	10.3573	11.0332	8.7	11.0826		9.99339	10.1413	8.5		9.2	9	8.6	9.2	9.3		10.8468	11.0671
2010	2	3	11.2179	10.474	11.1443	8.6	11.1868		10.1028	10.2514	8.5		8.9	8.8	8.4	9	9.1		10.9468	11.1564
2010	2	4	11.4491	10.6359	11.306	8.7	11.3366		10.2611	10.4105	8.5		9	8.9	8.5	9.1	9.2		11.0923	11.2852
2010	2	5	11.6601	10.7943	11.4608	8.7	11.4815		10.4136	10.5641	8.6		9	8.9	8.5	9.1	9.1		11.2324	11.4099
2010	2	6	11.7814	10.9133	11.5679	8.9	11.5848		10.5207	10.6726	8.7		9.2	9.1	8.7	9.2	9.3		11.3308	11.4986
2010	2	7	11.9542	11.0586	11.7045	9	11.7146		10.6562	10.8096	8.8		9.4	9.2	8.9	9.4	9.5		11.4555	11.6102
2010	2	8	12.5382	11.4104	12.0765	9.2	12.0554		11.0189	11.1736	9		9.6	9.5	9.1	9.6	9.7		11.7905	11.9051
2010	2	9	12.9764	11.7098	12.38	9.3	12.3395		11.3183	11.4755	9		9.6	9.5	9.2	9.7	9.8		12.0678	12.151
2010	2	10	12.7799	11.7076	12.3316	9.5	12.3118		11.2801	11.441	9.3		10	9.8	9.5	10	10.1		12.0331	12.1264
2010	2	11	12.4186	11.6088	12.1773	9.6	12.1862		11.1379	11.3018	9.3		10.1	9.9	9.6	10.1	10.2		11.9014	12.0165
2010	2	12	12.59	11.7527	12.3092	9.6	12.3118		11.2687	11.434	9.4		10	9.9	9.6	10	10.1		12.0213	12.1243
2010	2	13	12.8457	11.9412	12.4912	9.7	12.4826		11.448	11.6148	9.5		10.2	10	9.7	10.2	10.3		12.1862	12.2713
2010	2	14	12.8277	12.0008	12.5225	9.9	12.5199		11.4827	11.6515	9.6		10.3	10.1	9.9	10.3	10.4		12.2175	12.3024
2010	2	15	12.5872	11.9448	12.4231	10	12.439		11.3906	11.5612	9.7		10.4	10.3	10	10.5	10.5		12.131	12.2307
2010	2	16	12.6465	12.0227	12.4831	10.2	12.4971		11.45	11.6213	9.9		10.6	10.5	10.2	10.6	10.7		12.1839	12.2793
2010	2	17	12.523	12.0094	12.4389	10.3	12.4616		11.4088	11.5807	10		10.8	10.6	10.4	10.8	10.9		12.1435	12.2466
2010	2	18	12.6465	12.1101	12.529	10.4	12.544		11.4957	11.6675	10.1		10.9	10.7	10.5	10.9	11		12.2212	12.316
2010	2	19	13.1716	12.412	12.8495	10.5	12.8325		11.8048	11.9762	10.2		11	10.8	10.6	11	11.1		12.5046	12.5644
2010	2	20	13.1841	12.4796	12.8937	10.7	12.878		11.8499	12.0224	10.4		11.2	11	10.8	11.2	11.3		12.5444	12.602
2010	2	21	12.9042	12.3989	12.7689	10.9	12.7715		11.7316	11.905	10.6		11.4	11.2	11.1	11.4	11.5		12.4327	12.5075
2010	2	22	12.3368	12.1605	12.4692	11	12.5049		11.4425	11.6162	10.6		11.4	11.2	11.1	11.4	11.5		12.1619	12.2736
2010	2	23	12.0797	12.0493	12.3263	11.1	12.3724		11.3008	11.4729	10.8		11.6	11.4	11.2	11.6	11.7		12.0262	12.1554
2010	2	24	12.2244	12.1258	12.404	11	12.4338		11.3699	11.5393	10.7		11.3	11.2	11	11.4	11.4		12.085	12.2054
2010	2	25	12.1731	12.1116	12.3761	11.1	12.4018		11.3377	11.5047	10.7		11.3	11.2	11	11.4	11.4		12.0501	12.1741
2010	2	26	12.1612	12.1147	12.3697	11.2	12.3879		11.3257	11.49	10.9		11.5	11.4	11.2	11.6	11.6		12.0336	12.1586
2010	2	27	12.3289	12.2061	12.4656	11.2	12.4649		11.4121	11.5733	10.9		11.3	11.3	11.1	11.5	11.5		12.108	12.2218
2010	2	28	12.0622	12.0898	12.3208	11.3	12.3279		11.2671	11.426	11		11.4	11.4	11.2	11.6	11.6		11.9684	12.0992
2010	3	1	12.0276	12.0767	12.2996	11.3	12.2985		11.2395	11.395	10.9		11.3	11.3	11.1	11.5	11.5		11.9368	12.0697
2010	3	2	11.7044	11.9199	12.1144	11.4	12.1218		11.0536	11.2058	11		11.4	11.4	11.2	11.6	11.6		11.7584	11.9122
2010	3	3	11.3844	11.7519	11.9219	11.3	11.9354		10.8587	11.0067	11		11.3	11.3	11.1	11.4	11.5		11.5709	11.7459
2010	3	4	11.11	11.5947	11.7474	11.4	11.7618		10.6792	10.8222	11		11.3	11.3	11.1	11.5	11.5		11.397	11.5904
2010	3	5	10.6978	11.3605	11.4889	11.3	11.5107		10.4174	10.5547	11		11.1	11.1	11	11.3	11.3		11.1462	11.3672
2010	3	6	10.9194	11.4258	11.5809	11.5	11.5692		10.4912	10.6214	11.1		11.4	11.4	11.2	11.6	11.6		11.2053	11.4125
2010	3	7	11.209	11.5384	11.7229	11.7	11.6748		10.6148	10.7384	11.4		11.7	11.7	11.6	11.9	11.9		11.311	11.4989
2010	3	8	11.496	11.665	11.8757	11.9	11.7931		10.7507	10.8685	11.5		11.9	11.9	11.8	12.1	12.1		11.4287	11.5966
2010	3	9	11.7721	11.8002	12.0334	12.2	11.9185		10.8929	11.0056	11.8		12.5	12.4	12.2	12.6	12.6		11.5528	11.7007
2010	3	10	12.2275	12.0364	12.3021	12.4	12.146		11.1439	11.2521	12		12.7	12.6	12.5	12.8	12.8		11.7782	11.8937
2010	3	11	12.9388	12.4181	12.73	12.6	12.5201		11.551	11.6554	12.2		12.9	12.8	12.7	13	13		12.1489	12.2144
2010	3	12	13.5826	12.7943	13.1401	12.8	12.8848		11.9447	12.0472	12.3		13.1	13	12.9	13.2	13.2		12.5087	12.5275
2010	3	13	13.7495	12.9577	13.2955	12.9	13.0274		12.0963	12.1986	12.4		13.1	13	13	13.3	13.3		12.6456	12.6483
2010	3	14	13.9936	13.1605	13.494	13	13.2096		12.29	12.3924	12.5		13.2	13.1	13	13.3	13.3		12.8216	12.8036
2010	3	15	14.2774	13.3873	13.7172	13.1	13.4153		12.5083	12.6111	12.6		13.3	13.1	13.1	13.4	13.4		13.0207	12.9794
2010	3	16	14.645	13.6612	13.9907	13.2	13.6679		12.7761	12.8799	12.8		13.4	13.3	13.3	13.5	13.6		13.2661	13.1962
2010	3	17	14.7386	13.8084	14.114	13.5	13.7887		12.9006	13.0061	13.1		13.8	13.7	13.7	13.9	13.9		13.3793	13.2986
2010	3	18	14.8273	13.9497	14.2306	13.7	13.9033		13.0184	13.1256	13.3		14.1	13.9	13.9	14.1	14.2		13.4863	13.3958
2010	3	19	14.7069	13.9843	14.2248	13.9	13.9082		13.018	13.1271	13.4		14.3	14.1	14.1	14.3	14.4		13.4839	13.3976
2010	3	20	14.644	14.0357	14.2419	14.1	13.9313		13.0383	13.1486	13.7		14.5	14.3	14.4	14.6	14.6		13.5	13.4151
2010	3	21	14.7088	14.1418	14.3246	14.4	14.0113		13.1207	13.2317	13.9		14.9	14.6	14.8	14.9	14.9		13.5734	13.4819
2010	3	22	14.8869	14.3014	14.4695	14.6	14.1465		13.2627	13.3743	14.1		15	14.8	14.9	15.1	15.1		13.7018	13.5965
2010	3	23	15.0677	14.4649	14.6175	14.9	14.2851		13.4082	13.5204	14.3		15.3	15.1	15.2	15.4	15.4		13.8336	13.7141
2010	3	24	15.0665	14.5408	14.6637	15	14.3332		13.4558	13.5691	14.5		15.4	15.2	15.3	15.5	15.5		13.8749	13.7533
2010	3	25	15.1498	14.6531	14.7536	15.2	14.4194		13.5448	13.6588	14.6		15.5	15.3	15.5	15.6	15.6		13.9543	13.8254
2010	3	26	15.3364	14.8149	14.9007	15.3	14.5565		13.689	13.8034	14.7		15.5	15.3	15.5	15.6	15.6		14.0847	13.9418
2010	3	27	15.5109	14.9738	15.0432	15.3	14.6901		13.829	13.9442	14.8		15.5	15.3	15.6	15.6	15.6		14.2115	14.0552
2010	3	28	15.7333	15.1586	15.2144	15.6	14.8499		13.9969	14.113	15		15.7	15.6	15.8	15.9	15.9		14.3643	14.1914
2010	3	29	16.1739	15.4553	15.5123	15.8	15.1241		14.2876	14.4046	15.2		16	15.8	16	16.1	16.1		14.6309	14.427
2010	3	30	16.4256	15.6713	15.7122	15.7	15.3136		14.4857	14.6046	15.2		15.7	15.6	15.9	15.9	15.9		14.8125	14.5895
2010	3	31	16.9641	16.033	16.0773	15.7	15.652		14.8438	14.9646	15.1		15.5	15.5	15.7	15.7	15.7		15.1424	14.8814
2010	4	1	17.3088	16.3144	16.3436	15.7	15.9058		15.1087	15.2326	15.2		15.5	15.5	15.7	15.7	15.7		15.387	15.1002
2010	4	2	17.2066	16.3809	16.3599	15.8	15.9379		15.1337	15.2615	15.3		15.5	15.5	15.7	15.8	15.7		15.4099	15.1267
2010	4	3	16.9859	16.3758	16.2983	15.7	15.898		15.0821	15.2134	15.2		15.3	15.4	15.6	15.6	15.6		15.3614	15.0904
2010	4	4	16.901	16.4212	16.3008	15.7	15.9118		15.0901	15.2238	15.2		15.2	15.3	15.5	15.5	15.5		15.3674	15.1004
2010	4	5	16.8257	16.4615	16.3012	15.8	15.9217		15.0949	15.2305	15.3		15.3	15.4	15.6	15.7	15.6		15.3699	15.1069
2010	4	6	16.771	16.5033	16.307	15.9	15.9344		15.1037	15.2406	15.4		15.3	15.4	15.6	15.7	15.6		15.3757	15.1157
2010	4	7	16.6718	16.5161	16.2825	15.8	15.9184		15.0823	15.2202	15.4		15.2	15.4	15.5	15.6	15.5		15.3533	15.0994
2010	4	8	16.9789	16.7214	16.4828	15.9	16.1013		15.2764	15.4145	15.4		15.2	15.4	15.5	15.6	15.5		15.5299	15.2557
2010	4	9	17.2209	16.9037	16.6536	15.9	16.2598		15.4433	15.5821	15.4		15.2	15.4	15.5	15.6	15.5		15.6818	15.391
2010	4	10	17.0329	16.879	16.5849	15.9	16.2053		15.38	15.5201	15.4		15.1	15.3	15.4	15.5	15.4		15.6209	15.3415
2010	4	11	16.7293	16.7845	16.4412	15.9	16.081		15.2427	15.3836	15.4		15.2	15.4	15.5	15.6	15.5		15.491	15.2311
2010	4	12	16.9329	16.9245	16.5735	16	16.1997		15.3693	15.5095	15.6		15.3	15.5	15.6	15.7	15.6		15.6045	15.3313
2010	4	13	17.1529	17.0785	16.7204	16.1	16.3325		15.5106	15.6504	15.6		15.4	15.6	15.7	15.8	15.7		15.7319	15.444
2010	4	14	17.5273	17.3151	16.96	16.2	16.5496		15.7421	15.8818	15.7		15.5	15.7	15.8	15.9	15.8		15.9431	15.6299
2010	4	15	17.6087	17.4188	17.0427	16.2	16.629		15.824	15.9644	15.7		15.5	15.7	15.8	15.9	15.8		16.0164	15.6966
2010	4	16	17.7496	17.551	17.1584	16.2	16.7377		15.9376	16.0787	15.8		15.5	15.7	15.8	15.9	15.8		16.1191	15.7888
2010	4	17	17.9401	17.709	17.3033	16.2	16.8731		16.0797	16.2215	15.7		15.4	15.6	15.7	15.8	15.7		16.2483	15.9042
2010	4	18	17.7326	17.6738	17.2249	16.3	16.8097		16.0071	16.1502	15.8		15.4	15.7	15.8	15.9	15.8		16.1789	15.847
2010	4	19	17.4627	17.5942	17.1009	16.3	16.7026		15.8887	16.0324	15.8		15.5	15.7	15.8	16	15.8		16.0666	15.7516
2010	4	20	17.2417	17.524	16.9938	16.3	16.6072		15.7846	15.928	15.8		15.3	15.6	15.7	15.8	15.7		15.9667	15.6661
2010	4	21	17.011	17.4373	16.8729	16.3	16.4967		15.6656	15.808	15.8		15.3	15.6	15.6	15.8	15.6		15.8525	15.5672
2010	4	22	16.7312	17.3151	16.7164	16.3	16.3518		15.5107	15.6514	15.8		15.4	15.7	15.7	15.9	15.7		15.7045	15.4381
2010	4	23	16.5062	17.2078	16.5827	16.3	16.224		15.3759	15.5141	15.8		15.4	15.6	15.7	15.8	15.7		15.5744	15.3237
2010	4	24	16.2011	17.0518	16.3978	16.4	16.048		15.1903	15.3255	15.9		15.5	15.8	15.9	16	15.9		15.3968	15.1671
2010	4	25	16.1515	17.0106	16.3504	16.5	15.9919		15.1356	15.2666	16		15.6	15.8	15.9	16	15.9		15.3396	15.1144
2010	4	26	16.4014	17.1173	16.4741	16.5	16.0884		15.2456	15.3721	16		15.6	15.9	15.9	16.1	15.9		15.4349	15.194
2010	4	27	16.3601	17.0924	16.4429	16.5	16.0487		15.2077	15.3306	16		15.5	15.8	15.8	16	15.8		15.3938	15.1557
2010	4	28	16.1114	16.9642	16.2942	16.4	15.9035		15.0564	15.1757	15.9		15.3	15.6	15.7	15.8	15.6		15.2475	15.0257
2010	4	29	16.6309	17.2066	16.5753	16.5	16.1403		15.3181	15.4325	16		15.5	15.8	15.8	16	15.8		15.4831	15.2272
2010	4	30	16.8548	17.3261	16.7069	16.5	16.2484		15.4387	15.5498	16		15.5	15.8	15.8	16	15.8		15.5893	15.3174
2010	5	1	16.6978	17.2665	16.6294	16.6	16.1717		15.359	15.4676	16.1		15.6	15.9	15.9	16.1	15.9		15.5104	15.2473
2010	5	2	16.7614	17.3087	16.6716	16.8	16.2004		15.3939	15.4994	16.2		15.9	16.1	16.2	16.4	16.2		15.5373	15.2687
2010	5	3	17.1114	17.4948	16.8783	17	16.3768		15.5876	15.6899	16.5		16.3	16.5	16.6	16.7	16.6		15.7114	15.4183
2010	5	4	17.835	17.8798	17.3078	17.3	16.7556		15.998	16.0977	16.8		16.8	16.9	17	17.2	17		16.0868	15.7441
2010	5	5	18.1612	18.0967	17.5327	17.6	16.9581		16.2153	16.3144	17		17.2	17.3	17.4	17.6	17.4		16.2849	15.9174
2010	5	6	18.2963	18.2289	17.6557	17.8	17.0722		16.3359	16.4352	17.2		17.4	17.5	17.6	17.7	17.6		16.394	16.0142
2010	5	7	18.7229	18.5061	17.9439	18	17.3347		16.6161	16.7156	17.4		17.6	17.6	17.8	17.9	17.7		16.6511	16.24
2010	5	8	18.7712	18.6092	18.0262	18.3	17.4165		16.6998	16.8008	17.7		18.1	18.1	18.3	18.4	18.2		16.7271	16.3092
2010	5	9	18.6181	18.609	17.9903	18.7	17.3924		16.6694	16.7718	18		18.6	18.5	18.8	18.9	18.7		16.6974	16.2865
2010	5	10	18.6816	18.704	18.0675	18.9	17.4673		16.7467	16.8499	18.2		18.8	18.8	19	19.1	18.9		16.767	16.3495
2010	5	11	19.3813	19.1119	18.5041	19.1	17.8632		17.1702	17.2737	18.4		18.9	18.9	19.1	19.2	19		17.1571	16.6913
2010	5	12	19.5156	19.2647	18.6377	18.9	17.9941		17.3052	17.4109	18.3		18.4	18.6	18.8	18.8	18.7		17.2813	16.8037
2010	5	13	19.9603	19.5702	18.9461	18.8	18.2815		17.6087	17.7166	18.2		18.1	18.3	18.5	18.6	18.4		17.5618	17.052
2010	5	14	20.5111	19.9404	19.323	18.8	18.6334		17.9803	18.0909	18.2		18	18.2	18.4	18.5	18.3		17.9059	17.3567
2010	5	15	20.8102	20.2017	19.5678	18.8	18.8712		18.2267	18.3415	18.2		17.9	18.2	18.4	18.4	18.2		18.135	17.5626
2010	5	16	20.9757	20.4008	19.7383	18.8	19.0441		18.4025	18.5218	18.1		17.8	18.1	18.3	18.3	18.1		18.2992	17.7124
2010	5	17	21.6551	20.852	20.1981	18.8	19.4756		18.8569	18.9806	18.2		17.8	18.1	18.3	18.3	18.1		18.7214	18.0869
2010	5	18	22.0999	21.2067	20.5382	18.8	19.8052		19.1991	19.3285	18.2		17.8	18.1	18.3	18.3	18.1		19.0408	18.3734
2010	5	19	22.2652	21.4314	20.7246	19.1	19.9997		19.3944	19.5304	18.4		18.2	18.4	18.7	18.7	18.5		19.2248	18.5429
2010	5	20	22.28	21.5776	20.821	19.1	20.1137		19.5028	19.6455	18.5		18.2	18.4	18.7	18.7	18.5		19.3283	18.6424
2010	5	21	22.1049	21.6198	20.801	19.2	20.1218		19.4978	19.647	18.6		18.3	18.6	18.8	18.8	18.6		19.3266	18.6499
2010	5	22	22.3759	21.8656	21.0207	19.4	20.3407		19.7217	19.8762	18.8		18.5	18.8	19	19.1	18.8		19.536	18.8402
2010	5	23	23.0448	22.3109	21.468	19.6	20.7639		20.1655	20.3252	18.9		18.7	18.9	19.2	19.2	19		19.9493	19.2081
2010	5	24	23.3198	22.5805	21.7057	19.6	21.0043		20.41	20.5763	18.9		18.7	18.9	19.2	19.2	19		20.1789	19.4176
2010	5	25	23.5303	22.8194	21.9069	19.6	21.2127		20.6196	20.7928	18.9		18.6	18.8	19.1	19.1	18.9		20.3766	19.5995
2010	5	26	23.1942	22.7864	21.7959	19.7	21.1419		20.5282	20.7088	19		18.7	18.9	19.2	19.2	19		20.2956	19.539
2010	5	27	23.4962	23.0448	22.0285	19.8	21.3732		20.7649	20.951	19.2		18.9	19.1	19.4	19.4	19.2		20.5172	19.7403
2010	5	28	24.4384	23.6241	22.6278	20	21.9333		21.3556	21.5471	19.3		19.1	19.3	19.6	19.5	19.3		21.0669	20.2274
2010	5	29	25.4422	24.2644	23.2849	20.1	22.5521		22.0062	22.2048	19.4		19.2	19.4	19.7	19.7	19.5		21.6736	20.7661
2010	5	30	25.8783	24.6544	23.6418	20.3	22.9099		22.3719	22.5799	19.6		19.4	19.6	19.9	19.9	19.7		22.0182	21.0789
2010	5	31	25.7793	24.7844	23.6972	20.4	22.9997		22.4478	22.666	19.7		19.5	19.7	20.1	20	19.8		22.0948	21.1593
2010	6	1	25.0759	24.5974	23.3945	20.5	22.7661		22.1764	22.4046	19.8		19.7	19.9	20.2	20.2	20		21.8493	20.9584
2010	6	2	24.0168	24.1929	22.8578	20.6	22.3143		21.674	21.9102	19.9		19.7	19.9	20.3	20.2	20		21.3881	20.5672
2010	6	3	23.0823	23.7968	22.3522	20.5	21.8782		21.1944	21.4354	19.9		19.5	19.7	20.1	20	19.8		20.9452	20.1885
2010	6	4	22.2407	23.403	21.8679	20.3	21.4507		20.729	20.9721	19.7		19.1	19.4	19.8	19.6	19.4		20.5134	19.8163
2010	6	5	22.1928	23.3654	21.809	20.1	21.3946		20.6685	20.9107	19.5		18.6	19	19.4	19.3	19		20.4544	19.7658
2010	6	6	21.9268	23.2194	21.6287	19.9	21.2285		20.4901	20.7313	19.3		18.2	18.7	19	18.9	18.6		20.2861	19.6196
2010	6	7	22.045	23.2539	21.6617	19.7	21.2502		20.5158	20.7547	19.2		18	18.5	18.8	18.7	18.4		20.306	19.6362
2010	6	8	22.4039	23.4146	21.8392	19.9	21.4017		20.6813	20.9179	19.3		18.3	18.7	19	19	18.7		20.4555	19.7656
2010	6	9	22.6901	23.556	21.9898	20.2	21.5321		20.8229	21.058	19.5		18.7	19.1	19.4	19.4	19.1		20.5835	19.877
2010	6	10	22.8115	23.6281	22.0575	20.4	21.5908		20.8859	21.1202	19.8		19.1	19.4	19.7	19.7	19.5		20.6394	19.9263
2010	6	11	22.8521	23.6647	22.0835	20.5	21.613		20.9094	21.1431	19.8		19.2	19.6	19.9	19.8	19.6		20.6588	19.944
2010	6	12	23.007	23.7584	22.1757	20.5	21.6944		20.9967	21.2298	19.9		19.2	19.5	19.8	19.8	19.5		20.7374	20.0131
2010	6	13	23.1633	23.8582	22.2733	20.6	21.7818		21.09	21.3228	20		19.3	19.7	20	19.9	19.7		20.8218	20.0876
2010	6	14	23.4832	24.0439	22.468	20.7	21.9571		21.2776	21.5102	20		19.4	19.8	20.1	20	19.8		20.9938	20.2386
2010	6	15	23.9793	24.3281	22.7716	20.9	22.2325		21.5719	21.8048	20.2		19.7	20	20.3	20.2	20		21.2652	20.4767
2010	6	16	24.2514	24.5193	22.9614	21	22.4103		21.759	21.9936	20.3		19.8	20.1	20.4	20.4	20.1		21.4383	20.6306
2010	6	17	24.5103	24.7109	23.1485	21	22.5878		21.9448	22.1815	20.3		19.7	20	20.4	20.3	20		21.6107	20.7844
2010	6	18	24.8092	24.9282	23.3624	21.1	22.7909		22.1574	22.3966	20.4		19.9	20.2	20.5	20.5	20.2		21.8084	20.9607
2010	6	19	24.7043	24.9529	23.3516	21.4	22.7954		22.1547	22.3975	20.7		20.3	20.6	20.9	20.9	20.6		21.8074	20.9648
2010	6	20	24.8992	25.1155	23.5028	21.6	22.9428		22.307	22.5526	20.9		20.6	20.8	21.2	21.1	20.9		21.9494	21.0928
2010	6	21	24.775	25.1233	23.4745	21.8	22.931		22.2871	22.536	21.1		20.9	21.1	21.5	21.4	21.2		21.9323	21.0827
2010	6	22	24.9763	25.2816	23.6228	22	23.075		22.4361	22.6876	21.3		21.1	21.3	21.8	21.6	21.4		22.0713	21.2078
2010	6	23	25.0552	25.3832	23.7043	22.1	23.1605		22.5215	22.776	21.4		21.2	21.3	21.8	21.6	21.4		22.1517	21.2823
2010	6	24	25.375	25.6022	23.9212	22.1	23.3669		22.7373	22.9947	21.4		21.1	21.3	21.8	21.6	21.4		22.353	21.4619
2010	6	25	25.3583	25.6634	23.9533	22.1	23.4104		22.7764	23.0375	21.4		20.9	21.2	21.7	21.5	21.2		22.3911	21.5003
2010	6	26	25.0772	25.5877	23.8304	22	23.3143		22.6654	22.9302	21.3		20.7	21	21.5	21.3	21.1		22.2902	21.4173
2010	6	27	24.6496	25.4229	23.6116	22.1	23.1291		22.4599	22.7276	21.4		20.7	21	21.5	21.3	21.1		22.1011	21.2567
2010	6	28	24.557	25.4024	23.5671	22	23.095		22.4196	22.6889	21.3		20.6	20.9	21.4	21.2	21		22.064	21.227
2010	6	29	24.4642	25.3759	23.5188	21.9	23.0562		22.375	22.6454	21.2		20.4	20.8	21.2	21	20.8		22.0227	21.193
2010	6	30	24.3468	25.332	23.4533	21.9	23.0006		22.3129	22.5842	21.2		20.2	20.7	21.1	20.9	20.7		21.965	21.1445
2010	7	1	24.4656	25.3989	23.5181	22.1	23.0602		22.3757	22.6473	21.4		20.5	20.9	21.4	21.2	20.9		22.0227	21.1958
2010	7	2	24.6066	25.4811	23.5995	22.2	23.1355		22.4551	22.7272	21.5		20.8	21.2	21.7	21.4	21.2		22.096	21.2609
2010	7	3	24.6041	25.4972	23.6037	22.4	23.1429		22.4608	22.7338	21.7		21	21.3	21.8	21.6	21.3		22.1013	21.2672
2010	7	4	24.6933	25.5571	23.6593	22.6	23.1958		22.5158	22.7896	21.9		21.4	21.6	22.2	22	21.7		22.1524	21.3131
2010	7	5	24.9207	25.6878	23.7955	22.7	23.3216		22.6491	22.9237	22		21.5	21.7	22.3	22.1	21.8		22.2761	21.4224
2010	7	6	24.6906	25.6002	23.6783	22.8	23.2228		22.5393	22.8155	22.1		21.5	21.8	22.3	22.1	21.8		22.1752	21.3368
2010	7	7	24.2356	25.3897	23.4248	22.8	22.9997		22.2966	22.5741	22		21.4	21.7	22.2	22	21.7		21.9508	21.1431
2010	7	8	24.5059	25.5178	23.5683	22.7	23.127		22.4339	22.711	22		21.2	21.6	22.1	21.9	21.6		22.0774	21.2534
2010	7	9	24.6605	25.6002	23.6555	22.7	23.2066		22.5186	22.796	22		21.2	21.5	22.1	21.8	21.6		22.156	21.3225
2010	7	10	25.0658	25.8125	23.8898	22.8	23.4192		22.7461	23.024	22.1		21.3	21.6	22.2	21.9	21.7		22.367	21.5073
2010	7	11	25.5366	26.073	24.1734	22.9	23.6796		23.0233	23.3026	22.2		21.4	21.7	22.3	22	21.8		22.625	21.7341
2010	7	12	25.9816	26.3378	24.4551	23	23.9425		23.3012	23.5831	22.3		21.5	21.8	22.4	22.1	21.8		22.8847	21.9635
2010	7	13	26.0237	26.4182	24.5187	23.1	24.0143		23.3712	23.6569	22.3		21.6	21.9	22.5	22.2	21.9		22.9528	22.0274
2010	7	14	26.2933	26.608	24.7082	23	24.1986		23.5625	23.852	22.3		21.5	21.8	22.4	22.1	21.8		23.1333	22.1891
2010	7	15	26.0193	26.5354	24.5934	23.2	24.1129		23.4617	23.7558	22.5		21.7	22	22.6	22.3	22		23.0438	22.1164
2010	7	16	25.8751	26.5104	24.5391	23.2	24.078		23.4172	23.7151	22.5		21.7	22	22.6	22.3	22		23.0059	22.0878
2010	7	17	25.8141	26.5166	24.5244	23.3	24.0767		23.4098	23.711	22.6		21.8	22.1	22.7	22.4	22.2		23.002	22.0882
2010	7	18	25.6844	26.4832	24.4663	23.4	24.0357		23.36	23.6643	22.7		21.9	22.2	22.8	22.5	22.3		22.9587	22.0541
2010	7	19	25.8615	26.5935	24.5765	23.5	24.1435		23.4714	23.7782	22.8		22.1	22.3	23	22.6	22.4		23.0644	22.1491
2010	7	20	25.5491	26.4671	24.4131	23.7	24.008		23.3199	23.6299	22.9		22.3	22.5	23.2	22.9	22.6		22.9271	22.0329
2010	7	21	25.3381	26.3753	24.2956	23.8	23.9103		23.2107	23.523	23.1		22.4	22.7	23.3	23	22.7		22.8283	21.9494
2010	7	22	25.0239	26.2224	24.1125	23.9	23.7517		23.037	23.3511	23.1		22.5	22.7	23.4	23	22.8		22.6693	21.8128
2010	7	23	24.4994	25.9521	23.8005	23.8	23.4747		22.7371	23.0524	23.1		22.3	22.6	23.3	22.9	22.7		22.3929	21.5731
2010	7	24	24.4156	25.8785	23.7235	23.7	23.403		22.661	22.9759	23		22	22.4	23	22.7	22.4		22.3226	21.5113
2010	7	25	24.6909	25.9813	23.8508	23.7	23.5133		22.7814	23.0955	23		22	22.3	23	22.6	22.3		22.4343	21.6076
2010	7	26	25.1657	26.1966	24.1028	23.6	23.738		23.0238	23.3377	22.9		21.9	22.2	22.9	22.5	22.3		22.6596	21.8034
2010	7	27	25.5554	26.3908	24.3229	23.6	23.9388		23.2384	23.5532	22.9		21.8	22.2	22.8	22.5	22.2		22.8602	21.9791
2010	7	28	25.6697	26.4646	24.3986	23.6	24.0143		23.3161	23.6331	22.9		21.7	22.1	22.8	22.4	22.2		22.9349	22.0463
2010	7	29	25.7467	26.523	24.4552	23.7	24.0737		23.3759	23.6954	23		22	22.3	23	22.6	22.4		22.9933	22.0997
2010	7	30	26.451	26.8928	24.8686	24	24.4528		23.7801	24.1017	23.2		22.3	22.6	23.3	22.9	22.7		23.3709	22.4309
2010	7	31	26.4989	26.9652	24.9295	24.2	24.5232		23.8483	24.1744	23.5		22.7	22.9	23.7	23.2	23		23.4388	22.4947
2010	8	1	26.6281	27.0755	25.034	24.4	24.6327		23.9586	24.289	23.7		23.1	23.2	24	23.6	23.3		23.5458	22.5924
2010	8	2	26.7319	27.1745	25.1243	24.6	24.7303		24.0558	24.3908	23.9		23.3	23.4	24.3	23.8	23.6		23.6408	22.68
2010	8	3	26.7584	27.2355	25.1702	24.8	24.7888		24.1104	24.4502	24		23.5	23.6	24.4	24	23.8		23.6967	22.7338
2010	8	4	27.0114	27.4053	25.3417	24.8	24.9593		24.2859	24.6304	24.1		23.5	23.6	24.5	24	23.8		23.8645	22.8849
2010	8	5	27.2178	27.5586	25.4912	24.9	25.1121		24.4414	24.791	24.1		23.5	23.6	24.5	24	23.8		24.0142	23.0208
2010	8	6	27.3232	27.666	25.5859	24.9	25.2172		24.5447	24.9	24.1		23.5	23.6	24.5	24	23.8		24.1161	23.1155
2010	8	7	26.9763	27.5493	25.4229	25	25.0923		24.3998	24.7612	24.2		23.6	23.7	24.6	24.1	23.9		23.9883	23.0105
2010	8	8	27.1324	27.6621	25.5304	25	25.2053		24.5134	24.8795	24.3		23.5	23.7	24.6	24	23.8		24.099	23.1119
2010	8	9	27.1455	27.7073	25.5592	24.9	25.2488		24.5515	24.9228	24.2		23.2	23.4	24.4	23.8	23.6		24.1401	23.153
2010	8	10	27.071	27.7062	25.5358	24.6	25.2453		24.5391	24.9155	23.9		22.7	23	23.9	23.3	23.1		24.1344	23.1533
2010	8	11	27.0164	27.7086	25.5188	24.5	25.2463		24.5322	24.9133	23.8		22.5	22.9	23.7	23.2	23		24.1336	23.1575
2010	8	12	26.9094	27.6799	25.4685	24.5	25.2164		24.4925	24.8781	23.8		22.5	22.8	23.7	23.1	22.9		24.1022	23.1347
2010	8	13	26.8046	27.6455	25.4144	24.3	25.1817		24.4483	24.8381	23.6		22.1	22.5	23.3	22.7	22.5		24.0664	23.1077
2010	8	14	26.2876	27.4009	25.1218	24.1	24.9325		24.1734	24.5675	23.5		21.9	22.3	23.1	22.6	22.4		23.8169	22.8944
2010	8	15	26.0072	27.2505	24.9469	24.1	24.7833		24.0089	24.4056	23.5		21.8	22.2	23.1	22.5	22.3		23.6684	22.7674
2010	8	16	25.7024	27.0768	24.7506	24	24.6122		23.8221	24.2209	23.4		21.7	22.1	22.9	22.4	22.2		23.4988	22.6211
2010	8	17	25.3316	26.8592	24.5093	23.8	24.3981		23.5904	23.9904	23.2		21.5	21.9	22.7	22.2	22		23.2869	22.4373
2010	8	18	25	26.6477	24.2815	23.6	24.1927		23.3697	23.7702	23		21.1	21.6	22.4	21.8	21.6		23.0847	22.2608
2010	8	19	24.2862	26.2367	23.8301	23.4	23.7848		22.9319	23.3325	22.8		20.8	21.3	22.1	21.5	21.3		22.6809	21.9081
2010	8	20	24.1498	26.0857	23.6888	23	23.6478		22.7894	23.188	22.5		20.3	20.9	21.6	21.1	20.9		22.5491	21.7901
2010	8	21	24.1269	25.9913	23.6139	22.8	23.5697		22.7108	23.1071	22.3		20.1	20.7	21.4	20.9	20.7		22.4765	21.7233
2010	8	22	24.2902	25.9941	23.6503	22.8	23.5918		22.7399	23.134	22.3		20.1	20.7	21.4	20.9	20.7		22.5038	21.7436
2010	8	23	24.4432	26.0043	23.6915	22.9	23.6207		22.7752	23.1676	22.4		20.5	21	21.7	21.2	21		22.5373	21.7699
2010	8	24	24.6235	26.039	23.7574	22.8	23.6739		22.8358	23.2271	22.3		20.4	20.8	21.5	21.1	20.9		22.5948	21.8177
2010	8	25	24.4825	25.926	23.6498	22.8	23.5746		22.7307	23.1219	22.3		20.4	20.8	21.5	21.1	20.9		22.4996	21.7332
2010	8	26	24.3336	25.8061	23.5356	22.7	23.4689		22.6191	23.0099	22.2		20.4	20.8	21.5	21	20.9		22.3982	21.6432
2010	8	27	24.4575	25.818	23.5744	22.7	23.4993		22.6545	23.0447	22.2		20.5	20.9	21.6	21.1	20.9		22.4328	21.6714
2010	8	28	24.3602	25.729	23.4942	22.7	23.4254		22.5765	22.9667	22.2		20.5	20.9	21.6	21.2	21		22.363	21.6092
2010	8	29	24.1374	25.5765	23.3418	22.9	23.2868		22.4288	22.8191	22.3		20.8	21.1	21.8	21.4	21.2		22.2286	21.4909
2010	8	30	23.7196	25.3211	23.0739	22.9	23.0437		22.1691	22.5593	22.4		21	21.3	22	21.5	21.4		21.9903	21.2816
2010	8	31	23.1256	24.9644	22.6956	23	22.6988		21.8011	22.1906	22.5		21.2	21.4	22.1	21.7	21.5		21.6512	20.9838
2010	9	1	23.1536	24.8951	22.6558	23.2	22.6518		21.7566	22.1437	22.6		21.5	21.6	22.4	22	21.8		21.6106	20.9442
2010	9	2	23.6788	25.0788	22.9044	23.2	22.8642		21.9912	22.3759	22.6		21.5	21.6	22.4	22	21.8		21.8286	21.1301
2010	9	3	24.2823	25.3285	23.2186	23.3	23.1413		22.2926	22.6764	22.8		21.7	21.8	22.6	22.1	22		22.11	21.3728
2010	9	4	25.0708	25.6979	23.6591	23.3	23.5378		22.7197	23.1041	22.7		21.7	21.8	22.6	22.1	22		22.5092	21.7199
2010	9	5	25.572	25.9589	23.9612	23.3	23.8187		23.0183	23.4056	22.7		21.6	21.7	22.5	22	21.9		22.7912	21.9674
2010	9	6	26.0283	26.2168	24.2507	23.1	24.0935		23.3078	23.6993	22.5		21.2	21.4	22.3	21.7	21.6		23.066	22.2101
2010	9	7	26.5156	26.5057	24.568	22.8	24.3976		23.6266	24.0236	22.3		20.7	21	21.8	21.3	21.1		23.3689	22.4788
2010	9	8	26.8782	26.7485	24.8246	22.6	24.6518		23.8896	24.2933	22.1		20.4	20.8	21.5	21	20.9		23.6212	22.7047
2010	9	9	26.7544	26.7601	24.8101	22.5	24.6668		23.8929	24.3046	22		20.4	20.7	21.5	21	20.8		23.6339	22.7231
2010	9	10	26.5482	26.7192	24.7381	22.5	24.6288		23.8398	24.2591	22		20.3	20.6	21.4	20.9	20.7		23.594	22.6955
2010	9	11	26.4853	26.735	24.7353	22.4	24.6503		23.8518	24.2781	21.9		20.2	20.5	21.3	20.8	20.6		23.614	22.7193
2010	9	12	26.0226	26.5459	24.4993	22.3	24.4621		23.6383	24.0717	21.8		20.1	20.4	21.2	20.7	20.5		23.4249	22.5611
2010	9	13	25.8214	26.463	24.3936	22.1	24.3857		23.5475	23.9865	21.7		20	20.3	21	20.5	20.4		23.3486	22.4994
2010	9	14	25.5108	26.3155	24.2178	22.1	24.2444		23.3878	23.832	21.6		20	20.2	21	20.5	20.4		23.2079	22.3813
2010	9	15	25.0898	26.0993	23.9688	22.1	24.0345		23.1556	23.6043	21.7		20.1	20.3	21.1	20.6	20.5		22.9996	22.2033
2010	9	16	24.5776	25.8204	23.6552	22.3	23.7628		22.8587	23.3109	21.8		20.4	20.6	21.4	20.9	20.8		22.7304	21.9713
2010	9	17	24.1887	25.5825	23.3973	22.4	23.5361		22.6126	23.0671	21.9		20.7	20.8	21.6	21.1	21		22.5074	21.778
2010	9	18	24.1093	25.4843	23.3063	22.6	23.4553		22.5255	22.981	22.1		21.1	21.1	22	21.5	21.4		22.4308	21.7109
2010	9	19	24.0568	25.4001	23.2322	22.6	23.3892		22.4546	22.9111	22.1		21	21	21.9	21.4	21.3		22.3691	21.6568
2010	9	20	24.1629	25.3961	23.2507	22.6	23.4058		22.4728	22.9302	22.1		21	21.1	21.9	21.4	21.3		22.39	21.6744
2010	9	21	24.0626	25.2981	23.1589	22.7	23.3255		22.3858	22.8446	22.1		21.1	21.1	22	21.5	21.4		22.3138	21.608
2010	9	22	23.9408	25.1884	23.0549	22.7	23.2337		22.2868	22.7468	22.2		21.2	21.2	22.1	21.5	21.5		22.2264	21.5316
2010	9	23	23.9782	25.1555	23.0404	22.9	23.2214		22.2737	22.7347	22.4		21.6	21.5	22.5	21.9	21.8		22.2185	21.5242
2010	9	24	23.8518	25.0465	22.9372	22.9	23.1308		22.1758	22.6381	22.4		21.5	21.5	22.4	21.8	21.8		22.1323	21.4489
2010	9	25	23.5363	24.8417	22.7253	22.9	22.9423		21.9727	22.4364	22.4		21.5	21.4	22.4	21.8	21.7		21.9485	21.2885
2010	9	26	23.2169	24.6249	22.5041	22.8	22.7432		21.7593	22.2238	22.3		21.3	21.3	22.2	21.6	21.6		21.7548	21.1187
2010	9	27	22.4612	24.183	22.0287	22.8	22.3147		21.2996	21.7645	22.3		21.2	21.2	22.2	21.6	21.5		21.3325	20.7494
2010	9	28	21.8475	23.7845	21.6146	22.7	21.9346		20.8952	21.359	22.2		21.1	21.1	22.1	21.5	21.4		20.9601	20.4216
2010	9	29	21.3653	23.4325	21.2624	22.8	21.6053		20.5478	21.009	22.3		21.2	21.2	22.2	21.5	21.5		20.6395	20.1374
2010	9	30	21.3283	23.2888	21.1556	22.7	21.492		20.435	20.8925	22.2		21.1	21.1	22.1	21.4	21.4		20.5354	20.0406
2010	10	1	21.1352	23.0756	20.9676	22.7	21.3073		20.2448	20.6989	22.2		21	21	22	21.4	21.3		20.3597	19.8818
2010	10	2	21.3428	23.0613	21.0087	22.5	21.3272		20.2753	20.7257	22.1		20.8	20.9	21.8	21.2	21.1		20.3885	19.9006
2010	10	3	21.134	22.8581	20.8275	22.5	21.1517		20.0936	20.5414	22		20.7	20.8	21.8	21.1	21.1		20.2215	19.7501
2010	10	4	20.7229	22.5534	20.5309	22.4	20.8727		19.8006	20.2458	21.9		20.6	20.6	21.7	21	20.9		19.9513	19.5096
2010	10	5	20.4606	22.3125	20.3119	22.3	20.6607		19.581	20.023	21.8		20.4	20.5	21.5	20.8	20.8		19.7487	19.3271
2010	10	6	20.3001	22.1192	20.1494	22.2	20.4983		19.4154	19.8537	21.8		20.4	20.4	21.4	20.7	20.7		19.5958	19.1876
2010	10	7	20.2006	21.9576	20.0235	22.2	20.3688		19.2851	19.7199	21.8		20.4	20.4	21.4	20.7	20.7		19.4757	19.0766
2010	10	8	20.2007	21.8494	19.9577	22.2	20.2938		19.2134	19.6447	21.8		20.4	20.5	21.5	20.8	20.8		19.4099	19.0131
2010	10	9	20.4601	21.8772	20.0456	22.1	20.3578		19.2908	19.7187	21.7		20.3	20.4	21.4	20.7	20.7		19.4826	19.0705
2010	10	10	20.472	21.8006	20.0066	22	20.3125		19.2484	19.6743	21.6		20.2	20.3	21.3	20.6	20.6		19.4453	19.0333
2010	10	11	20.719	21.8466	20.1056	21.8	20.3922		19.34	19.764	21.4		19.9	20	20.9	20.2	20.3		19.5324	19.1048
2010	10	12	20.9019	21.8764	20.1795	21.4	20.4532		19.4097	19.8329	21.1		19.3	19.5	20.4	19.7	19.7		19.6	19.1605
2010	10	13	21.2633	22.006	20.3629	21.3	20.6151		19.5866	20.0097	21		19.2	19.4	20.3	19.6	19.7		19.7676	19.3041
2010	10	14	21.2392	21.9631	20.3402	21.2	20.5973		19.5676	19.992	20.9		19.1	19.2	20.2	19.5	19.5		19.7549	19.2921
2010	10	15	20.6594	21.646	20.0014	21.1	20.2976		19.2443	19.6706	20.8		19	19.2	20.1	19.4	19.5		19.4605	19.0353
2010	10	16	19.8797	21.2076	19.5312	21	19.8759		18.7916	19.2188	20.7		19	19.1	20.1	19.4	19.4		19.0453	18.6722
2010	10	17	19.1876	20.7834	19.0886	20.8	19.4724		18.3615	18.788	20.5		18.7	18.9	19.8	19.1	19.2		18.6499	18.3243
2010	10	18	18.9639	20.5679	18.8948	20.5	19.2862		18.1682	18.5923	20.3		18.3	18.5	19.4	18.7	18.7		18.4725	18.1646
2010	10	19	18.877	20.4184	18.7782	20.2	19.1683		18.0489	18.4702	19.9		17.8	18	18.9	18.3	18.3		18.3633	18.0642
2010	10	20	18.6643	20.2107	18.5939	19.8	18.9905		17.8648	18.2837	19.6		17.3	17.6	18.4	17.8	17.8		18.1944	17.9118
2010	10	21	18.3849	19.9685	18.3712	19.6	18.7778		17.6433	18.0596	19.4		17.1	17.4	18.2	17.6	17.7		17.9907	17.729
2010	10	22	17.977	19.6587	18.073	19.5	18.4965		17.3484	17.762	19.3		17.1	17.4	18.2	17.6	17.6		17.7189	17.4865
2010	10	23	17.7171	19.4129	17.8524	19.5	18.2824		17.1271	17.5372	19.3		17.3	17.5	18.3	17.7	17.7		17.5146	17.3022
2010	10	24	17.4826	19.1775	17.6453	19.7	18.0794		16.9182	17.3246	19.4		17.7	17.8	18.6	18	18.1		17.3218	17.1275
2010	10	25	17.1194	18.8774	17.365	19.8	17.8106		16.6386	17.0412	19.5		18	17.9	18.8	18.2	18.3		17.0632	16.8955
2010	10	26	16.7054	18.5459	17.0518	19.7	17.5106		16.3263	16.7247	19.5		17.9	17.9	18.8	18.2	18.3		16.774	16.6363
2010	10	27	16.4009	18.2607	16.7955	19.6	17.2595		16.0676	16.4613	19.4		17.9	17.9	18.7	18.1	18.2		16.5341	16.4192
2010	10	28	16.4193	18.1326	16.7213	19.5	17.1703		15.984	16.3724	19.3		17.7	17.7	18.6	18	18.1		16.456	16.3427
2010	10	29	16.5852	18.0883	16.7398	19.3	17.166		15.991	16.3745	19		17.4	17.4	18.2	17.7	17.8		16.4622	16.3401
2010	10	30	16.4071	17.8901	16.5756	19.1	17.0019		15.824	16.2038	18.9		17.2	17.2	18	17.5	17.5		16.3081	16.1991
2010	10	31	16.0535	17.6056	16.3123	18.8	16.7493		15.5616	15.9378	18.7		16.9	17	17.7	17.2	17.3		16.0656	15.9811
2010	11	1	15.6248	17.2774	16.0013	18.6	16.4525		15.2523	15.6246	18.4		16.5	16.6	17.4	16.9	16.9		15.7794	15.7247
2010	11	2	15.4831	17.0818	15.8465	18.4	16.2932		15.0922	15.4598	18.3		16.4	16.5	17.2	16.7	16.8		15.6309	15.5874
2010	11	3	15.6014	17.0182	15.8421	18.4	16.2689		15.0776	15.4404	18.2		16.5	16.5	17.3	16.8	16.8		15.6171	15.5674
2010	11	4	15.8594	17.0376	15.9278	18.2	16.3281		15.1515	15.5102	18.1		16.3	16.4	17.1	16.6	16.7		15.6859	15.6202
2010	11	5	15.9929	17.014	15.9567	18.2	16.3408		15.1732	15.529	18		16.3	16.4	17.1	16.6	16.7		15.7073	15.633
2010	11	6	16.3133	17.0948	16.1002	18	16.4587		15.3071	15.6605	17.8		16	16.1	16.8	16.3	16.4		15.8331	15.7374
2010	11	7	16.3051	17.0319	16.0706	17.9	16.4264		15.2768	15.6292	17.7		16	16.1	16.8	16.3	16.4		15.8079	15.7118
2010	11	8	15.9201	16.7863	15.8287	17.7	16.2056		15.0426	15.3946	17.6		15.9	15.9	16.6	16.1	16.2		15.5941	15.5225
2010	11	9	15.7686	16.6438	15.7092	17.6	16.0916		14.9247	15.2756	17.4		15.7	15.8	16.5	16	16.1		15.4875	15.4259
2010	11	10	15.5082	16.4459	15.5261	17.3	15.9207		14.7454	15.0952	17.2		15.4	15.5	16.2	15.7	15.8		15.3239	15.2797
2010	11	11	15.3273	16.2812	15.383	17	15.7843		14.6039	14.9522	16.9		14.9	15.1	15.7	15.2	15.3		15.1951	15.1634
2010	11	12	15.1986	16.1403	15.2678	16.8	15.6722		14.4889	14.8356	16.7		14.7	14.9	15.5	15	15.1		15.0907	15.0681
2010	11	13	15.0679	15.9985	15.1512	16.6	15.559		14.3726	14.7176	16.5		14.6	14.7	15.3	14.9	15		14.9849	14.9718
2010	11	14	14.7957	15.7868	14.9541	16.6	15.3738		14.1787	14.5221	16.5		14.7	14.8	15.4	15	15.1		14.8073	14.8129
2010	11	15	14.3022	15.4598	14.6269	16.5	15.0708		13.8584	14.2001	16.4		14.6	14.7	15.3	14.9	15		14.5124	14.5516
2010	11	16	14.3145	15.3685	14.5759	16.4	15.0113		13.8023	14.141	16.3		14.6	14.7	15.2	14.8	15		14.4613	14.5014
2010	11	17	13.513	14.8824	14.069	16	14.5456		13.3076	13.6443	15.9		14.1	14.2	14.7	14.4	14.5		14.0043	14.0986
2010	11	18	12.7184	14.373	13.546	15.8	14.0593		12.7936	13.1266	15.8		13.9	14	14.5	14.2	14.3		13.5281	13.6772
2010	11	19	12.2554	14.0034	13.1936	15.5	13.7197		12.4406	12.7682	15.5		13.5	13.7	14.2	13.9	14		13.1995	13.3825
2010	11	20	12.0805	13.7676	12.9996	15.2	13.5189		12.2386	12.5598	15.2		13.2	13.4	13.9	13.5	13.7		13.0101	13.208
2010	11	21	12.1134	13.6387	12.9278	15	13.4275		12.1547	12.4693	15		13	13.2	13.6	13.3	13.4		12.93	13.1287
2010	11	22	11.7304	13.3166	12.6302	14.8	13.1365		11.8544	12.1634	14.8		12.7	12.9	13.4	13.1	13.2		12.65	12.876
2010	11	23	11.8415	13.233	12.6094	14.8	13.0912		11.8199	12.1223	14.8		12.9	13.1	13.5	13.2	13.3		12.6156	12.8364
2010	11	24	11.8559	13.1167	12.5457	14.9	13.0104		11.7458	12.0425	14.9		13.4	13.4	13.8	13.6	13.7		12.5452	12.7664
2010	11	25	12.0074	13.0782	12.5676	15	13.0081		11.7555	12.0467	14.9		13.6	13.5	14	13.7	13.8		12.5525	12.7646
2010	11	26	12.0355	12.9935	12.5306	15	12.9564		11.7103	11.997	15		13.8	13.7	14.2	13.9	14.1		12.5098	12.7201
2010	11	27	12.0284	12.9	12.4798	14.8	12.8941		11.6529	11.9356	14.8		13.5	13.4	13.9	13.6	13.8		12.456	12.6666
2010	11	28	11.6498	12.6292	12.2225	14.6	12.6487		11.3972	11.6766	14.6		13.2	13.2	13.6	13.4	13.5		12.219	12.4541
2010	11	29	11.2947	12.3604	11.9708	14.5	12.4062		11.1457	11.4212	14.5		13.2	13.1	13.6	13.3	13.5		11.9854	12.2439
2010	11	30	11.4688	12.3457	12.0134	14.5	12.4251		11.1768	11.4475	14.5		13.2	13.2	13.6	13.4	13.5		12.0129	12.2605
2010	12	1	11.4939	12.2721	11.9826	14.5	12.3814		11.139	11.4058	14.5		13.4	13.3	13.7	13.5	13.6		11.9772	12.2231
2010	12	2	11.18	12.0383	11.7646	14.6	12.1721		10.9217	11.1853	14.6		13.7	13.5	13.9	13.7	13.9		11.7757	12.0418
2010	12	3	10.8785	11.8035	11.5476	14.8	11.962		10.7045	10.9644	14.7		13.9	13.7	14.2	13.9	14.1		11.5738	11.8598
2010	12	4	10.6033	11.5756	11.3409	14.8	11.7597		10.4961	10.752	14.7		14.1	13.8	14.3	14.1	14.3		11.3798	11.6842
2010	12	5	10.6953	11.5248	11.339	14.9	11.7393		10.4846	10.7359	14.8		14.3	14	14.5	14.2	14.4		11.3676	11.6665
2010	12	6	10.394	11.2907	11.1223	14.8	11.5291		10.2673	10.5148	14.7		14.1	13.9	14.4	14.1	14.3		11.1654	11.4842
2010	12	7	9.81082	10.9111	10.7407	14.7	11.1701		9.89015	10.1337	14.6		13.9	13.7	14.2	13.9	14.1		10.8148	11.1723
2010	12	8	9.78341	10.789	10.6615	14.6	11.0774		9.8021	10.0403	14.5		13.7	13.5	14	13.7	13.9		10.7309	11.0914
2010	12	9	9.35208	10.4744	10.3588	14.3	10.786		9.49929	9.73269	14.2		13.3	13.1	13.6	13.3	13.5		10.4484	10.8379
2010	12	10	8.9746	10.1763	10.0791	14.2	10.5127		9.21716	9.44506	14.1		13.1	13	13.4	13.2	13.4		10.1844	10.5999
2010	12	11	8.7212	9.93243	9.86492	14.1	10.2959		8.99696	9.21873	14.1		13.1	13	13.5	13.2	13.4		9.97726	10.4107
2010	12	12	8.15095	9.53054	9.47028	14.1	9.91712		8.60239	8.81807	14		13.1	12.9	13.4	13.1	13.3		9.60844	10.0806
2010	12	13	7.81896	9.2321	9.20053	13.9	9.64629		8.32604	8.53447	13.8		12.8	12.7	13.2	12.9	13.1		9.34818	9.84388
2010	12	14	7.48733	8.93053	8.92921	13.7	9.37275		8.04741	8.24824	13.6		12.5	12.4	12.9	12.6	12.8		9.08545	9.60462
2010	12	15	7.35756	8.72576	8.77092	13.5	9.19904		7.87704	8.06976	13.5		12.4	12.3	12.7	12.5	12.7		8.9226	9.45186
2010	12	16	7.23215	8.52876	8.62003	13.4	9.03265		7.71426	7.89902	13.3		12.1	12.1	12.5	12.3	12.5		8.76686	9.30547
2010	12	17	6.908	8.23884	8.36084	13.3	8.7702		7.44757	7.62469	13.2		12.1	12	12.4	12.2	12.4		8.51499	9.07564
2010	12	18	6.66434	7.98543	8.14521	13	8.54556		7.2222	7.3913	13		11.6	11.7	12	11.8	12		8.30105	8.87848
2010	12	19	6.38392	7.71414	7.90932	12.7	8.30249		6.97713	7.13813	12.7		11.3	11.4	11.7	11.5	11.7		8.06872	8.66519
2010	12	20	6.43289	7.60455	7.85985	12.5	8.22541		6.91138	7.06383	12.5		11.1	11.2	11.4	11.3	11.5		8.00218	8.59595
2010	12	21	6.10725	7.32227	7.60749	12.2	7.9694		6.65154	6.79632	12.3		10.7	10.8	11.1	10.9	11.1		7.75639	8.37145
2010	12	22	6.0157	7.15179	7.48506	11.8	7.8284		6.51627	6.65289	11.9		10.1	10.3	10.5	10.4	10.5		7.6256	8.24668
2010	12	23	6.30385	7.17518	7.58288	11.4	7.88537		6.59395	6.72237	11.5		9.6	9.9	10	9.9	10.1		7.69212	8.29388
2010	12	24	6.36858	7.10945	7.56989	11.1	7.84786		6.56757	6.68911	11.2		9.3	9.6	9.7	9.6	9.8		7.6632	8.2594
2010	12	25	6.18316	6.93041	7.42222	10.8	7.69227		6.41272	6.52816	11		9	9.3	9.3	9.3	9.5		7.51578	8.12251
2010	12	26	6.43666	6.96765	7.52248	10.6	7.75817		6.49675	6.60569	10.7		8.8	9.1	9.1	9.1	9.2		7.58939	8.17794
2010	12	27	6.44483	6.90107	7.49605	10.5	7.71475		6.46097	6.56461	10.6		8.8	9	9	9.1	9.2		7.55287	8.13873
2010	12	28	6.30799	6.76871	7.39088	10.4	7.60239		6.35012	6.44893	10.6		8.9	9.1	9.1	9.2	9.3		7.44708	8.03973
2010	12	29	6.13109	6.616	7.26165	10.4	7.46852		6.21601	6.31003	10.6		9.1	9.2	9.2	9.3	9.5		7.31969	7.92199
2010	12	30	6.06765	6.51726	7.19444	10.6	7.38966		6.14137	6.2304	10.7		9.5	9.6	9.6	9.7	9.8		7.24718	7.85194
2010	12	31	5.90731	6.37335	7.07364	10.5	7.26349		6.01538	6.09965	10.6		9.4	9.4	9.4	9.5	9.7		7.12718	7.7408
2011	1	1	5.80585	6.2571	6.98452	10.2	7.16528		5.91967	5.99903	10.3		9	9.1	9.1	9.2	9.4		7.03505	7.65385
2011	1	2	5.81131	6.19485	6.95642	10.1	7.12178		5.88283	5.95723	10.2		9.1	9.1	9.1	9.2	9.4		6.99737	7.61437
2011	1	3	5.5529	6.00758	6.78214	9.9	6.94872		5.70571	5.77563	10		8.7	8.8	8.7	8.9	9.1		6.82998	7.46241
2011	1	4	5.43431	5.88358	6.68227	9.7	6.84075		5.59941	5.66437	9.8		8.5	8.6	8.5	8.7	8.8		6.72776	7.36678
2011	1	5	5.47298	5.83775	6.67162	9.3	6.81246		5.57902	5.63887	9.5		8	8.2	8	8.3	8.4		6.70496	7.34028
2011	1	6	5.12109	5.60569	6.44412	9.2	6.59165		5.35037	5.40575	9.4		8	8.2	8	8.2	8.4		6.48956	7.14663
2011	1	7	5.26555	5.60929	6.4906	9.3	6.61339		5.38436	5.43425	9.4		8.3	8.4	8.2	8.5	8.6		6.51669	7.16336
2011	1	8	5.33363	5.58669	6.50225	9.4	6.60633		5.38615	5.43119	9.5		8.6	8.6	8.5	8.7	8.9		6.51443	7.15523
2011	1	9	5.51071	5.62552	6.58104	9.4	6.66079		5.45352	5.494	9.5		8.7	8.7	8.5	8.8	9		6.57312	7.2006
2011	1	10	5.86494	5.76342	6.7685	9.5	6.81485		5.62706	5.66346	9.5		8.8	8.8	8.6	8.9	9.1		6.73054	7.33265
2011	1	11	5.91977	5.77114	6.79873	9.5	6.83234		5.65139	5.68495	9.5		8.9	8.8	8.7	9	9.1		6.75059	7.3464
2011	1	12	5.98453	5.78785	6.83664	9.6	6.85771		5.68366	5.71463	9.6		9.2	9.1	8.9	9.2	9.4		6.77813	7.36703
2011	1	13	5.83755	5.704	6.7565	9.6	6.77854		5.60266	5.63146	9.6		9.3	9.1	9	9.3	9.4		6.70093	7.29691
2011	1	14	5.9289	5.73308	6.80698	9.8	6.8151		5.64688	5.67306	9.8		9.6	9.4	9.2	9.6	9.7		6.73935	7.32714
2011	1	15	5.8935	5.70484	6.78881	10	6.79144		5.62555	5.6495	10		10	9.8	9.6	10	10.1		6.71724	7.30512
2011	1	16	6.02115	5.75694	6.86219	10.2	6.84953		5.69236	5.71392	10.1		10.2	10	9.9	10.2	10.3		6.77661	7.35403
2011	1	17	5.88865	5.68689	6.7921	10.2	6.78074		5.62163	5.64136	10.1		10.2	10	9.9	10.2	10.3		6.70888	7.29282
2011	1	18	6.00701	5.73611	6.86007	10.2	6.83426		5.68326	5.70067	10.1		10.2	10	9.8	10.1	10.3		6.76334	7.33767
2011	1	19	6.11044	5.78396	6.92354	10.2	6.88497		5.74123	5.75664	10.1		10.2	10	9.9	10.2	10.4		6.81459	7.38014
2011	1	20	6.3331	5.89571	7.0578	10.3	6.99997		5.86798	5.88154	10.2		10.4	10.2	10.1	10.4	10.5		6.92965	7.47848
2011	1	21	6.80473	6.14011	7.33989	10.5	7.24919		6.13843	6.15047	10.4		10.7	10.4	10.3	10.6	10.8		7.1781	7.69354
2011	1	22	7.08386	6.3084	7.52625	10.5	7.41713		6.31911	6.33087	10.4		10.7	10.4	10.4	10.6	10.8		7.3443	7.83836
2011	1	23	7.78995	6.69743	7.96111	10.7	7.80951		6.74063	6.75236	10.5		10.9	10.6	10.6	10.8	10.9		7.73389	8.1783
2011	1	24	7.50144	6.62113	7.85006	10.7	7.72003		6.63954	6.65361	10.5		10.8	10.6	10.6	10.8	10.9		7.64091	8.10025
2011	1	25	6.79191	6.31975	7.48568	10.7	7.40067		6.29209	6.30798	10.6		10.8	10.6	10.6	10.8	11		7.31904	7.82217
2011	1	26	6.4032	6.14408	7.27759	10.9	7.21371		6.09083	6.10643	10.7		11.1	10.8	10.8	11	11.2		7.13083	7.65835
2011	1	27	6.46186	6.17267	7.31047	11	7.23808		6.11934	6.13325	10.9		11.3	11	11	11.2	11.4		7.1544	7.67763
2011	1	28	7.01882	6.45067	7.62862	11.2	7.51772		6.42298	6.43483	11		11.5	11.2	11.3	11.5	11.6		7.43263	7.91858
2011	1	29	7.55476	6.7417	7.95252	11.3	7.80738		6.73507	6.74612	11.1		11.5	11.2	11.3	11.5	11.6		7.71968	8.16865
2011	1	30	7.90238	6.96029	8.18461	11.3	8.0195		6.96135	6.97289	11.1		11.6	11.3	11.3	11.5	11.7		7.92818	8.35175
2011	1	31	8.31827	7.22387	8.46306	11.3	8.27564		7.2338	7.24643	11.1		11.5	11.3	11.3	11.5	11.6		8.17992	8.57329
2011	2	1	8.42305	7.34675	8.57378	11.4	8.38494		7.34636	7.36113	11.2		11.5	11.3	11.3	11.5	11.6		8.28423	8.66754
2011	2	2	8.4307	7.4208	8.62759	11.2	8.44339		7.40401	7.42101	11		11.2	11	11	11.2	11.3		8.33765	8.7176
2011	2	3	8.00673	7.27663	8.43178	11.2	8.27776		7.22039	7.23973	11		11.1	11.1	11	11.2	11.3		8.16745	8.57289
2011	2	4	8.17847	7.40482	8.55663	11.4	8.39381		7.34283	7.36277	11.1		11.3	11.2	11.2	11.4	11.5		8.27944	8.67234
2011	2	5	8.11746	7.42213	8.5523	11.5	8.39513		7.34116	7.36208	11.3		11.6	11.4	11.4	11.6	11.7		8.27663	8.67215
2011	2	6	8.39278	7.60005	8.73433	11.7	8.56157		7.51821	7.53944	11.5		11.9	11.7	11.7	11.9	12		8.43889	8.81519
2011	2	7	8.68927	7.79713	8.93477	12	8.74619		7.71401	7.73598	11.7		12.3	12	12.1	12.2	12.4		8.61882	8.97413
2011	2	8	9.00274	8.0115	9.15123	12.3	8.94698		7.92634	7.94949	12		12.7	12.4	12.5	12.6	12.8		8.81438	9.14726
2011	2	9	9.03321	8.0948	9.21324	12.4	9.01163		7.99091	8.01595	12.1		12.8	12.5	12.6	12.8	12.9		8.87351	9.20229
2011	2	10	9.51698	8.39872	9.52932	12.6	9.30261		8.29985	8.32623	12.3		13	12.7	12.8	12.9	13		9.15865	9.45378
2011	2	11	9.58244	8.5113	9.61914	12.4	9.39476		8.39273	8.42164	12.1		12.6	12.4	12.5	12.6	12.7		9.24444	9.53286
2011	2	12	9.47298	8.53433	9.60662	12.4	9.39481		8.38653	8.41797	12.1		12.5	12.3	12.4	12.6	12.7		9.23832	9.53186
2011	2	13	9.71818	8.7227	9.78729	12.5	9.56532		8.56517	8.59827	12.2		12.6	12.4	12.5	12.7	12.8		9.40278	9.67866
2011	2	14	9.8526	8.86175	9.90888	12.6	9.68411		8.68748	8.72261	12.3		12.6	12.5	12.6	12.7	12.8		9.51528	9.78061
2011	2	15	10.0808	9.04765	10.0837	12.6	9.8505		8.86106	8.89815	12.3		12.6	12.4	12.5	12.6	12.7		9.67519	9.92387
2011	2	16	10.3383	9.25233	10.278	12.7	10.0352		9.05394	9.09319	12.4		12.6	12.5	12.6	12.7	12.8		9.85311	10.0831
2011	2	17	10.6013	9.46492	10.4789	12.7	10.2269		9.25383	9.29552	12.4		12.6	12.5	12.6	12.7	12.8		10.0377	10.2485
2011	2	18	10.7511	9.62657	10.6188	12.6	10.3653		9.39561	9.4401	12.4		12.5	12.4	12.5	12.6	12.7		10.1687	10.3676
2011	2	19	10.8505	9.7632	10.7296	12.7	10.4775		9.50917	9.55651	12.4		12.5	12.4	12.5	12.6	12.7		10.2735	10.464
2011	2	20	11.1139	9.9788	10.9314	12.8	10.6707		9.71016	9.76009	12.5		12.6	12.5	12.6	12.7	12.8		10.4591	10.6306
2011	2	21	11.4476	10.234	11.1763	12.7	10.9034		9.9533	10.006	12.4		12.4	12.3	12.4	12.5	12.6		10.684	10.8316
2011	2	22	11.3741	10.2951	11.1951	12.7	10.9357		9.9795	10.0358	12.4		12.3	12.3	12.4	12.5	12.6		10.7082	10.8586
2011	2	23	11.5875	10.4881	11.3688	12.7	11.104		10.1535	10.2125	12.4		12.3	12.3	12.4	12.5	12.5		10.8688	11.0037
2011	2	24	11.1698	10.3715	11.1858	12.6	10.9541		9.98401	10.0464	12.4		12.2	12.2	12.3	12.4	12.5		10.7114	10.8722
2011	2	25	11.1325	10.4193	11.2005	12.7	10.9756		10.0019	10.0659	12.4		12.2	12.2	12.3	12.4	12.5		10.7263	10.8891
2011	2	26	11.4038	10.6136	11.3863	12.8	11.1481		10.1835	10.2485	12.6		12.5	12.5	12.6	12.7	12.8		10.8923	11.037
2011	2	27	11.1567	10.5587	11.2835	12.9	11.064		10.0877	10.1544	12.6		12.6	12.6	12.7	12.8	12.9		10.8018	10.9621
2011	2	28	11.328	10.6959	11.4072	13.1	11.1787		10.2081	10.2752	12.8		12.9	12.8	12.9	13.1	13.1		10.9106	11.0595
2011	3	1	11.1182	10.6483	11.3178	13.2	11.1035		10.1235	10.1914	12.9		13	12.9	13	13.1	13.2		10.8296	10.9918
2011	3	2	11.3606	10.812	11.4762	13.1	11.2465		10.2757	10.3433	12.8		12.9	12.8	12.9	13	13.1		10.9671	11.1135
2011	3	3	11.1861	10.7768	11.4039	13.2	11.1847		10.2065	10.2743	12.9		12.9	12.8	12.9	13	13.1		10.8998	11.0572
2011	3	4	11.1861	10.8173	11.4232	13.3	11.202		10.2238	10.2911	13		13	13	13.1	13.2	13.2		10.9121	11.0694
2011	3	5	10.8794	10.7038	11.2671	13.4	11.0615		10.0716	10.1382	13		13.1	13.1	13.2	13.3	13.3		10.7671	10.9444
2011	3	6	11.3383	10.9539	11.5349	13.3	11.2963		10.3258	10.3903	13		13	13	13.1	13.2	13.3		10.9975	11.1449
2011	3	7	11.8621	11.2541	11.854	13.4	11.5804		10.6315	10.6947	13.1		13.1	13.1	13.2	13.3	13.3		11.2764	11.3886
2011	3	8	12.1198	11.442	12.0368	13.4	11.7468		10.8084	10.8714	13.1		13.1	13.1	13.1	13.3	13.3		11.4368	11.5304
2011	3	9	12.8492	11.8699	12.4923	13.5	12.1585		11.249	11.3119	13.2		13.2	13.2	13.2	13.4	13.4		11.8417	11.8853
2011	3	10	13.1811	12.1269	12.7411	13.6	12.3912		11.494	11.5586	13.2		13.2	13.2	13.3	13.4	13.4		12.0667	12.0854
2011	3	11	13.4111	12.3407	12.9368	13.6	12.5783		11.6887	11.7555	13.3		13.3	13.3	13.3	13.5	13.5		12.2455	12.246
2011	3	12	13.5904	12.5317	13.1045	13.6	12.7412		11.857	11.9263	13.2		13.1	13.2	13.2	13.4	13.4		12.4	12.3857
2011	3	13	13.6993	12.6881	13.2316	13.5	12.8681		11.9862	12.0582	13.2		12.9	13	13.1	13.2	13.2		12.5185	12.494
2011	3	14	13.7998	12.8374	13.351	13.3	12.9877		12.1078	12.1823	13		12.7	12.8	12.8	13	13		12.6297	12.5961
2011	3	15	13.943	13.0048	13.4918	13.3	13.126		12.2496	12.3266	13		12.6	12.7	12.8	12.9	12.9		12.7596	12.7143
2011	3	16	14.1537	13.2047	13.6697	13.2	13.2974		12.4272	12.5065	13		12.5	12.7	12.7	12.8	12.8		12.9225	12.8612
2011	3	17	14.7012	13.573	14.0399	13.4	13.6412		12.7904	12.8719	13.1		12.8	12.9	12.9	13	13		13.2574	13.1579
2011	3	18	15.0429	13.8553	14.3048	13.6	13.8945		13.0542	13.139	13.2		13.1	13.1	13.1	13.3	13.3		13.5011	13.3764
2011	3	19	15.317	14.1101	14.5349	13.7	14.1183		13.2855	13.3741	13.4		13.3	13.4	13.4	13.6	13.6		13.715	13.5694
2011	3	20	15.6928	14.4179	14.8241	13.7	14.3959		13.5743	13.6668	13.4		13.3	13.3	13.4	13.5	13.5		13.9823	13.8092
2011	3	21	16.1525	14.7738	15.1652	13.7	14.7215		13.914	14.0109	13.4		13.3	13.3	13.3	13.5	13.5		14.2972	14.091
2011	3	22	16.2615	14.9658	15.3136	13.9	14.8774		14.0695	14.1716	13.5		13.5	13.5	13.5	13.7	13.7		14.442	14.2256
2011	3	23	16.5896	15.2604	15.5812	14.1	15.139		14.3392	14.4462	13.7		13.8	13.8	13.8	14	14		14.6924	14.4518
2011	3	24	16.7102	15.4563	15.7332	14.2	15.2983		14.4981	14.6105	13.8		14	13.9	14	14.2	14.2		14.8406	14.5895
2011	3	25	16.9133	15.6878	15.9274	14.5	15.4946		14.6972	14.8147	14.1		14.3	14.2	14.3	14.5	14.5		15.0257	14.7591
2011	3	26	16.7981	15.7607	15.9395	14.8	15.5279		14.7207	14.8435	14.3		14.8	14.6	14.7	14.9	14.9		15.0482	14.7872
2011	3	27	16.7568	15.8557	15.9822	15	15.5856		14.7718	14.8992	14.5		15	14.9	15	15.1	15.1		15.0958	14.8362
2011	3	28	17.0836	16.1225	16.2262	15.2	15.821		15.0156	15.1467	14.7		15.3	15.1	15.3	15.4	15.4		15.3212	15.0394
2011	3	29	17.3815	16.381	16.4584	15.3	16.0471		15.2488	15.3838	14.9		15.4	15.2	15.4	15.5	15.5		15.537	15.2346
2011	3	30	16.9992	16.3072	16.3077	15.5	15.9317		15.1133	15.2532	15		15.5	15.3	15.5	15.6	15.6		15.4118	15.1334
2011	3	31	16.6449	16.223	16.1544	15.6	15.8087		14.9722	15.1154	15.1		15.6	15.5	15.7	15.8	15.7		15.2802	15.0249
2011	4	1	16.5995	16.2703	16.161	15.7	15.8237		14.9822	15.1273	15.2		15.6	15.5	15.7	15.8	15.7		15.2875	15.0359
2011	4	2	16.6663	16.3663	16.2271	15.5	15.89		15.0485	15.195	15.1		15.2	15.2	15.4	15.5	15.5		15.3465	15.0913
2011	4	3	16.3541	16.2734	16.0777	15.6	15.763		14.9068	15.0547	15.1		15.2	15.3	15.4	15.5	15.4		15.2128	14.9787
2011	4	4	16.2688	16.2754	16.0451	15.6	15.7362		14.8752	15.0232	15.1		15.1	15.2	15.3	15.4	15.4		15.1801	14.9528
2011	4	5	16.4387	16.3974	16.1538	15.6	15.8338		14.9786	15.1261	15.1		15.1	15.2	15.3	15.4	15.4		15.272	15.0347
2011	4	6	16.3729	16.4075	16.1333	15.5	15.8166		14.9581	15.1053	15.1		14.9	15.1	15.2	15.3	15.2		15.2493	15.017
2011	4	7	16.3257	16.4213	16.1202	15.4	15.8045		14.9438	15.0904	15		14.7	14.9	15	15.1	15		15.2321	15.0036
2011	4	8	16.3	16.4415	16.1171	15.4	15.8		14.9384	15.0841	15		14.6	14.8	14.9	15	14.9		15.2229	14.9967
2011	4	9	16.322	16.4823	16.1396	15.6	15.8176		14.9573	15.1017	15.1		14.9	15	15.1	15.2	15.2		15.236	15.0088
2011	4	10	16.2181	16.46	16.091	15.6	15.771		14.9073	15.0504	15.1		14.9	15	15.1	15.2	15.2		15.1852	14.9652
2011	4	11	16.3536	16.5502	16.1746	15.5	15.8412		14.9839	15.1251	15.1		14.7	14.9	15	15.1	15		15.2513	15.0228
2011	4	12	16.6066	16.7028	16.329	15.5	15.9754		15.1294	15.2688	15.1		14.6	14.9	15	15.1	15		15.3814	15.1361
2011	4	13	16.753	16.8118	16.4304	15.5	16.064		15.2248	15.363	15.1		14.6	14.8	14.9	15	14.9		15.4655	15.21
2011	4	14	16.8806	16.9152	16.5243	15.4	16.1468		15.3136	15.4507	15		14.4	14.7	14.7	14.8	14.7		15.5437	15.279
2011	4	15	16.7764	16.9067	16.4889	15.4	16.1147		15.2782	15.4146	15		14.4	14.7	14.7	14.9	14.8		15.5071	15.2482
2011	4	16	16.7612	16.9351	16.4989	15.4	16.1215		15.2856	15.4209	15		14.4	14.7	14.7	14.9	14.7		15.5098	15.2511
2011	4	17	16.578	16.8776	16.4116	15.4	16.0409		15.199	15.333	14.9		14.3	14.7	14.6	14.8	14.7		15.4253	15.1779
2011	4	18	16.6964	16.9596	16.4887	15.4	16.1049		15.2694	15.4014	15		14.4	14.7	14.7	14.9	14.7		15.4859	15.2303
2011	4	19	16.7823	17.0291	16.5505	15.4	16.156		15.3257	15.4559	15		14.4	14.7	14.7	14.9	14.7		15.5334	15.2715
2011	4	20	16.57	16.9532	16.445	15.5	16.0579		15.2208	15.3497	15.1		14.6	14.9	14.8	15.1	14.9		15.4319	15.1832
2011	4	21	16.5271	16.9506	16.428	15.7	16.0366		15.2	15.3266	15.3		14.9	15.2	15.1	15.4	15.2		15.4077	15.1613
2011	4	22	16.6376	17.0212	16.4966	16.1	16.0912		15.2613	15.3854	15.6		15.6	15.7	15.7	15.9	15.8		15.4594	15.2052
2011	4	23	16.6964	17.0702	16.5393	16.3	16.1233		15.298	15.4199	15.8		15.8	15.9	15.9	16.1	16		15.4886	15.2297
2011	4	24	16.9445	17.2143	16.6909	16.3	16.2531		15.4401	15.5595	15.8		15.8	15.9	16	16.2	16		15.6152	15.3392
2011	4	25	17.0035	17.2741	16.7424	16.4	16.2954		15.4868	15.6046	15.9		15.8	16	16	16.2	16.1		15.6542	15.3728
2011	4	26	17.0538	17.3301	16.7894	16.4	16.334		15.5293	15.6455	15.9		15.8	16	16	16.2	16.1		15.6893	15.4032
2011	4	27	16.8917	17.2814	16.716	16.4	16.2651		15.456	15.5707	15.9		15.6	15.9	15.9	16.1	15.9		15.6171	15.3403
2011	4	28	16.5922	17.156	16.5582	16.4	16.1187		15.3	15.413	15.9		15.5	15.8	15.8	16	15.8		15.4681	15.2099
2011	4	29	16.8208	17.2782	16.6901	16.4	16.2284		15.4216	15.5316	15.9		15.6	15.9	15.9	16.1	15.9		15.5754	15.3016
2011	4	30	16.885	17.3285	16.7363	16.5	16.2633		15.4617	15.5693	16		15.7	16	16	16.2	16		15.6077	15.3287
2011	5	1	17.0632	17.4369	16.8486	16.5	16.3579		15.5658	15.6711	16		15.7	16	16	16.2	16		15.6994	15.4075
2011	5	2	17.4808	17.6701	17.1019	16.5	16.5798		15.8067	15.9098	16		15.6	15.9	15.9	16.1	15.9		15.918	15.5971
2011	5	3	18.1519	18.0445	17.511	16.7	16.9447		16.2	16.3017	16.2		16	16.2	16.2	16.4	16.3		16.2785	15.9112
2011	5	4	18.8121	18.4386	17.9323	17	17.3264		16.6087	16.7104	16.5		16.4	16.6	16.7	16.8	16.7		16.6546	16.2406
2011	5	5	19.4071	18.823	18.3328	17.5	17.6951		17.0005	17.1038	16.9		17.1	17.2	17.3	17.4	17.3		17.0163	16.5592
2011	5	6	19.5914	19.0223	18.5124	17.6	17.871		17.1821	17.2886	17		17.3	17.4	17.5	17.6	17.5		17.1845	16.7108
2011	5	7	19.762	19.2144	18.6824	17.6	18.0389		17.3549	17.4647	17		17.1	17.2	17.3	17.5	17.3		17.3446	16.8557
2011	5	8	20.4513	19.6622	19.1449	17.5	18.4688		17.8097	17.9226	16.9		16.8	17.1	17.1	17.3	17.1		17.766	17.2281
2011	5	9	21.1244	20.1225	19.6124	17.7	18.9085		18.2726	18.3899	17.1		17.1	17.3	17.4	17.5	17.3		18.196	17.6096
2011	5	10	21.3809	20.3951	19.8557	18.1	19.1525		18.5221	18.6455	17.4		17.6	17.7	17.9	18	17.8		18.4296	17.8217
2011	5	11	21.3983	20.549	19.9612	18.5	19.2741		18.6391	18.769	17.8		18.3	18.3	18.5	18.6	18.4		18.5407	17.9275
2011	5	12	20.6749	20.3262	19.6367	18.9	19.0097		18.3406	18.4772	18.2		18.9	18.8	19	19.1	19		18.2669	17.698
2011	5	13	20.1874	20.1797	19.4148	19.3	18.8284		18.1357	18.2767	18.5		19.3	19.2	19.5	19.5	19.4		18.0779	17.54
2011	5	14	19.967	20.1381	19.3239	19.7	18.7582		18.0535	18.1971	19		19.9	19.7	20	20.1	19.9		18.0011	17.4778
2011	5	15	19.8824	20.1496	19.3	20.2	18.7446		18.0338	18.1791	19.4		20.5	20.3	20.7	20.7	20.6		17.9817	17.4645
2011	5	16	19.7428	20.1266	19.2402	20.4	18.6969		17.9784	18.1249	19.6		20.6	20.4	20.8	20.8	20.6		17.9287	17.4215
2011	5	17	19.8543	20.2189	19.317	20.6	18.769		18.0533	18.2002	19.8		20.7	20.6	21	20.9	20.8		17.9958	17.4822
2011	5	18	19.8451	20.2537	19.3278	20.6	18.7822		18.0647	18.2122	19.8		20.6	20.5	20.9	20.8	20.7		18.0042	17.4919
2011	5	19	20.3863	20.5576	19.6496	20.4	19.0726		18.3753	18.5227	19.7		20	20.1	20.5	20.4	20.2		18.2895	17.7421
2011	5	20	20.3377	20.59	19.6523	20.3	19.0819		18.3811	18.5298	19.6		19.6	19.8	20.2	20.1	19.9		18.2934	17.7488
2011	5	21	20.5161	20.7286	19.7796	20.2	19.2013		18.506	18.6556	19.5		19.3	19.5	19.9	19.8	19.6		18.4074	17.8508
2011	5	22	20.8881	20.9668	20.0201	20	19.4226		18.7406	18.8911	19.3		18.9	19.2	19.6	19.5	19.3		18.6231	18.0416
2011	5	23	21.0805	21.1277	20.1675	19.9	19.5634		18.887	19.0393	19.2		18.6	19	19.4	19.3	19		18.7579	18.1626
2011	5	24	20.9837	21.1489	20.1531	19.8	19.5603		18.878	19.0325	19.2		18.5	18.9	19.2	19.2	18.9		18.7489	18.1588
2011	5	25	20.9136	21.1741	20.1468	19.6	19.5627		18.8757	19.0319	19		18.1	18.6	18.9	18.8	18.5		18.7457	18.1596
2011	5	26	21.0589	21.2987	20.2575	19.3	19.6681		18.9852	19.1426	18.7		17.5	18.1	18.3	18.2	18		18.8458	18.2497
2011	5	27	21.429	21.5367	20.4977	19	19.8897		19.2199	19.3784	18.5		17.1	17.7	18	17.9	17.6		19.0619	18.4409
2011	5	28	21.6888	21.7316	20.6841	19	20.0659		19.4043	19.5647	18.5		17.2	17.8	18	17.9	17.7		19.2321	18.5928
2011	5	29	21.7806	21.8493	20.7793	19.1	20.1621		19.5018	19.6645	18.5		17.2	17.8	18	18	17.7		19.3221	18.6755
2011	5	30	22.053	22.0548	20.9757	19	20.3487		19.6967	19.8617	18.5		17.2	17.8	18	17.9	17.7		19.5023	18.8367
2011	5	31	22.2719	22.2399	21.1461	19	20.5135		19.8675	20.0351	18.5		17.2	17.8	18	18	17.7		19.6606	18.9792
2011	6	1	22.4917	22.4288	21.3193	19.1	20.6818		20.0415	20.2121	18.6		17.5	18	18.2	18.2	17.9		19.8222	19.1248
2011	6	2	22.4556	22.4942	21.3492	19.4	20.7231		20.078	20.252	18.8		18	18.3	18.6	18.6	18.3		19.8566	19.1602
2011	6	3	22.1555	22.4213	21.2229	19.6	20.6233		19.9631	20.1404	19		18.3	18.7	18.9	18.9	18.7		19.7507	19.073
2011	6	4	21.5886	22.1984	20.9315	19.8	20.3719		19.6866	19.8664	19.2		18.7	18.9	19.2	19.2	19		19.4943	18.8538
2011	6	5	20.9454	21.91	20.5761	20	20.0571		19.3448	19.5255	19.3		18.9	19.1	19.4	19.4	19.2		19.1762	18.579
2011	6	6	20.3418	21.6124	20.2224	20.1	19.7372		19.0005	19.1806	19.5		19.1	19.3	19.6	19.6	19.4		18.8544	18.299
2011	6	7	20.0367	21.4377	20.021	20.4	19.5473		18.7995	18.977	19.7		19.5	19.6	20	19.9	19.7		18.6639	18.1315
2011	6	8	20.4713	21.6185	20.2334	20.6	19.7243		18.9958	19.1693	20		19.8	20	20.3	20.3	20		18.8405	18.2823
2011	6	9	21.1442	21.9382	20.5989	20.9	20.0423		19.342	19.5124	20.2		20.2	20.3	20.7	20.6	20.4		19.157	18.556
2011	6	10	21.6987	22.2287	20.9202	21	20.3271		19.6497	19.8186	20.3		20.2	20.3	20.7	20.6	20.4		19.439	18.8014
2011	6	11	21.8389	22.3364	21.0232	21	20.4218		19.7499	19.9191	20.3		20.1	20.3	20.6	20.6	20.3		19.5302	18.8823
2011	6	12	21.7819	22.3495	21.0164	21.1	20.4193		19.7449	19.9147	20.4		20.1	20.3	20.7	20.6	20.4		19.5243	18.8788
2011	6	13	21.9703	22.4787	21.1447	21.1	20.5366		19.8696	20.0395	20.4		20	20.3	20.7	20.6	20.3		19.6382	18.9794
2011	6	14	22.0717	22.5701	21.2274	21.1	20.6146		19.9512	20.1217	20.4		19.9	20.2	20.6	20.5	20.2		19.7126	19.046
2011	6	15	22.3663	22.7582	21.4205	21	20.7919		20.1395	20.3107	20.3		19.6	20	20.4	20.3	20		19.886	19.199
2011	6	16	22.5303	22.8908	21.5461	21	20.9112		20.2643	20.4368	20.3		19.7	20.1	20.4	20.3	20		20.0011	19.3018
2011	6	17	22.408	22.8848	21.511	21.2	20.8879		20.2347	20.409	20.5		19.9	20.3	20.6	20.6	20.3		19.9737	19.2809
2011	6	18	22.668	23.0586	21.6856	21.4	21.0504		20.4062	20.5818	20.7		20.2	20.5	20.9	20.8	20.5		20.1321	19.4213
2011	6	19	23.2458	23.3969	22.046	21.6	21.3809		20.758	20.935	20.9		20.6	20.8	21.2	21.1	20.9		20.4579	19.7079
2011	6	20	23.6398	23.6644	22.3168	21.9	21.6362		21.0264	21.2062	21.1		20.9	21.1	21.6	21.5	21.2		20.7076	19.9296
2011	6	21	24.0474	23.9493	22.6026	22.2	21.9079		21.311	21.4944	21.4		21.3	21.4	21.9	21.8	21.5		20.9731	20.166
2011	6	22	24.4059	24.2204	22.8675	22.4	22.1638		21.5772	21.765	21.6		21.6	21.7	22.3	22.1	21.9		21.2222	20.3891
2011	6	23	24.3906	24.3141	22.9249	22.6	22.2367		21.6448	21.8379	21.8		21.8	21.9	22.4	22.3	22		21.288	20.4534
2011	6	24	24.2779	24.351	22.9194	22.6	22.2521		21.6509	21.8492	21.8		21.7	21.9	22.4	22.2	22		21.2968	20.4677
2011	6	25	24.0633	24.3256	22.8462	22.5	22.2049		21.5905	21.7936	21.8		21.5	21.7	22.2	22	21.8		21.2436	20.4276
2011	6	26	23.7217	24.2221	22.6892	22.5	22.0796		21.4474	21.6545	21.8		21.3	21.5	22.1	21.8	21.6		21.1132	20.3194
2011	6	27	23.6725	24.2439	22.6835	22.4	22.0855		21.4477	21.6577	21.7		21	21.3	21.8	21.6	21.4		21.1148	20.3249
2011	6	28	23.5404	24.2189	22.6268	22.3	22.0446		21.3981	21.6107	21.6		20.7	21.1	21.6	21.4	21.1		21.0701	20.2897
2011	6	29	23.1919	24.0784	22.4413	22.1	21.8866		21.2232	21.4381	21.4		20.4	20.8	21.3	21.1	20.8		20.9089	20.1526
2011	6	30	23.0004	23.9985	22.3328	21.9	21.7936		21.1202	21.3363	21.2		20	20.5	21	20.8	20.5		20.8135	20.0716
2011	7	1	23.4453	24.2243	22.5796	21.9	22.016		21.3585	21.5747	21.3		20.1	20.6	21	20.8	20.5		21.0337	20.2644
2011	7	2	23.88	24.4631	22.8351	22	22.2501		21.6076	21.8248	21.3		20.2	20.6	21.1	20.9	20.6		21.2648	20.4677
2011	7	3	24.092	24.6079	22.9768	22.1	22.3861		21.7492	21.9687	21.4		20.3	20.8	21.2	21	20.8		21.3973	20.5863
2011	7	4	24.67	24.9393	23.3307	22.2	22.7132		22.0962	22.318	21.5		20.6	21	21.5	21.2	21		21.7202	20.8711
2011	7	5	24.7501	25.0448	23.417	22.4	22.8061		22.1882	22.414	21.7		20.9	21.2	21.7	21.5	21.2		21.8083	20.9529
2011	7	6	24.7068	25.0872	23.4313	22.5	22.8346		22.2108	22.4407	21.8		21	21.3	21.9	21.6	21.4		21.8322	20.979
2011	7	7	24.4917	25.0378	23.3424	22.7	22.7698		22.1333	22.3672	22		21.3	21.6	22.1	21.9	21.6		21.7633	20.9239
2011	7	8	24.2477	24.9605	23.2267	23	22.6782		22.0283	22.2656	22.2		21.7	21.9	22.5	22.3	22		21.6684	20.8454
2011	7	9	24.1533	24.9435	23.1858	23.3	22.6507		21.9937	22.2335	22.5		22.2	22.3	22.9	22.7	22.4		21.6381	20.8223
2011	7	10	24.295	25.0369	23.2745	23.5	22.7377		22.0832	22.325	22.7		22.4	22.6	23.2	22.9	22.7		21.7226	20.8986
2011	7	11	24.4593	25.1453	23.3794	23.7	22.8401		22.189	22.433	22.9		22.7	22.8	23.5	23.2	22.9		21.8223	20.9884
2011	7	12	24.5523	25.2231	23.4476	23.8	22.9108		22.2601	22.5066	23		22.8	22.9	23.6	23.3	23		21.8903	21.0509
2011	7	13	24.6571	25.3078	23.5236	23.9	22.9889		22.3389	22.5882	23.1		22.8	23	23.7	23.3	23.1		21.9656	21.1199
2011	7	14	24.4909	25.2601	23.447	24	22.9312		22.2711	22.5234	23.2		22.8	23	23.6	23.3	23.1		21.9053	21.071
2011	7	15	24.773	25.4243	23.6176	24	23.0926		22.4404	22.6949	23.2		22.7	22.9	23.6	23.3	23		22.0642	21.2123
2011	7	16	24.7287	25.4366	23.6104	24.1	23.0972		22.4397	22.6972	23.3		22.9	23.1	23.8	23.4	23.2		22.0662	21.2177
2011	7	17	24.9773	25.589	23.766	24	23.2465		22.5954	22.8556	23.3		22.6	22.9	23.6	23.2	22.9		22.213	21.3488
2011	7	18	25.1259	25.6997	23.8708	24	23.3524		22.7032	22.9667	23.2		22.4	22.7	23.4	23.1	22.8		22.316	21.4424
2011	7	19	25.2731	25.8126	23.977	24	23.4604		22.8131	23.08	23.2		22.4	22.7	23.4	23	22.8		22.4211	21.538
2011	7	20	25.5797	26.0071	24.1756	24.2	23.652		23.0125	23.2831	23.4		22.7	23	23.7	23.3	23.1		22.6094	21.7064
2011	7	21	25.7571	26.1468	24.3074	24.3	23.7863		23.1491	23.424	23.5		22.8	23.1	23.8	23.4	23.2		22.7401	21.8252
2011	7	22	25.8257	26.2356	24.3794	24.4	23.8681		23.2285	23.5082	23.6		22.9	23.1	23.9	23.5	23.2		22.8183	21.8987
2011	7	23	25.5845	26.1693	24.2738	24.4	23.7912		23.1368	23.4214	23.6		22.8	23.1	23.8	23.4	23.2		22.738	21.8343
2011	7	24	25.1428	25.9894	24.0431	24.3	23.5995		22.9227	23.2118	23.5		22.6	22.9	23.6	23.2	23		22.5439	21.6701
2011	7	25	25.0064	25.9388	23.9695	24.1	23.5436		22.8573	23.1494	23.4		22.3	22.6	23.4	22.9	22.7		22.4865	21.6234
2011	7	26	24.888	25.8897	23.9011	23.9	23.4907		22.7959	23.0906	23.2		21.9	22.3	23	22.6	22.3		22.4325	21.5792
2011	7	27	24.7768	25.8383	23.833	23.8	23.4366		22.734	23.0308	23.1		21.6	22.1	22.8	22.4	22.1		22.3777	21.5339
2011	7	28	24.7006	25.7989	23.7815	23.6	23.3961		22.6873	22.986	22.9		21.3	21.8	22.5	22.1	21.8		22.3369	21.5002
2011	7	29	25.0384	25.9609	23.9632	23.5	23.5632		22.865	23.165	22.9		21.2	21.7	22.4	22	21.7		22.5036	21.6469
2011	7	30	25.5533	26.2247	24.2568	23.6	23.8335		23.1524	23.4545	23		21.5	21.9	22.6	22.2	21.9		22.7728	21.8835
2011	7	31	26.0549	26.5022	24.5584	23.6	24.1156		23.4504	23.7556	23		21.5	22	22.6	22.2	22		23.0527	22.1308
2011	8	1	26.5427	26.7909	24.8656	23.5	24.407		23.7564	24.066	22.9		21.4	21.9	22.5	22.1	21.9		23.3411	22.3868
2011	8	2	26.9002	27.0313	25.1104	23.3	24.6468		24.0047	24.3198	22.7		21.1	21.6	22.2	21.8	21.6		23.577	22.5983
2011	8	3	27.0859	27.1961	25.2638	23.3	24.8077		24.1666	24.488	22.7		21.1	21.6	22.2	21.8	21.6		23.7335	22.7416
2011	8	4	27.0487	27.2522	25.2909	23.3	24.8565		24.2072	24.5354	22.7		21.1	21.5	22.2	21.8	21.5		23.7781	22.7878
2011	8	5	27.0358	27.3123	25.325	23.2	24.9104		24.2538	24.5885	22.6		21	21.5	22.1	21.7	21.5		23.828	22.8384
2011	8	6	26.8895	27.3002	25.2779	23.3	24.8909		24.2216	24.5627	22.7		21.2	21.6	22.2	21.9	21.6		23.8049	22.8251
2011	8	7	27.0158	27.4116	25.3768	23.5	24.9996		24.3286	24.6755	22.8		21.5	21.9	22.5	22.1	21.9		23.9102	22.9231
2011	8	8	26.9043	27.4063	25.3411	23.6	24.9885		24.3063	24.6592	22.9		21.7	22	22.7	22.3	22.1		23.896	22.9171
2011	8	9	26.4732	27.2338	25.1171	23.6	24.8073		24.1014	24.46	22.9		21.7	22	22.7	22.3	22.1		23.7124	22.7632
2011	8	10	25.6976	26.8694	24.6813	23.6	24.432		23.6894	24.053	22.9		21.7	22	22.7	22.3	22.1		23.3361	22.4404
2011	8	11	25.4349	26.7244	24.5115	23.5	24.2868		23.5293	23.8954	22.9		21.6	21.9	22.6	22.2	22		23.1914	22.3167
2011	8	12	25.4006	26.6822	24.465	23.5	24.249		23.4865	23.8542	22.8		21.5	21.8	22.5	22.1	21.9		23.1547	22.2861
2011	8	13	24.8106	26.3653	24.1044	23.3	23.9301		23.1407	23.5104	22.7		21.2	21.6	22.3	21.9	21.7		22.8375	22.0113
2011	8	14	24.592	26.2091	23.9385	23.3	23.7798		22.9794	23.3494	22.7		21.2	21.6	22.3	21.8	21.6		22.6899	21.8824
2011	8	15	24.5565	26.1377	23.8738	23.3	23.7183		22.9147	23.2843	22.7		21.2	21.6	22.3	21.9	21.7		22.6315	21.8305
2011	8	16	24.3411	25.9797	23.7102	23.3	23.5683		22.7547	23.1242	22.7		21.3	21.7	22.4	21.9	21.7		22.4849	21.7018
2011	8	17	24.1015	25.8043	23.5301	23.3	23.4021		22.578	22.9469	22.7		21.3	21.6	22.4	21.9	21.7		22.3225	21.5588
2011	8	18	23.575	25.4812	23.184	23.3	23.0857		22.2403	22.6084	22.7		21.3	21.6	22.3	21.9	21.7		22.0107	21.2853
2011	8	19	23.1967	25.214	22.9101	23.1	22.8298		21.9699	22.3359	22.6		21.1	21.4	22.2	21.7	21.5		21.7604	21.0639
2011	8	20	22.5869	24.8224	22.4989	23.1	22.4484		21.5655	21.9291	22.5		21	21.3	22.1	21.6	21.4		21.3855	20.7333
2011	8	21	22.268	24.556	22.2403	23	22.1988		21.3056	21.6652	22.4		20.9	21.3	22	21.5	21.3		21.1433	20.5166
2011	8	22	22.4021	24.5085	22.2369	22.9	22.1756		21.2907	21.6455	22.4		20.8	21.2	21.9	21.4	21.2		21.1277	20.4965
2011	8	23	22.9589	24.6842	22.4857	22.8	22.3805		21.5207	21.871	22.3		20.7	21	21.7	21.3	21.1		21.3394	20.6748
2011	8	24	22.8181	24.5454	22.3625	22.7	22.2596		21.3963	21.7443	22.2		20.5	20.9	21.6	21.2	21		21.2244	20.5708
2011	8	25	22.8448	24.4886	22.3342	22.5	22.2233		21.3632	21.7088	22		20.2	20.6	21.3	20.9	20.7		21.194	20.5402
2011	8	26	22.8247	24.4147	22.2842	22.5	22.1692		21.3102	21.6538	22		20.3	20.7	21.3	20.9	20.7		21.1456	20.4943
2011	8	27	22.9866	24.4344	22.3406	22.4	22.2111		21.3603	21.702	21.9		20.2	20.6	21.3	20.9	20.7		21.1928	20.532
2011	8	28	23.0712	24.4269	22.3613	22.4	22.2239		21.3777	21.7183	21.9		20.2	20.6	21.3	20.9	20.7		21.2105	20.5446
2011	8	29	23.4886	24.5908	22.5759	22.5	22.4118		21.5831	21.9229	22		20.5	20.8	21.5	21.1	20.9		21.4026	20.7096
2011	8	30	23.7292	24.6873	22.7049	22.5	22.5282		21.709	22.0492	21.9		20.5	20.8	21.4	21	20.9		21.5223	20.8129
2011	8	31	23.9303	24.7755	22.8193	22.6	22.6344		21.8226	22.1641	22		20.7	20.9	21.6	21.2	21.1		21.6313	20.9078
2011	9	1	24.3832	24.9967	23.0821	22.6	22.876		22.0808	22.4241	22.1		20.8	21.1	21.8	21.3	21.2		21.8747	21.1205
2011	9	2	24.3582	25	23.0864	22.6	22.8912		22.0926	22.4394	22		20.7	20.9	21.7	21.2	21.1		21.8912	21.1372
2011	9	3	24.6089	25.1366	23.2438	22.6	23.0433		22.2519	22.602	22.1		20.8	21	21.7	21.3	21.2		22.0444	21.2729
2011	9	4	24.511	25.1096	23.2087	22.6	23.0261		22.2274	22.5817	22.1		20.8	21	21.7	21.3	21.2		22.0279	21.2617
2011	9	5	24.3547	25.0471	23.1345	22.6	22.9731		22.1645	22.523	22.1		20.8	21	21.8	21.3	21.2		21.9758	21.2195
2011	9	6	23.819	24.7887	22.8376	22.7	22.7197		21.8862	22.2488	22.2		21	21.2	21.9	21.5	21.4		21.7241	21.0032
2011	9	7	23.0509	24.3918	22.3907	22.8	22.3273		21.4602	21.8259	22.3		21.2	21.3	22.1	21.7	21.5		21.3346	20.6656
2011	9	8	22.6265	24.1337	22.1153	23	22.0813		21.1954	21.5622	22.4		21.5	21.6	22.4	21.9	21.8		21.093	20.4547
2011	9	9	22.5771	24.0465	22.0426	23.1	22.0131		21.124	21.4907	22.5		21.6	21.7	22.5	22	21.9		21.0297	20.3979
2011	9	10	22.4961	23.946	21.9546	23	21.9314		21.038	21.4047	22.5		21.5	21.6	22.4	21.9	21.8		20.9529	20.3294
2011	9	11	22.3682	23.823	21.8412	23	21.8271		20.9276	21.2944	22.4		21.4	21.5	22.3	21.8	21.7		20.8536	20.2412
2011	9	12	22.2655	23.7112	21.7419	23	21.7348		20.8304	21.1971	22.4		21.4	21.5	22.3	21.8	21.7		20.7665	20.1635
2011	9	13	22.1092	23.5727	21.6126	23	21.6156		20.7044	21.0709	22.4		21.4	21.5	22.4	21.8	21.7		20.6526	20.0625
2011	9	14	22.1091	23.5092	21.5708	23	21.574		20.6623	21.0285	22.4		21.3	21.4	22.3	21.7	21.6		20.6164	20.0288
2011	9	15	22.2503	23.5199	21.613	22.9	21.6083		20.7018	21.0676	22.3		21.1	21.3	22.1	21.6	21.5		20.6559	20.0611
2011	9	16	22.7712	23.7282	21.8785	22.8	21.8445		20.9579	21.3237	22.3		21	21.2	22	21.5	21.4		20.8965	20.2691
2011	9	17	23.1603	23.8961	22.0879	22.8	22.0363		21.1633	21.5307	22.3		21	21.2	22.1	21.5	21.4		21.0914	20.4389
2011	9	18	23.6817	24.1468	22.3851	22.7	22.3107		21.4559	21.8258	22.2		20.9	21.1	22	21.4	21.3		21.368	20.6811
2011	9	19	23.485	24.0638	22.29	22.6	22.2397		21.3735	21.7478	22.1		20.7	20.9	21.7	21.1	21.1		21.2986	20.6238
2011	9	20	23.4896	24.0702	22.3003	22.5	22.2614		21.3917	21.7699	22		20.5	20.7	21.6	21	20.9		21.322	20.6469
2011	9	21	23.6246	24.1402	22.3832	22.3	22.3483		21.4799	21.8621	21.8		20.2	20.5	21.3	20.7	20.7		21.4104	20.7266
2011	9	22	23.6705	24.1707	22.4182	22.1	22.3937		21.5228	21.9094	21.6		20	20.2	21.1	20.5	20.4		21.4572	20.7706
2011	9	23	24.2443	24.4628	22.7526	21.9	22.7074		21.8547	22.2453	21.5		19.7	20	20.9	20.3	20.2		21.7716	21.0476
2011	9	24	24.1083	24.4262	22.7001	21.8	22.6806		21.8168	22.2135	21.4		19.7	19.9	20.8	20.2	20.1		21.745	21.0295
2011	9	25	23.9665	24.3778	22.6366	21.7	22.6425		21.7673	22.1698	21.3		19.6	19.8	20.6	20.1	20		21.7074	21.0015
2011	9	26	23.6587	24.2388	22.4718	21.5	22.5124		21.6192	22.0273	21.1		19.2	19.5	20.3	19.7	19.6		21.5781	20.8934
2011	9	27	23.5229	24.1703	22.393	21.2	22.4562		21.5522	21.965	20.9		18.9	19.2	20	19.5	19.4		21.5234	20.8493
2011	9	28	23.3396	24.0719	22.2825	21	22.3702		21.4538	21.8709	20.6		18.5	18.9	19.6	19.1	19		21.4393	20.7792
2011	9	29	23.4501	24.111	22.3329	20.9	22.4264		21.5095	21.9303	20.6		18.6	18.9	19.6	19.1	19.1		21.4975	20.8325
2011	9	30	23.2585	24.0057	22.2157	20.9	22.3339		21.4043	21.8293	20.6		18.7	19	19.7	19.2	19.1		21.4071	20.7567
2011	10	1	23.154	23.9356	22.1421	20.7	22.2785		21.34	21.7688	20.4		18.5	18.8	19.5	19	19		21.3541	20.7131
2011	10	2	22.8526	23.7644	21.9541	20.8	22.1201		21.165	21.5975	20.4		18.7	18.9	19.6	19.1	19.1		21.1985	20.5799
2011	10	3	22.8273	23.7182	21.9145	21	22.0916		21.1314	21.5666	20.6		19.2	19.3	20.1	19.5	19.5		21.1732	20.5593
2011	10	4	22.6202	23.5829	21.7728	21.1	21.9718		20.9994	21.4375	20.7		19.4	19.5	20.3	19.7	19.7		21.0569	20.4594
2011	10	5	22.3792	23.424	21.6073	21.1	21.829		20.8434	21.284	20.7		19.5	19.5	20.3	19.8	19.8		20.9179	20.3394
2011	10	6	22.2961	23.3356	21.526	21	21.7597		20.7676	21.21	20.6		19.2	19.3	20.1	19.6	19.5		20.8528	20.283
2011	10	7	22.3002	23.2898	21.4947	20.9	21.7347		20.7397	21.1838	20.5		19.2	19.2	20	19.5	19.5		20.832	20.265
2011	10	8	22.3469	23.2682	21.4904	20.9	21.7343		20.7382	21.1841	20.5		19.2	19.2	20	19.5	19.5		20.8358	20.2686
2011	10	9	22.22	23.1655	21.3915	20.8	21.6503		20.6461	21.0941	20.5		19.2	19.2	20	19.5	19.5		20.7559	20.1995
2011	10	10	22.057	23.042	21.2703	20.7	21.5456		20.532	20.9821	20.3		18.9	19	19.8	19.3	19.3		20.6555	20.1125
2011	10	11	21.5421	22.7403	20.9464	20.5	21.2587		20.2221	20.6741	20.1		18.6	18.7	19.5	19	19		20.3735	19.8671
2011	10	12	20.7671	22.2915	20.4614	20.3	20.8236		19.7543	20.2074	20		18.4	18.5	19.3	18.8	18.8		19.9445	19.4925
2011	10	13	20.7279	22.1788	20.374	20.1	20.7373		19.6658	20.1178	19.8		18.1	18.3	19.1	18.5	18.5		19.8652	19.4203
2011	10	14	20.5548	22.0049	20.2157	19.9	20.5882		19.5094	19.9605	19.6		17.9	18	18.8	18.3	18.3		19.7232	19.2935
2011	10	15	20.5048	21.8909	20.1275	19.5	20.5012		19.4203	19.8702	19.3		17.3	17.6	18.3	17.8	17.8		19.6434	19.2207
2011	10	16	20.4572	21.7823	20.0448	19.2	20.4196		19.3368	19.7857	19		16.9	17.2	17.9	17.4	17.4		19.5689	19.1526
2011	10	17	20.0988	21.5241	19.7893	19.2	20.1844		19.0874	19.5356	18.9		17	17.2	17.9	17.4	17.4		19.3409	18.9511
2011	10	18	19.4769	21.1262	19.3779	19.2	19.8074		18.6863	19.1334	18.9		17.1	17.3	18	17.5	17.5		18.9719	18.6262
2011	10	19	18.8049	20.6842	18.9242	19.1	19.388		18.2416	18.6866	18.8		17	17.2	17.9	17.4	17.4		18.5617	18.264
2011	10	20	18.0573	20.1848	18.4136	18.9	18.9128		17.7392	18.1808	18.7		16.9	17.1	17.7	17.3	17.3		18.0969	17.8529
2011	10	21	17.9614	19.9862	18.2582	18.8	18.7497		17.5761	18.0123	18.5		16.7	16.9	17.6	17.1	17.1		17.945	17.7123
2011	10	22	17.9775	19.8503	18.1735	18.4	18.6509		17.4818	17.9128	18.2		16.3	16.5	17.1	16.7	16.7		17.8571	17.6276
2011	10	23	18.3044	19.8794	18.2752	18.2	18.7206		17.5685	17.9945	18		16	16.3	16.9	16.5	16.5		17.937	17.6894
2011	10	24	18.9589	20.094	18.5814	18.2	18.978		17.8553	18.2772	18		16.1	16.3	16.9	16.5	16.5		18.2034	17.9148
2011	10	25	19.2931	20.1851	18.7324	18.3	19.1046		17.9972	18.4174	18.1		16.6	16.6	17.3	16.9	16.9		18.3373	18.0272
2011	10	26	19.2187	20.0932	18.6652	18.4	19.0407		17.9316	18.3515	18.2		16.8	16.8	17.5	17.1	17.1		18.2801	17.9746
2011	10	27	19.131	19.9952	18.59	18.6	18.9701		17.8586	18.2783	18.3		17.1	17.1	17.8	17.3	17.4		18.216	17.9163
2011	10	28	18.901	19.8268	18.4333	18.7	18.827		17.7071	18.1269	18.4		17.4	17.3	18	17.5	17.6		18.0795	17.795
2011	10	29	18.3883	19.5125	18.1109	18.6	18.5348		17.3953	17.8152	18.3		17.2	17.2	17.9	17.4	17.5		17.7943	17.5441
2011	10	30	18.0764	19.2803	17.889	18.4	18.3288		17.1781	17.597	18.2		17	16.9	17.7	17.2	17.3		17.5959	17.3677
2011	10	31	17.7061	19.0117	17.6284	18.3	18.0864		16.9226	17.3401	18.1		16.9	16.8	17.5	17.1	17.2		17.3617	17.1596
2011	11	1	17.2172	18.6751	17.2936	18.2	17.7754		16.5942	17.0098	18		16.8	16.7	17.4	17	17.1		17.0594	16.8916
2011	11	2	17.0187	18.4686	17.1138	18.1	17.5998		16.4134	16.8259	17.9		16.7	16.6	17.3	16.9	17		16.8931	16.741
2011	11	3	17.1772	18.4384	17.137	18.1	17.6054		16.428	16.8372	17.9		16.6	16.6	17.3	16.9	16.9		16.9076	16.7476
2011	11	4	16.9649	18.2393	16.9612	18	17.4359		16.2526	16.6595	17.7		16.5	16.4	17.1	16.7	16.8		16.7468	16.6024
2011	11	5	17.0262	18.1734	16.9392	17.8	17.4035		16.2252	16.6294	17.6		16.3	16.3	17	16.5	16.6		16.7228	16.5762
2011	11	6	16.6288	17.8901	16.6643	17.7	17.1469		15.9551	16.3574	17.5		16.1	16.1	16.8	16.3	16.4		16.4746	16.3554
2011	11	7	16.5843	17.7711	16.5818	17.4	17.0599		15.8691	16.2687	17.2		15.6	15.7	16.4	15.9	16		16.3962	16.2817
2011	11	8	16.4101	17.5931	16.4299	17.1	16.9119		15.7167	16.114	17		15.3	15.4	16.1	15.6	15.7		16.2567	16.1551
2011	11	9	16.1964	17.395	16.2551	17	16.7431		15.5422	15.937	16.8		15.2	15.3	15.9	15.5	15.6		16.0965	16.0104
2011	11	10	15.7468	17.078	15.9448	16.9	16.4527		15.2367	15.6291	16.7		15.1	15.2	15.8	15.4	15.5		15.8149	15.7599
2011	11	11	15.0601	16.6319	15.4911	16.5	16.0312		14.7913	15.1808	16.4		14.5	14.7	15.3	14.9	15		15.403	15.3953
2011	11	12	14.7966	16.3745	15.2626	16	15.806		14.56	14.9449	16		13.9	14.2	14.7	14.3	14.4		15.1883	15.2007
2011	11	13	14.6446	16.1708	15.097	15.7	15.6364		14.3889	14.7689	15.6		13.4	13.7	14.2	13.9	13.9		15.0291	15.0542
2011	11	14	14.908	16.1758	15.1705	15.5	15.6807		14.4484	14.8233	15.4		13.3	13.6	14	13.7	13.8		15.0835	15.0935
2011	11	15	14.7686	16.0019	15.0312	15.3	15.539		14.3054	14.6765	15.3		13.2	13.5	13.9	13.6	13.7		14.9511	14.9715
2011	11	16	14.7459	15.8877	14.9597	15.2	15.4581		14.2278	14.5951	15.2		13.1	13.4	13.8	13.5	13.6		14.8794	14.9024
2011	11	17	14.0061	15.4255	14.486	15.1	15.0191		13.7635	14.1278	15.1		13.1	13.3	13.7	13.5	13.6		14.4499	14.5224
2011	11	18	13.758	15.1829	14.2737	15.1	14.8083		13.5478	13.9074	15		13.3	13.4	13.8	13.6	13.7		14.2493	14.34
2011	11	19	13.3065	14.8384	13.9453	15.1	14.4932		13.2199	13.5748	15		13.4	13.5	13.9	13.7	13.8		13.9446	14.0668
2011	11	20	12.9329	14.5227	13.6543	15	14.2089		12.9265	13.2759	15		13.5	13.5	13.9	13.7	13.8		13.6712	13.8201
2011	11	21	12.621	14.232	13.3948	14.9	13.951		12.6624	13.0058	14.8		13.4	13.4	13.8	13.6	13.7		13.4246	13.5962
2011	11	22	12.3645	13.9661	13.1653	14.8	13.719		12.4268	12.7639	14.7		13.3	13.3	13.7	13.5	13.6		13.204	13.3945
2011	11	23	12.6981	13.9919	13.2715	14.7	13.7865		12.5143	12.8446	14.7		13.3	13.3	13.7	13.5	13.6		13.2824	13.4529
2011	11	24	13.3606	14.2049	13.5833	14.7	14.043		12.8032	13.1275	14.6		13.4	13.3	13.7	13.5	13.7		13.5483	13.6759
2011	11	25	13.6253	14.2572	13.6963	14.5	14.1298		12.9054	13.2261	14.5		13.1	13.1	13.5	13.3	13.5		13.643	13.7522
2011	11	26	14.0265	14.3939	13.8988	14.5	14.3004		13.096	13.4141	14.4		13.2	13.2	13.6	13.4	13.5		13.8204	13.9017
2011	11	27	13.5362	14.1108	13.6098	14.5	14.0368		12.816	13.1334	14.4		13.2	13.2	13.6	13.4	13.5		13.563	13.6744
2011	11	28	13.1525	13.8628	13.3667	14.4	13.8108		12.5779	12.8937	14.3		13.2	13.1	13.5	13.3	13.5		13.3438	13.4794
2011	11	29	13.1239	13.7786	13.3155	14.2	13.7538		12.5234	12.8366	14.2		13	12.9	13.3	13.1	13.3		13.2938	13.431
2011	11	30	13.2124	13.7563	13.3332	14.1	13.7593		12.5357	12.8465	14		12.9	12.8	13.2	13	13.1		13.3059	13.4369
2011	12	1	13.4102	13.7966	13.4188	13.8	13.8275		12.6146	12.9234	13.8		12.5	12.5	12.9	12.7	12.8		13.3801	13.4974
2011	12	2	13.8228	13.9554	13.6349	13.7	14.0152		12.8211	13.1285	13.7		12.4	12.4	12.7	12.5	12.7		13.5729	13.662
2011	12	3	14.1769	14.1057	13.8323	13.5	14.1909		13.0122	13.3195	13.5		12.1	12.1	12.4	12.3	12.4		13.7525	13.8166
2011	12	4	14.3882	14.2016	13.9596	13.3	14.308		13.1381	13.4463	13.3		11.9	12	12.3	12.1	12.3		13.8724	13.9205
2011	12	5	14.6558	14.3344	14.1243	13.1	14.4608		13.3014	13.6112	13.1		11.7	11.7	12	11.9	12		14.0275	14.0558
2011	12	6	14.3788	14.2086	13.9863	13	14.346		13.1746	13.4871	13.1		11.7	11.7	12	11.9	12		13.9146	13.9588
2011	12	7	13.982	14.0107	13.7692	12.9	14.158		12.9699	13.2847	12.9		11.5	11.5	11.8	11.7	11.8		13.729	13.798
2011	12	8	13.7094	13.8575	13.6088	12.7	14.0172		12.8177	13.1338	12.7		11.3	11.4	11.6	11.5	11.7		13.5912	13.6779
2011	12	9	13.0432	13.4994	13.2168	12.5	13.6669		12.4408	12.7578	12.6		11.2	11.2	11.5	11.4	11.5		13.2448	13.3756
2011	12	10	12.7764	13.3131	13.0319	12.4	13.4959		12.2599	12.5761	12.4		11	11.1	11.3	11.2	11.4		13.0785	13.2283
2011	12	11	12.8957	13.3107	13.0612	12	13.5143		12.2842	12.5987	12		10.5	10.6	10.8	10.7	10.9		13.1018	13.2454
2011	12	12	12.8375	13.2302	12.9973	11.7	13.4512		12.2198	12.5331	11.8		10.1	10.2	10.4	10.3	10.5		13.0431	13.1917
2011	12	13	12.5059	13.0158	12.7794	11.2	13.2503		12.0069	12.3193	11.3		9.5	9.7	9.8	9.8	9.9		12.8469	13.0183
2011	12	14	12.065	12.7373	12.4921	11	12.9848		11.7254	12.0363	11.1		9.2	9.4	9.5	9.5	9.7		12.5866	12.7885
2011	12	15	11.92	12.5914	12.3627	10.7	12.8569		11.5941	11.9024	10.8		8.9	9.1	9.2	9.2	9.3		12.4645	12.6779
2011	12	16	11.607	12.3621	12.1383	10.5	12.6435		11.3709	11.6764	10.6		8.7	9	9	9	9.2		12.2571	12.4928
2011	12	17	11.5002	12.2275	12.0261	10.4	12.5283		11.2545	11.5566	10.6		8.8	9	9	9.1	9.2		12.148	12.3927
2011	12	18	10.9055	11.8535	11.6389	10.3	12.167		10.873	11.1719	10.4		8.8	9	8.9	9.1	9.2		11.7934	12.0788
2011	12	19	10.4811	11.5452	11.3351	10.2	11.8757		10.5691	10.8635	10.3		8.8	8.9	8.9	9	9.2		11.5095	11.8251
2011	12	20	10.203	11.2993	11.1077	10	11.6497		10.3372	10.6261	10.1		8.6	8.8	8.7	8.9	9		11.2915	11.6279
2011	12	21	9.7169	10.9476	10.761	9.7	11.3156		9.98937	10.2727	9.9		8.3	8.5	8.4	8.6	8.7		10.9658	11.3366
2011	12	22	8.84548	10.3938	10.1879	9.3	10.776		9.42145	9.69855	9.5		7.8	8	7.9	8.1	8.2		10.4356	10.8662
2011	12	23	8.20834	9.92938	9.729	9.1	10.3316		8.95963	9.22859	9.3		7.5	7.8	7.6	7.8	7.9		10.002	10.478
2011	12	24	7.8792	9.60268	9.43558	8.9	10.031		8.65483	8.91425	9.1		7.4	7.6	7.4	7.6	7.8		9.71275	10.214
2011	12	25	7.53258	9.26669	9.13347	8.7	9.72133		8.34105	8.59058	8.9		7.2	7.5	7.2	7.5	7.6		9.41482	9.94202
2011	12	26	7.24111	8.95667	8.86327	8.5	9.43899		8.05735	8.29658	8.7		7.1	7.3	7	7.4	7.5		9.14437	9.6935
2011	12	27	7.36435	8.85287	8.83076	8.5	9.3685		8.00249	8.23088	8.7		7.2	7.4	7.1	7.5	7.6		9.08552	9.62882
2011	12	28	7.62566	8.83562	8.89161	8.5	9.38479		8.03968	8.25791	8.7		7.4	7.6	7.3	7.6	7.8		9.11252	9.63973
2011	12	29	7.9584	8.87624	9.01067	8.7	9.45764		8.13576	8.34489	8.8		7.8	7.9	7.6	7.9	8.1		9.19492	9.70011
2011	12	30	8.58148	9.08419	9.31255	8.6	9.69898		8.41113	8.61218	8.7		7.9	7.9	7.6	8	8.1		9.44429	9.90723
2011	12	31	8.38233	8.91938	9.17272	8.4	9.55301		8.26524	8.46078	8.5		7.6	7.6	7.3	7.7	7.8		9.30522	9.7786
2012	1	1	7.87452	8.59898	8.85437	8.1	9.24704		7.94698	8.13713	8.3		7.2	7.3	7	7.4	7.5		9.00639	9.51088
2012	1	2	8.0135	8.58296	8.8907	8.2	9.25476		7.96853	8.15193	8.3		7.4	7.5	7.1	7.5	7.7		9.02135	9.51525
2012	1	3	7.47936	8.24665	8.55392	8.3	8.9317		7.63206	7.80992	8.4		7.7	7.7	7.4	7.8	7.9		8.70536	9.2325
2012	1	4	7.1093	7.97517	8.29736	8.3	8.67668		7.37068	7.54193	8.4		7.8	7.8	7.4	7.9	8		8.45799	9.00843
2012	1	5	6.49864	7.57651	7.89783	8.3	8.29181		6.97023	7.13453	8.4		7.8	7.8	7.5	7.9	8		8.08134	8.6713
2012	1	6	6.51646	7.47118	7.84193	8.3	8.20987		6.89847	7.05421	8.4		7.9	7.9	7.6	8	8.1		8.00797	8.59681
2012	1	7	7.02454	7.61835	8.07228	8.4	8.3856		7.1037	7.25091	8.4		8.2	8.1	7.8	8.2	8.3		8.19132	8.74619
2012	1	8	7.56622	7.81172	8.34404	8.3	8.60465		7.35264	7.49288	8.3		8	7.9	7.6	8	8.2		8.41641	8.93373
2012	1	9	7.68143	7.82282	8.39467	8.4	8.6324		7.39222	7.52744	8.4		8.2	8.1	7.8	8.2	8.4		8.44895	8.95565
2012	1	10	7.82657	7.85737	8.46769	8.4	8.68229		7.4546	7.58531	8.4		8.3	8.2	7.8	8.3	8.4		8.50298	8.99694
2012	1	11	7.96641	7.89852	8.54347	8.4	8.73692		7.52092	7.64772	8.4		8.2	8.1	7.8	8.2	8.4		8.56107	9.04251
2012	1	12	8.29981	8.04369	8.73414	8.5	8.89633		7.69917	7.82243	8.5		8.4	8.3	7.9	8.4	8.5		8.72314	9.17923
2012	1	13	8.36842	8.07358	8.78498	8.6	8.9345		7.7448	7.8657	8.6		8.6	8.5	8.2	8.6	8.8		8.76317	9.21095
2012	1	14	8.78422	8.27861	9.03404	8.7	9.15096		7.98207	8.10062	8.7		8.8	8.6	8.3	8.8	8.9		8.98078	9.39759
2012	1	15	9.38502	8.59275	9.39998	8.8	9.47612		8.33445	8.45159	8.7		8.9	8.8	8.5	8.9	9.1		9.30579	9.679
2012	1	16	9.69167	8.78529	9.61527	9	9.67235		8.54494	8.66239	8.9		9.2	9	8.8	9.2	9.3		9.50061	9.84892
2012	1	17	9.6018	8.79151	9.61084	9	9.67486		8.54514	8.66391	8.9		9.2	9	8.7	9.2	9.3		9.50126	9.85082
2012	1	18	9.48184	8.7754	9.58178	9.1	9.65416		8.52075	8.6406	9		9.4	9.2	8.9	9.3	9.5		9.47882	9.83242
2012	1	19	9.58915	8.8636	9.67411	9.1	9.74047		8.61236	8.73273	9		9.2	9.1	8.8	9.2	9.4		9.56336	9.90677
2012	1	20	9.80977	9.00986	9.83107	9.2	9.88516		8.76653	8.88749	9.1		9.4	9.2	9	9.4	9.5		9.70587	10.0318
2012	1	21	10.1916	9.24242	10.0834	9.4	10.1167		9.01347	9.13532	9.2		9.7	9.5	9.3	9.6	9.8		9.93454	10.2324
2012	1	22	10.237	9.32134	10.1531	9.6	10.188		9.08613	9.20989	9.4		10	9.7	9.5	9.9	10		10.0024	10.2941
2012	1	23	10.4594	9.48559	10.3204	9.7	10.3461		9.25253	9.37801	9.6		10.2	9.9	9.7	10.1	10.2		10.157	10.4312
2012	1	24	10.4066	9.51904	10.3343	10	10.3685		9.2718	9.39955	9.8		10.6	10.2	10.1	10.4	10.6		10.1755	10.4504
2012	1	25	10.381	9.55948	10.3578	10.2	10.398		9.29933	9.42898	10		10.9	10.5	10.4	10.7	10.9		10.2013	10.4756
2012	1	26	10.7279	9.77922	10.5882	10.3	10.6114		9.52559	9.65657	10.1		11	10.6	10.5	10.8	11		10.4108	10.6604
2012	1	27	10.9295	9.93819	10.7438	10.2	10.7604		9.68115	9.81418	10		10.7	10.4	10.3	10.6	10.8		10.5552	10.7894
2012	1	28	11.2638	10.1669	10.977	10.3	10.9796		9.91197	10.0472	10.1		10.8	10.5	10.4	10.7	10.9		10.7695	10.9795
2012	1	29	11.2092	10.2125	10.9957	10.4	11.0091		9.93717	10.0754	10.2		10.9	10.6	10.5	10.8	11		10.7938	11.0049
2012	1	30	11.2582	10.3018	11.0665	10.5	11.0836		10.0116	10.1523	10.3		10.9	10.7	10.6	10.9	11		10.8632	11.0692
2012	1	31	11.0557	10.2641	10.9919	10.7	11.0274		9.9454	10.0887	10.5		11.1	10.9	10.8	11.1	11.2		10.8022	11.02
2012	2	1	11.0674	10.3195	11.0288	10.7	11.0679		9.98476	10.1297	10.5		11	10.8	10.8	11	11.2		10.8382	11.0543
2012	2	2	10.5428	10.1066	10.7588	10.8	10.8331		9.72773	9.87443	10.5		11.1	10.9	10.8	11.1	11.2		10.5995	10.8494
2012	2	3	10.4987	10.1065	10.7428	10.9	10.8194		9.71191	9.85849	10.6		11.2	11	10.9	11.2	11.3		10.5828	10.8359
2012	2	4	10.7838	10.2662	10.912	11	10.97		9.87387	10.0197	10.8		11.4	11.2	11.1	11.4	11.5		10.7304	10.965
2012	2	5	11.157	10.4804	11.1398	11.3	11.175		10.0935	10.2391	11		11.8	11.5	11.5	11.7	11.8		10.9316	11.1414
2012	2	6	11.6022	10.7439	11.419	11.5	11.4287		10.3644	10.5103	11.2		11.9	11.7	11.7	11.9	12		11.1809	11.3603
2012	2	7	12.2064	11.1017	11.8001	11.6	11.7767		10.7354	10.8823	11.3		12.1	11.8	11.9	12.1	12.2		11.5234	11.6613
2012	2	8	12.7944	11.4724	12.1873	12	12.1349		11.1151	11.2641	11.6		12.6	12.3	12.3	12.5	12.6		11.875	11.9717
2012	2	9	12.8753	11.611	12.2998	12.3	12.2517		11.2325	11.3852	11.9		13.1	12.7	12.7	12.9	13.1		11.9846	12.0728
2012	2	10	13.0328	11.7836	12.4517	12.4	12.4032		11.3874	11.5437	12		13	12.7	12.8	13	13.1		12.1288	12.2039
2012	2	11	12.4726	11.6008	12.1949	12.5	12.1894		11.1484	11.3087	12.1		13	12.7	12.8	13	13.1		11.9081	12.0176
2012	2	12	12.3779	11.618	12.1789	12.5	12.1842		11.1373	11.2997	12.1		12.9	12.6	12.7	12.8	13		11.8971	12.0119
2012	2	13	12.5101	11.7392	12.2853	12.3	12.2863		11.2431	11.4067	12		12.5	12.3	12.4	12.5	12.6		11.9936	12.0992
2012	2	14	12.5672	11.8248	12.3504	12.2	12.3516		11.309	11.474	11.9		12.2	12.1	12.2	12.3	12.4		12.0533	12.1544
2012	2	15	12.4716	11.8334	12.3278	12.1	12.3377		11.29	11.4562	11.8		12	12	12	12.2	12.2		12.0341	12.1408
2012	2	16	12.5574	11.9239	12.4024	12.2	12.4088		11.3634	11.5303	11.9		12	12	12	12.2	12.2		12.1	12.2007
2012	2	17	12.527	11.9574	12.4116	12.2	12.4212		11.3737	11.5412	11.9		12	12	12	12.1	12.2		12.1074	12.2095
2012	2	18	12.3821	11.9298	12.3527	12.3	12.3713		11.3176	11.4854	12		12.1	12.1	12.1	12.3	12.4		12.0528	12.1642
2012	2	19	12.4493	11.9983	12.4079	12.5	12.4211		11.37	11.5374	12.1		12.4	12.3	12.4	12.5	12.6		12.0982	12.2051
2012	2	20	12.5765	12.0971	12.498	12.4	12.5019		11.4559	11.6228	12.1		12.3	12.2	12.3	12.4	12.5		12.1746	12.2728
2012	2	21	12.2846	11.9919	12.3531	12.4	12.3729		11.3155	11.4823	12.1		12.2	12.2	12.2	12.4	12.5		12.0414	12.1583
2012	2	22	12.234	11.9914	12.3345	12.5	12.3532		11.2947	11.4602	12.2		12.3	12.3	12.3	12.5	12.5		12.0181	12.1384
2012	2	23	12.2059	11.9987	12.3267	12.6	12.342		11.2837	11.4475	12.3		12.5	12.4	12.5	12.6	12.7		12.0035	12.1256
2012	2	24	12.1308	11.9807	12.2912	12.7	12.3052		11.2455	11.4074	12.4		12.5	12.5	12.5	12.7	12.7		11.9635	12.0905
2012	2	25	12.1483	12.0046	12.306	12.7	12.3119		11.2549	11.4146	12.4		12.6	12.5	12.6	12.7	12.8		11.9673	12.093
2012	2	26	12.6012	12.2441	12.5688	13	12.54		11.5032	11.6602	12.6		12.9	12.8	12.9	13	13.1		12.192	12.2877
2012	2	27	12.7284	12.3409	12.661	13.1	12.6194		11.5894	11.7448	12.8		13.1	13	13	13.2	13.2		12.2675	12.3535
2012	2	28	13.1171	12.5703	12.9042	13.1	12.8343		11.8215	11.9752	12.7		12.9	12.9	12.9	13.1	13.1		12.4781	12.5371
2012	3	1	13.2347	12.6796	13.004	13	12.924		11.9171	12.0702	12.7		12.7	12.7	12.8	12.9	13		12.5629	12.6121
2012	3	2	13.0822	12.6569	12.9513	12.9	12.8778		11.866	12.0187	12.6		12.6	12.6	12.7	12.8	12.8		12.512	12.5691
2012	3	3	13.1833	12.7499	13.0349	12.8	12.9512		11.9449	12.0965	12.5		12.3	12.4	12.4	12.6	12.6		12.5809	12.6298
2012	3	4	13.366	12.8848	13.166	12.7	13.0674		12.0698	12.2203	12.4		12.2	12.3	12.3	12.4	12.5		12.6924	12.7276
2012	3	5	13.4654	12.9833	13.2533	12.7	13.1454		12.153	12.3027	12.4		12.2	12.3	12.3	12.4	12.5		12.7655	12.7923
2012	3	6	13.3473	12.9752	13.2177	12.8	13.1136		12.1179	12.2669	12.5		12.2	12.3	12.3	12.5	12.5		12.729	12.7617
2012	3	7	13.4211	13.0539	13.2847	12.8	13.1719		12.1806	12.3284	12.6		12.4	12.4	12.4	12.6	12.6		12.7827	12.809
2012	3	8	13.3131	13.0433	13.249	13	13.1382		12.1442	12.2909	12.7		12.6	12.6	12.6	12.8	12.8		12.7446	12.7765
2012	3	9	13.4935	13.1681	13.3716	13.1	13.2443		12.2594	12.4043	12.7		12.7	12.7	12.7	12.9	12.9		12.8464	12.8652
2012	3	10	13.502	13.2134	13.4009	13	13.2681		12.2854	12.4289	12.7		12.5	12.6	12.6	12.8	12.8		12.8658	12.8824
2012	3	11	13.5826	13.2923	13.4696	13.1	13.3265		12.3489	12.4908	12.8		12.7	12.8	12.7	12.9	12.9		12.9198	12.9297
2012	3	12	13.3559	13.2202	13.3647	13.3	13.2299		12.2452	12.3857	12.9		12.9	13	12.9	13.1	13.1		12.819	12.8422
2012	3	13	13.1578	13.1504	13.2672	13.3	13.137		12.1469	12.2853	12.9		12.9	13	12.9	13.2	13.1		12.7225	12.7578
2012	3	14	12.805	12.9945	13.0749	13.2	12.9571		11.9558	12.0917	12.8		12.7	12.8	12.7	12.9	12.9		12.5397	12.5974
2012	3	15	12.8576	13.0238	13.1017	13	12.9693		11.9738	12.1058	12.7		12.5	12.6	12.6	12.7	12.7		12.5495	12.6036
2012	3	16	12.7401	12.9718	13.0348	13	12.898		11.9016	12.0299	12.7		12.4	12.6	12.5	12.7	12.7		12.4759	12.5371
2012	3	17	13.1182	13.1603	13.2464	13	13.0743		12.0971	12.221	12.7		12.4	12.5	12.5	12.7	12.7		12.6498	12.6857
2012	3	18	13.6219	13.4273	13.5424	13.1	13.3293		12.3759	12.4961	12.8		12.5	12.7	12.6	12.8	12.8		12.9015	12.9029
2012	3	19	14.0418	13.6732	13.8061	13.1	13.5601		12.6265	12.7442	12.8		12.5	12.6	12.6	12.8	12.8		13.128	13.0994
2012	3	20	13.9989	13.7053	13.8183	13.2	13.5695		12.6367	12.7531	12.9		12.7	12.8	12.7	12.9	12.9		13.1328	13.104
2012	3	21	13.9283	13.7186	13.8103	13.3	13.5599		12.6268	12.7417	13		12.8	12.9	12.9	13.1	13.1		13.1187	13.092
2012	3	22	14.2121	13.9011	13.9987	13.4	13.7247		12.8054	12.9184	13.1		13	13.1	13	13.3	13.3		13.279	13.2313
2012	3	23	14.6346	14.1615	14.2724	13.6	13.968		13.0677	13.1791	13.2		13.2	13.2	13.2	13.4	13.4		13.5172	13.4391
2012	3	24	14.9242	14.3703	14.481	13.6	14.1565		13.2693	13.38	13.3		13.3	13.3	13.3	13.5	13.5		13.6998	13.5995
2012	3	25	15.4042	14.6809	14.8028	13.7	14.4481		13.5811	13.6916	13.3		13.3	13.4	13.3	13.6	13.5		13.985	13.8498
2012	3	26	16.0093	15.0682	15.2059	13.8	14.8163		13.9735	14.0847	13.4		13.4	13.5	13.5	13.7	13.7		14.3458	14.1669
2012	3	27	16.3637	15.3503	15.4799	13.9	15.0736		14.2442	14.3575	13.5		13.6	13.6	13.6	13.8	13.8		14.5948	14.3883
2012	3	28	16.6594	15.6104	15.7245	14.1	15.3069		14.4879	14.6039	13.7		13.9	13.9	13.9	14.1	14.1		14.8193	14.589
2012	3	29	16.8172	15.8062	15.8924	14.2	15.4732		14.6585	14.7777	13.8		14	14	14	14.2	14.2		14.9765	14.7317
2012	3	30	16.8534	15.9397	15.9884	14.2	15.5753		14.7597	14.8824	13.8		13.9	13.9	13.9	14.1	14.1		15.0696	14.8188
2012	3	31	17.049	16.1451	16.1686	14.1	15.7516		14.9414	15.0671	13.7		13.7	13.8	13.8	14	13.9		15.237	14.9701
2012	4	1	16.9485	16.2041	16.18	14.2	15.7774		14.9606	15.0897	13.8		13.8	13.9	13.8	14.1	14		15.254	14.9909
2012	4	2	16.4243	16.0415	15.941	14.3	15.577		14.737	14.8692	13.9		13.8	13.9	13.9	14.1	14.1		15.0458	14.815
2012	4	3	16.3701	16.0825	15.9468	14.4	15.5892		14.7455	14.8789	14		14	14.1	14.1	14.3	14.2		15.0512	14.8231
2012	4	4	16.2145	16.0665	15.8901	14.4	15.5438		14.6928	14.8271	14		14	14.1	14.1	14.3	14.2		14.9995	14.7812
2012	4	5	16.1926	16.1059	15.9017	14.7	15.557		14.7045	14.8388	14.2		14.3	14.4	14.4	14.6	14.5		15.0069	14.7898
2012	4	6	15.8994	16.0069	15.7568	14.8	15.429		14.5645	14.6989	14.4		14.5	14.6	14.6	14.8	14.7		14.8737	14.6758
2012	4	7	15.6111	15.8952	15.6038	14.9	15.2903		14.4146	14.5481	14.5		14.7	14.7	14.7	14.9	14.9		14.7306	14.5521
2012	4	8	15.4925	15.8536	15.5377	15.1	15.2258		14.3465	14.4781	14.6		14.8	14.9	14.9	15.1	15		14.6625	14.4926
2012	4	9	15.8978	16.0655	15.7658	15.1	15.4227		14.5612	14.69	14.6		14.8	14.9	14.9	15.1	15		14.8557	14.6599
2012	4	10	15.9469	16.1179	15.8053	15.2	15.4543		14.596	14.7231	14.7		14.8	14.9	14.9	15.1	15.1		14.8833	14.684
2012	4	11	15.807	16.0773	15.7385	15.1	15.3908		14.5284	14.654	14.6		14.6	14.7	14.7	14.9	14.8		14.816	14.6255
2012	4	12	15.7169	16.0538	15.6948	15	15.3462		14.482	14.6056	14.6		14.4	14.6	14.6	14.8	14.7		14.768	14.5833
2012	4	13	15.6719	16.0479	15.6739	15	15.3207		14.4568	14.578	14.6		14.4	14.6	14.6	14.8	14.7		14.7394	14.5575
2012	4	14	15.3196	15.8874	15.4772	15.2	15.1373		14.2618	14.3806	14.7		14.5	14.7	14.7	14.9	14.8		14.5535	14.3945
2012	4	15	15.4234	15.9375	15.5288	15.2	15.1723		14.3041	14.4193	14.8		14.6	14.8	14.8	15	14.9		14.5864	14.4209
2012	4	16	15.3394	15.8997	15.4784	15.4	15.117		14.2486	14.3605	14.9		14.8	15	15	15.2	15.1		14.5291	14.369
2012	4	17	15.25	15.8561	15.4233	15.4	15.0566		14.1881	14.2965	14.9		14.8	15	14.9	15.2	15		14.4669	14.3125
2012	4	18	15.372	15.914	15.4865	15.3	15.1011		14.2412	14.3457	14.8		14.5	14.8	14.8	15	14.9		14.5097	14.3471
2012	4	19	15.3679	15.9154	15.4833	15.4	15.0874		14.2309	14.3319	14.9		14.6	14.9	14.8	15.1	14.9		14.4942	14.3312
2012	4	20	15.7003	16.0833	15.6717	15.4	15.2448		14.4054	14.5026	15		14.7	14.9	14.9	15.1	15		14.6497	14.464
2012	4	21	16.2326	16.3644	15.9847	15.4	15.5168		14.7019	14.7959	15		14.7	14.9	14.9	15.1	15		14.9188	14.6966
2012	4	22	17.1208	16.8427	16.5158	15.5	15.9887		15.2116	15.3033	15		14.7	15	14.9	15.2	15		15.3864	15.1032
2012	4	23	17.4744	17.091	16.7688	15.3	16.22		15.458	15.55	14.8		14.3	14.6	14.6	14.8	14.6		15.6121	15.3017
2012	4	24	17.4785	17.1759	16.8293	15.1	16.282		15.5205	15.6138	14.7		14	14.4	14.3	14.6	14.4		15.6681	15.3534
2012	4	25	17.4635	17.2454	16.8734	15.1	16.3286		15.5667	15.6612	14.7		13.9	14.4	14.2	14.5	14.3		15.7089	15.3918
2012	4	26	17.4477	17.3085	16.9114	15	16.3689		15.6065	15.7019	14.6		13.9	14.3	14.2	14.5	14.3		15.7436	15.4247
2012	4	27	17.1229	17.213	16.7691	15.3	16.2471		15.4719	15.5682	14.8		14.3	14.7	14.5	14.8	14.6		15.6166	15.3166
2012	4	28	16.9914	17.195	16.7224	15.6	16.2069		15.4271	15.5233	15.1		14.9	15.2	15.1	15.4	15.2		15.572	15.2792
2012	4	29	17.0521	17.2634	16.7782	15.8	16.2566		15.48	15.5755	15.3		15.2	15.4	15.3	15.6	15.5		15.6176	15.3196
2012	4	30	17.169	17.3597	16.8662	15.9	16.335		15.5639	15.6586	15.4		15.3	15.5	15.4	15.7	15.6		15.6918	15.385
2012	5	1	17.1758	17.4039	16.8936	16.2	16.3597		15.5898	15.6838	15.7		15.7	15.9	15.8	16.1	15.9		15.7123	15.4038
2012	5	2	17.1166	17.413	16.8817	16.4	16.3488		15.5774	15.6709	15.9		16.1	16.2	16.2	16.4	16.3		15.6975	15.3917
2012	5	3	17.6862	17.7283	17.2232	16.6	16.6528		15.9051	15.9971	16		16.2	16.3	16.3	16.6	16.4		15.9972	15.6529
2012	5	4	18.317	18.0953	17.616	16.9	17.0073		16.285	16.3768	16.3		16.6	16.7	16.7	16.9	16.8		16.3463	15.9586
2012	5	5	19.2729	18.6456	18.2097	17.2	17.5468		16.8619	16.9545	16.6		17.1	17.1	17.1	17.4	17.2		16.8789	16.4254
2012	5	6	19.4949	18.8669	18.4117	17.5	17.7442		17.0659	17.162	16.8		17.4	17.4	17.5	17.7	17.5		17.0681	16.5959
2012	5	7	19.1204	18.7941	18.2742	17.8	17.639		16.9431	17.0435	17.1		17.8	17.8	17.9	18.1	17.9		16.9551	16.5037
2012	5	8	18.7181	18.6835	18.1017	18.2	17.4976		16.7836	16.8871	17.5		18.3	18.2	18.4	18.6	18.4		16.807	16.3796
2012	5	9	19.0556	18.9157	18.3311	18.5	17.7107		17.0086	17.1133	17.8		18.6	18.5	18.7	18.9	18.7		17.0138	16.563
2012	5	10	19.8226	19.3696	18.8113	18.7	18.1502		17.4767	17.5829	18		18.8	18.7	18.9	19	18.9		17.4462	16.9433
2012	5	11	20.6982	19.9036	19.3728	18.9	18.6684		18.0267	18.1359	18.2		19.1	19	19.2	19.3	19.1		17.9559	17.3926
2012	5	12	21.4547	20.4076	19.8876	19.2	19.1518		18.5358	18.6499	18.4		19.2	19.2	19.4	19.5	19.3		18.4291	17.8123
2012	5	13	21.9826	20.8201	20.2874	19.3	19.5379		18.9374	19.0579	18.6		19.3	19.3	19.5	19.6	19.4		18.804	18.1481
2012	5	14	22.7618	21.3672	20.836	19.5	20.0602		19.4841	19.6118	18.8		19.5	19.5	19.7	19.8	19.6		19.3141	18.6026
2012	5	15	23.6696	21.9979	21.4709	19.8	20.665		20.1172	20.2532	19.1		19.8	19.8	20.1	20.1	19.9		19.9053	19.1292
2012	5	16	23.6491	22.1931	21.5946	20.1	20.8189		20.261	20.4079	19.4		20.2	20.1	20.5	20.5	20.3		20.0451	19.265
2012	5	17	23.8372	22.4747	21.8218	20.3	21.0628		20.503	20.6598	19.5		20.2	20.1	20.6	20.5	20.3		20.275	19.4787
2012	5	18	23.5103	22.4948	21.7499	20.3	21.0385		20.456	20.6231	19.5		20.1	20.1	20.5	20.4	20.3		20.2375	19.4594
2012	5	19	22.6486	22.2227	21.3523	20.4	20.7173		20.0916	20.268	19.6		20	20	20.5	20.4	20.2		19.9048	19.1819
2012	5	20	21.9912	22.0041	21.0343	20.1	20.457		19.7976	19.9805	19.4		19.4	19.6	20	19.9	19.7		19.6351	18.9562
2012	5	21	21.5241	21.8443	20.7984	20.2	20.2617		19.5778	19.765	19.5		19.4	19.6	20	19.9	19.7		19.4323	18.7862
2012	5	22	20.9658	21.6148	20.4934	20.4	19.9987		19.2878	19.4777	19.6		19.6	19.8	20.2	20.1	19.9		19.1633	18.5569
2012	5	23	20.6193	21.4636	20.2904	20.6	19.8201		19.0921	19.283	19.8		19.8	20	20.4	20.3	20.1		18.9801	18.4002
2012	5	24	20.4596	21.3893	20.1838	20.6	19.7234		18.987	19.1774	19.8		19.7	19.9	20.3	20.2	20		18.8798	18.3142
2012	5	25	19.9558	21.1382	19.8792	20.8	19.4472		18.6895	18.8791	20		20	20.2	20.6	20.5	20.3		18.601	18.0721
2012	5	26	19.1492	20.7171	19.3894	21.2	19.0001		18.2104	18.3981	20.4		20.6	20.7	21.2	21	20.9		18.1528	17.6811
2012	5	27	18.7333	20.458	19.1002	21.4	18.7244		17.9201	18.1034	20.7		20.9	20.9	21.5	21.3	21.1		17.8777	17.4381
2012	5	28	18.9251	20.487	19.1493	21.6	18.7472		17.9537	18.1311	20.8		21.1	21.1	21.7	21.4	21.3		17.9015	17.4539
2012	5	29	19.0552	20.4991	19.1764	21.7	18.7524		17.9674	18.1395	20.9		21	21.1	21.6	21.4	21.2		17.9074	17.4546
2012	5	30	19.036	20.4473	19.1283	21.6	18.6918		17.9096	18.0768	20.8		20.8	20.9	21.5	21.2	21		17.8475	17.3982
2012	5	31	19.1836	20.4811	19.1788	21.4	18.7195		17.9471	18.1093	20.7		20.4	20.6	21.1	20.9	20.7		17.8758	17.4186
2012	6	1	19.6172	20.6661	19.4004	21.5	18.9018		18.1507	18.3079	20.7		20.3	20.6	21.1	20.9	20.7		18.0582	17.5735
2012	6	2	20.2784	20.9844	19.7677	21.5	19.219		18.4975	18.6509	20.7		20.2	20.5	21	20.8	20.6		18.3743	17.8458
2012	6	3	20.8441	21.284	20.1029	21.5	19.5137		18.8172	18.9684	20.8		20.2	20.5	21	20.7	20.5		18.6666	18.0994
2012	6	4	21.428	21.615	20.4648	21.5	19.8378		19.1661	19.3163	20.8		20.1	20.4	21	20.7	20.5		18.9871	18.379
2012	6	5	21.6606	21.7934	20.6426	21.5	20.0026		19.3405	19.4916	20.8		20.2	20.5	21	20.7	20.5		19.1474	18.5207
2012	6	6	21.9815	22.0205	20.8732	21.6	20.2164		19.5669	19.7192	20.9		20.2	20.5	21.1	20.8	20.6		19.3563	18.7052
2012	6	7	22.4263	22.317	21.1793	21.6	20.5002		19.8676	20.0216	20.9		20.3	20.6	21.1	20.8	20.6		19.6344	18.9508
2012	6	8	22.8218	22.6019	21.4657	21.7	20.77		20.1515	20.3082	21		20.3	20.6	21.2	20.9	20.7		19.8979	19.1847
2012	6	9	23.2655	22.9202	21.7855	21.6	21.0725		20.4691	20.6294	20.9		20.1	20.5	21	20.8	20.5		20.1933	19.4473
2012	6	10	23.155	22.9753	21.7973	21.5	21.1031		20.4918	20.6569	20.9		20	20.4	20.8	20.6	20.4		20.2165	19.474
2012	6	11	22.989	22.9899	21.7665	21.8	21.0933		20.4721	20.6415	21.1		20.3	20.6	21.1	20.9	20.7		20.1999	19.4656
2012	6	12	22.9824	23.069	21.8143	22	21.1512		20.5265	20.6996	21.3		20.7	21	21.5	21.3	21		20.2516	19.5158
2012	6	13	22.8448	23.0767	21.7823	22.2	21.1367		20.5033	20.6798	21.5		21	21.3	21.8	21.6	21.3		20.2312	19.5031
2012	6	14	22.6177	23.0286	21.6904	22.4	21.0664		20.421	20.6005	21.7		21.3	21.5	22	21.8	21.6		20.1556	19.4417
2012	6	15	22.1968	22.8704	21.4776	22.6	20.8851		20.2204	20.4022	21.9		21.6	21.8	22.3	22.1	21.8		19.9699	19.2837
2012	6	16	22.264	22.9324	21.5262	22.7	20.9327		20.2689	20.4516	22		21.6	21.8	22.3	22.1	21.9		20.0139	19.3241
2012	6	17	22.6433	23.1495	21.7533	22.8	21.1398		20.4895	20.6727	22.1		21.7	21.9	22.5	22.3	22		20.2172	19.503
2012	6	18	22.9849	23.3615	21.9696	22.8	21.3404		20.7016	20.8861	22.1		21.6	21.8	22.4	22.2	21.9		20.4134	19.6767
2012	6	19	23.5356	23.6879	22.3132	23	21.6573		21.0379	21.2243	22.3		21.8	22.1	22.6	22.4	22.1		20.7252	19.9516
2012	6	20	24.0452	24.0128	22.6474	23.2	21.9703		21.3678	21.5573	22.4		22.1	22.3	22.9	22.6	22.4		21.0322	20.2237
2012	6	21	24.4944	24.3233	22.9586	23.2	22.2666		21.6779	21.8715	22.4		22	22.2	22.8	22.5	22.3		21.3217	20.4817
2012	6	22	25.033	24.6897	23.3285	23.2	22.6187		22.0465	22.245	22.4		21.8	22.1	22.7	22.4	22.2		21.6662	20.7885
2012	6	23	25.2428	24.908	23.5217	23.2	22.8167		22.2471	22.4518	22.5		21.9	22.1	22.8	22.5	22.2		21.856	20.962
2012	6	24	25.1062	24.9547	23.5169	23.2	22.8383		22.2572	22.4685	22.5		21.8	22.1	22.7	22.4	22.1		21.8697	20.9824
2012	6	25	24.7095	24.858	23.3524	23.2	22.7145		22.1116	22.3292	22.5		21.8	22.1	22.7	22.4	22.1		21.7388	20.8762
2012	6	26	24.3954	24.7779	23.2158	23.3	22.6107		21.99	22.2125	22.6		21.8	22.1	22.8	22.4	22.2		21.629	20.7871
2012	6	27	23.9275	24.6027	22.9777	23.4	22.4121		21.768	21.9946	22.6		21.9	22.2	22.8	22.5	22.2		21.4256	20.6153
2012	6	28	23.5848	24.4656	22.7932	23.4	22.256		21.5945	21.8236	22.7		21.8	22.1	22.8	22.4	22.2		21.2659	20.48
2012	6	29	23.1285	24.2556	22.5324	23.4	22.0278		21.3451	21.576	22.7		21.8	22.1	22.8	22.4	22.2		21.0352	20.2816
2012	6	30	22.5659	23.9728	22.1973	23.4	21.7283		21.0213	21.2527	22.7		21.7	22	22.7	22.3	22.1		20.7346	20.021
2012	7	1	22.6873	24.0054	22.2348	23.3	21.7563		21.0533	21.2832	22.6		21.6	21.9	22.6	22.2	22		20.7622	20.0443
2012	7	2	22.8634	24.0723	22.3105	23.3	21.8195		21.1229	21.3516	22.6		21.5	21.9	22.5	22.2	21.9		20.825	20.0983
2012	7	3	23.1233	24.1896	22.442	23.2	21.9342		21.2474	21.4751	22.5		21.4	21.8	22.4	22.1	21.8		20.9389	20.1972
2012	7	4	23.4929	24.3728	22.6456	23.1	22.1159		21.4429	21.6702	22.4		21.1	21.6	22.2	21.8	21.6		21.1192	20.3545
2012	7	5	23.89	24.585	22.8771	23	22.3258		21.6673	21.8951	22.4		21	21.5	22.1	21.7	21.5		21.3271	20.5368
2012	7	6	24.1012	24.7204	23.0146	23	22.4554		21.8035	22.0328	22.4		21	21.5	22.1	21.8	21.5		21.4541	20.6497
2012	7	7	24.4969	24.9532	23.2616	23	22.6845		22.0461	22.2772	22.3		20.9	21.4	22	21.7	21.4		21.6801	20.8492
2012	7	8	25.0249	25.265	23.5935	22.9	22.993		22.3728	22.6065	22.3		20.9	21.4	21.9	21.6	21.4		21.9848	21.1181
2012	7	9	25.6217	25.6285	23.9774	23	23.3525		22.7522	22.9896	22.4		21	21.5	22.1	21.8	21.5		22.3393	21.4317
2012	7	10	25.9605	25.8836	24.2284	23.1	23.5981		23.0064	23.2491	22.4		21.2	21.6	22.2	21.9	21.6		22.5792	21.6471
2012	7	11	26.282	26.1372	24.4736	23.1	23.841		23.2565	23.5051	22.4		21.2	21.6	22.2	21.9	21.6		22.8158	21.8604
2012	7	12	26.3563	26.2741	24.5815	23.2	23.9632		23.3755	23.6308	22.5		21.4	21.7	22.3	22	21.8		22.9316	21.9691
2012	7	13	26.3444	26.3633	24.6356	23.3	24.0369		23.4422	23.7042	22.7		21.6	21.9	22.5	22.2	22		22.999	22.0358
2012	7	14	26.2102	26.3838	24.613	23.5	24.0409		23.4344	23.7029	22.8		21.9	22.2	22.8	22.5	22.2		22.9972	22.0419
2012	7	15	26.1049	26.4058	24.5966	23.7	24.0482		23.431	23.7055	23		22.1	22.4	23	22.7	22.4		22.9991	22.0507
2012	7	16	26.285	26.5585	24.734	23.8	24.191		23.5748	23.8545	23.1		22.3	22.5	23.2	22.9	22.6		23.1369	22.177
2012	7	17	25.8404	26.4045	24.5184	23.9	24.0189		23.3786	23.6643	23.2		22.5	22.7	23.4	23	22.8		22.9603	22.0301
2012	7	18	25.6136	26.3342	24.4084	24	23.936		23.2812	23.5713	23.3		22.6	22.8	23.5	23.1	22.9		22.874	21.9602
2012	7	19	25.5639	26.3386	24.3895	24	23.9319		23.2699	23.5637	23.3		22.5	22.8	23.5	23.1	22.8		22.867	21.9584
2012	7	20	26.0028	26.5799	24.6452	24.1	24.172		23.5227	23.8195	23.4		22.6	22.8	23.6	23.2	22.9		23.1042	22.1688
2012	7	21	26.16	26.698	24.7538	24.1	24.2841		23.6357	23.9366	23.4		22.5	22.7	23.4	23.1	22.8		23.2129	22.2684
2012	7	22	26.2726	26.7971	24.8396	24.1	24.3767		23.7274	24.0326	23.4		22.5	22.8	23.5	23.1	22.9		23.302	22.3511
2012	7	23	26.1052	26.7586	24.7672	24.1	24.3283		23.6668	23.9767	23.4		22.4	22.7	23.4	23	22.8		23.2504	22.3115
2012	7	24	25.7382	26.6106	24.5736	24	24.1692		23.488	23.8022	23.3		22.2	22.5	23.3	22.8	22.6		23.0888	22.1755
2012	7	25	25.3146	26.4165	24.3345	23.9	23.9654		23.263	23.5805	23.3		22.1	22.4	23.1	22.7	22.5		22.8837	22.0005
2012	7	26	24.7118	26.1146	23.9801	23.9	23.6541		22.9241	23.2439	23.2		22	22.3	23.1	22.6	22.4		22.5722	21.7316
2012	7	27	24.392	25.9277	23.7685	24	23.4646		22.7194	23.0399	23.3		22.1	22.4	23.2	22.7	22.5		22.3839	21.568
2012	7	28	23.9832	25.6854	23.4993	23.9	23.2207		22.4576	22.778	23.2		22	22.4	23.1	22.7	22.4		22.1419	21.3569
2012	7	29	23.868	25.5743	23.3878	23.9	23.1141		22.3457	22.6647	23.2		21.9	22.3	23	22.6	22.3		22.038	21.2647
2012	7	30	24.2451	25.7059	23.5569	23.8	23.2577		22.504	22.8211	23.2		21.8	22.2	22.9	22.5	22.3		22.1842	21.3898
2012	7	31	24.3787	25.7367	23.6041	23.9	23.2962		22.5472	22.8636	23.2		22	22.3	23	22.6	22.4		22.2247	21.424
2012	8	1	24.2195	25.6308	23.492	23.9	23.1941		22.4379	22.7543	23.3		22	22.4	23.1	22.7	22.4		22.1245	21.3362
2012	8	2	23.7345	25.3589	23.1919	24	22.9228		22.1468	22.4632	23.4		22.2	22.5	23.2	22.8	22.6		21.8557	21.1014
2012	8	3	23.761	25.3221	23.1695	24	22.8955		22.121	22.4359	23.4		22.1	22.5	23.2	22.8	22.5		21.8317	21.0783
2012	8	4	23.7784	25.2855	23.1464	24	22.8686		22.0951	22.4087	23.3		22	22.4	23.1	22.7	22.4		21.8079	21.0555
2012	8	5	23.7264	25.2185	23.0876	23.9	22.8106		22.0354	22.3479	23.3		22	22.3	23.1	22.6	22.4		21.7529	21.0058
2012	8	6	23.9874	25.3071	23.2077	23.9	22.9126		22.1482	22.4595	23.2		21.9	22.2	23	22.5	22.3		21.8578	21.0952
2012	8	7	24.4911	25.5293	23.4764	23.8	23.1506		22.4062	22.7168	23.2		21.8	22.2	22.9	22.5	22.2		22.0978	21.3029
2012	8	8	24.7516	25.6539	23.6241	23.8	23.2858		22.5508	22.8623	23.2		21.8	22.2	22.9	22.5	22.3		22.2341	21.422
2012	8	9	24.7451	25.6572	23.628	24	23.2952		22.5585	22.8718	23.4		22.2	22.5	23.2	22.8	22.6		22.2443	21.4321
2012	8	10	24.7232	25.6517	23.6217	24.1	23.2956		22.5564	22.8716	23.5		22.3	22.6	23.4	22.9	22.7		22.2455	21.4345
2012	8	11	24.5635	25.5761	23.5352	24.2	23.2246		22.4771	22.7945	23.6		22.5	22.7	23.5	23.1	22.9		22.1754	21.3749
2012	8	12	24.4058	25.4942	23.4441	24.3	23.148		22.3925	22.7116	23.6		22.5	22.8	23.6	23.1	22.9		22.1001	21.3104
2012	8	13	23.9959	25.2809	23.2045	24.4	22.9376		22.1642	22.4849	23.7		22.7	22.9	23.7	23.2	23		21.8915	21.1296
2012	8	14	23.9551	25.2334	23.1619	24.3	22.8997		22.1235	22.4448	23.7		22.6	22.8	23.7	23.2	23		21.856	21.0983
2012	8	15	24.0077	25.2321	23.1726	24.4	22.9096		22.1344	22.4562	23.8		22.8	22.9	23.8	23.3	23.1		21.8683	21.1086
2012	8	16	24.1493	25.2787	23.2371	24.5	22.9685		22.1977	22.5201	23.8		22.8	23	23.8	23.3	23.1		21.9294	21.1616
2012	8	17	24.1621	25.2688	23.2341	24.5	22.9688		22.197	22.5206	23.8		22.8	23	23.8	23.3	23.1		21.9316	21.1639
2012	8	18	24.0926	25.2195	23.1854	24.4	22.9287		22.1526	22.4775	23.8		22.7	22.9	23.7	23.2	23		21.8935	21.1313
2012	8	19	23.8317	25.0733	23.0262	24.3	22.7897		22.0015	22.328	23.7		22.5	22.7	23.6	23	22.8		21.7568	21.0127
2012	8	20	23.686	24.9741	22.925	24.1	22.7004		21.9051	22.2324	23.5		22.1	22.4	23.3	22.7	22.5		21.6702	20.9372
2012	8	21	23.5484	24.8744	22.8253	24.1	22.6115		21.8095	22.1376	23.5		22.1	22.4	23.2	22.7	22.5		21.5843	20.8619
2012	8	22	23.3651	24.7484	22.697	24.1	22.4964		21.6861	22.0147	23.5		22	22.3	23.2	22.6	22.5		21.4725	20.7639
2012	8	23	23.1887	24.6204	22.5691	23.9	22.3804		21.5622	21.891	23.3		21.7	22.1	22.9	22.3	22.2		21.36	20.665
2012	8	24	23.0281	24.4956	22.447	23.8	22.2686		21.4435	21.7722	23.2		21.5	21.9	22.7	22.2	22		21.2522	20.5697
2012	8	25	22.5212	24.1958	22.1261	23.7	21.9781		21.1326	21.4613	23.1		21.5	21.8	22.7	22.1	21.9		20.9662	20.3192
2012	8	26	22.63	24.1829	22.1418	23.6	21.9847		21.1438	21.4711	23		21.3	21.7	22.5	22	21.8		20.9778	20.3263
2012	8	27	22.6337	24.1272	22.1057	23.6	21.9468		21.1063	21.4326	23		21.4	21.7	22.5	22	21.8		20.9446	20.295
2012	8	28	22.6518	24.0827	22.0815	23.6	21.9204		21.0807	21.4064	23.1		21.5	21.8	22.6	22.1	21.9		20.9228	20.2738
2012	8	29	22.9798	24.196	22.2368	23.5	22.0556		21.229	21.5539	23		21.4	21.7	22.5	22	21.8		21.0621	20.3931
2012	8	30	22.942	24.1452	22.1975	23.5	22.0206		21.1919	21.5174	23		21.4	21.7	22.5	22	21.8		21.0307	20.3649
2012	8	31	23.2755	24.2784	22.369	23.5	22.1745		21.3583	21.6842	22.9		21.4	21.7	22.5	21.9	21.8		21.1879	20.501
2012	9	1	23.4875	24.3672	22.4831	23.4	22.2809		21.4717	21.7991	22.9		21.3	21.6	22.4	21.9	21.7		21.2969	20.5962
2012	9	2	23.2988	24.2672	22.3765	23.4	22.1925		21.3738	21.7036	22.9		21.3	21.6	22.4	21.9	21.7		21.2108	20.5224
2012	9	3	23.4083	24.3068	22.4325	23.4	22.2481		21.4318	21.7636	22.8		21.3	21.6	22.4	21.9	21.7		21.2689	20.5737
2012	9	4	23.3904	24.2883	22.4195	23.3	22.2436		21.4242	21.7585	22.8		21.3	21.5	22.4	21.8	21.7		21.2667	20.5729
2012	9	5	23.4251	24.2952	22.4354	23.1	22.2651		21.4446	21.7813	22.6		20.9	21.2	22	21.4	21.3		21.2904	20.5949
2012	9	6	23.6682	24.4068	22.5705	22.8	22.3939		21.5802	21.9194	22.3		20.4	20.8	21.6	21	20.9		21.421	20.7101
2012	9	7	23.9081	24.5268	22.7109	22.4	22.53		21.7226	22.0649	22		19.9	20.3	21.1	20.6	20.4		21.5585	20.8319
2012	9	8	24.3065	24.7344	22.9476	22.3	22.7547		21.9592	22.3053	21.9		19.7	20.2	20.9	20.4	20.3		21.7838	21.031
2012	9	9	24.4186	24.8153	23.0322	22.4	22.8473		22.0515	22.4025	21.9		20	20.4	21.1	20.6	20.4		21.8765	21.1158
2012	9	10	24.2635	24.766	22.9657	22.4	22.8057		21.9986	22.3551	22		20.2	20.5	21.3	20.8	20.6		21.835	21.0842
2012	9	11	23.9978	24.6525	22.8284	22.5	22.6993		21.8766	22.2382	22		20.4	20.6	21.4	20.9	20.8		21.7291	20.9962
2012	9	12	24.0358	24.6761	22.853	22.5	22.735		21.9089	22.2748	22		20.4	20.6	21.4	20.9	20.8		21.7657	21.0315
2012	9	13	24.0247	24.6758	22.8498	22.4	22.7463		21.9147	22.2851	21.9		20.4	20.6	21.4	20.9	20.7		21.7779	21.0456
2012	9	14	23.8824	24.609	22.7707	22.4	22.6895		21.8472	22.222	21.9		20.3	20.6	21.3	20.8	20.7		21.7221	21.0006
2012	9	15	23.5676	24.4499	22.5882	22.1	22.5389		21.6792	22.0583	21.7		20	20.3	21	20.5	20.4		21.5731	20.874
2012	9	16	23.4023	24.3512	22.4804	22	22.4521		21.5814	21.964	21.5		19.7	20.1	20.8	20.3	20.2		21.4885	20.8027
2012	9	17	23.4257	24.3396	22.4754	21.7	22.4557		21.5818	21.9673	21.3		19.3	19.7	20.4	19.9	19.8		21.4945	20.8097
2012	9	18	23.2674	24.2401	22.3691	21.5	22.3692		21.4848	21.8735	21.1		19	19.4	20.1	19.7	19.5		21.4105	20.7385
2012	9	19	22.8527	24.0082	22.1133	21.1	22.1478		21.243	21.6347	20.7		18.4	18.9	19.6	19.1	19		21.1921	20.55
2012	9	20	22.6215	23.8511	21.9501	20.9	22.0055		21.0883	21.482	20.6		18.4	18.8	19.5	19	18.9		21.0536	20.43
2012	9	21	22.2664	23.6258	21.7121	20.8	21.7945		20.8603	21.2556	20.5		18.3	18.7	19.4	18.9	18.8		20.847	20.2501
2012	9	22	21.9071	23.3869	21.4638	20.7	21.5715		20.6208	21.017	20.4		18.3	18.7	19.3	18.9	18.8		20.629	20.0595
2012	9	23	21.5881	23.1571	21.2312	20.8	21.3597		20.3948	20.7911	20.5		18.6	18.9	19.5	19.1	19		20.423	19.8784
2012	9	24	21.4821	23.0244	21.1144	21	21.2492		20.2792	20.6748	20.6		18.9	19.2	19.8	19.4	19.3		20.3187	19.785
2012	9	25	21.3849	22.8972	21.0046	21.2	21.1448		20.1702	20.5652	20.8		19.4	19.5	20.2	19.8	19.7		20.2205	19.697
2012	9	26	20.8129	22.5368	20.6273	21.5	20.8014		19.8036	20.1983	21.1		20	20	20.7	20.3	20.2		19.8839	19.4013
2012	9	27	20.4233	22.2481	20.3407	21.7	20.5345		19.5217	19.9148	21.2		20.3	20.3	21	20.6	20.5		19.6247	19.1718
2012	9	28	19.9205	21.8942	19.984	21.7	20.2025		19.1708	19.5617	21.2		20.3	20.3	21	20.6	20.5		19.301	18.8853
2012	9	29	20.0668	21.8481	19.987	21.6	20.1887		19.1647	19.5521	21.2		20.2	20.2	21	20.5	20.4		19.296	18.875
2012	9	30	20.2502	21.8351	20.0236	21.6	20.2078		19.1928	19.5772	21.2		20.2	20.2	21	20.5	20.5		19.3231	18.8934
2012	10	1	20.0141	21.6297	19.8343	21.7	20.0279		19.005	19.3875	21.3		20.3	20.3	21.1	20.6	20.6		19.151	18.7393
2012	10	2	20.2869	21.6724	19.9317	21.7	20.1035		19.0931	19.4733	21.3		20.3	20.3	21.1	20.6	20.6		19.2342	18.8071
2012	10	3	21.0785	21.9897	20.3376	21.7	20.4588		19.481	19.8593	21.3		20.4	20.3	21.2	20.6	20.6		19.5959	19.1182
2012	10	4	21.4539	22.1391	20.5358	21.8	20.6372		19.6739	20.0529	21.3		20.5	20.4	21.3	20.7	20.7		19.7789	19.2764
2012	10	5	21.5185	22.1524	20.5701	21.8	20.6734		19.7114	20.0924	21.3		20.4	20.3	21.2	20.6	20.6		19.819	19.3115
2012	10	6	21.0914	21.9259	20.3266	21.5	20.4626		19.482	19.8658	21.1		19.9	19.9	20.8	20.2	20.2		19.6123	19.1324
2012	10	7	20.965	21.8307	20.2398	21.3	20.3886		19.4016	19.7871	20.9		19.7	19.7	20.6	20	20		19.5428	19.0718
2012	10	8	20.9664	21.7953	20.2224	21.3	20.3762		19.3877	19.7748	20.9		19.6	19.6	20.5	19.9	19.9		19.5349	19.0645
2012	10	9	20.8932	21.7252	20.1638	21.2	20.3277		19.3345	19.7235	20.8		19.4	19.5	20.3	19.8	19.8		19.4909	19.0261
2012	10	10	20.5513	21.5209	19.9514	21.2	20.1416		19.1331	19.5241	20.8		19.4	19.5	20.4	19.8	19.8		19.3095	18.8682
2012	10	11	20.088	21.2445	19.6605	21.2	19.8829		18.8545	19.247	20.8		19.6	19.6	20.5	19.9	19.9		19.0562	18.647
2012	10	12	19.8052	21.0409	19.4599	21.2	19.7012		18.6606	19.0536	20.8		19.6	19.6	20.5	19.9	19.9		18.8806	18.4923
2012	10	13	19.461	20.7996	19.2191	21.4	19.4819		18.427	18.82	21		19.9	19.9	20.8	20.2	20.2		18.6678	18.3048
2012	10	14	19.1272	20.5539	18.9774	21.3	19.2595		18.1913	18.5837	20.9		19.9	19.8	20.8	20.1	20.2		18.4525	18.1144
2012	10	15	18.3469	20.0792	18.4768	21.4	18.8035		17.7047	18.0963	21		20	19.9	20.9	20.2	20.3		18.0045	17.7209
2012	10	16	17.8175	19.7024	18.0997	21.4	18.4517		17.3334	17.7225	21		20	19.9	20.9	20.2	20.3		17.662	17.4173
2012	10	17	17.9303	19.6296	18.0781	21.4	18.4142		17.3029	17.688	21		20	19.9	20.9	20.2	20.3		17.6341	17.3864
2012	10	18	18.1285	19.6132	18.1171	21.4	18.4334		17.3322	17.7139	21		20	19.9	20.9	20.2	20.3		17.6623	17.4049
2012	10	19	18.1005	19.5015	18.0409	21.4	18.3531		17.2528	17.6321	21		20	19.8	20.9	20.2	20.2		17.5904	17.3374
2012	10	20	17.8892	19.3049	17.8656	21.4	18.1853		17.0784	17.4558	21		20	19.9	20.9	20.2	20.3		17.4309	17.1939
2012	10	21	17.6685	19.1015	17.6835	21.4	18.0109		16.8972	17.2725	21		20	19.8	20.9	20.2	20.3		17.265	17.0446
2012	10	22	17.0353	18.6916	17.2656	21.4	17.6251		16.4884	16.8617	21		20	19.8	20.9	20.2	20.2		16.8882	16.7116
2012	10	23	16.753	18.4358	17.0327	21.4	17.4002		16.2553	16.6252	21		20	19.8	20.9	20.2	20.3		16.6731	16.518
2012	10	24	16.9238	18.4009	17.0554	21.2	17.4027		16.2678	16.6338	20.8		19.7	19.6	20.7	19.9	20		16.6853	16.5217
2012	10	25	17.5706	18.6173	17.3609	21.1	17.6614		16.5551	16.9175	20.7		19.6	19.5	20.5	19.8	19.9		16.9524	16.7483
2012	10	26	17.8809	18.7014	17.5013	21	17.7801		16.6879	17.0489	20.6		19.4	19.3	20.4	19.6	19.7		17.0782	16.854
2012	10	27	18.3732	18.8933	17.7578	20.7	18.0069		16.9351	17.2958	20.4		19	19	20	19.3	19.4		17.3109	17.054
2012	10	28	18.6862	19.0202	17.9296	20.5	18.1636		17.104	17.4659	20.2		18.6	18.7	19.7	18.9	19		17.4723	17.1937
2012	10	29	18.4392	18.8846	17.793	20.3	18.0485		16.978	17.3425	20		18.4	18.5	19.4	18.7	18.8		17.3615	17.0977
2012	10	30	18.1035	18.695	17.5971	20.2	17.8788		16.7937	17.1605	19.9		18.2	18.3	19.2	18.5	18.6		17.1963	16.9541
2012	10	31	17.8904	18.5533	17.4601	20	17.7592		16.6646	17.0331	19.7		18	18.1	19.1	18.3	18.4		17.0818	16.8539
2012	11	1	17.7843	18.4577	17.3781	19.8	17.6876		16.5878	16.9575	19.6		17.8	17.9	18.9	18.2	18.3		17.0155	16.7951
2012	11	2	17.5617	18.3028	17.2283	19.6	17.555		16.4453	16.8163	19.4		17.5	17.6	18.5	17.9	18		16.8882	16.6835
2012	11	3	17.5518	18.2466	17.194	19.4	17.5244		16.4134	16.7852	19.2		17.2	17.4	18.3	17.6	17.7		16.863	16.6602
2012	11	4	17.2583	18.0531	17.0007	19.2	17.3522		16.2286	16.6016	19		17.1	17.2	18.1	17.4	17.5		16.6964	16.5141
2012	11	5	17.0751	17.905	16.863	19	17.2278		16.0961	16.4696	18.8		16.9	17	17.9	17.2	17.3		16.5778	16.4091
2012	11	6	16.7035	17.66	16.6156	18.8	17.0042		15.8573	16.2313	18.6		16.6	16.8	17.6	17	17.1		16.3604	16.218
2012	11	7	16.1022	17.2901	16.2293	18.6	16.6539		15.483	15.8569	18.5		16.5	16.7	17.5	16.9	17		16.017	15.9165
2012	11	8	15.6691	16.9835	15.9239	18.4	16.3711		15.1838	15.5563	18.3		16.3	16.5	17.3	16.7	16.8		15.7422	15.6732
2012	11	9	15.4934	16.7929	15.7569	18.3	16.209		15.0162	15.3864	18.1		16.2	16.3	17.1	16.5	16.6		15.5884	15.5344
2012	11	10	15.3977	16.6422	15.6364	18.1	16.088		14.8933	15.2608	18		16.1	16.2	17	16.4	16.5		15.4759	15.4313
2012	11	11	14.5877	16.1417	15.1139	18.1	15.608		14.383	14.7485	17.9		16.1	16.2	16.9	16.4	16.5		15.0047	15.0162
2012	11	12	13.7161	15.5845	14.5373	18	15.0732		13.8168	14.1787	17.9		16.1	16.2	16.9	16.4	16.5		14.4804	14.553
2012	11	13	13.0747	15.1143	14.0723	17.9	14.6316		13.3543	13.7108	17.8		16.1	16.1	16.8	16.3	16.4		14.0505	14.1699
2012	11	14	12.908	14.8639	13.8673	17.9	14.4181		13.1398	13.4893	17.7		16.1	16.1	16.9	16.4	16.5		13.8493	13.9845
2012	11	15	12.8797	14.6878	13.7469	17.7	14.2806		13.0073	13.3497	17.6		16	16	16.7	16.2	16.3		13.724	13.8652
2012	11	16	12.8775	14.5357	13.6512	17.8	14.167		12.8997	13.2354	17.6		16.2	16.1	16.8	16.3	16.5		13.622	13.7666
2012	11	17	12.923	14.4186	13.5922	17.7	14.0881		12.8287	13.1581	17.6		16.2	16.1	16.8	16.3	16.5		13.5543	13.6983
2012	11	18	13.1425	14.4	13.642	17.6	14.1088		12.864	13.1877	17.5		16.1	16	16.7	16.2	16.4		13.5855	13.7167
2012	11	19	13.4059	14.4219	13.7311	17.5	14.1687		12.9397	13.2584	17.4		16	15.9	16.7	16.2	16.3		13.6548	13.7694
2012	11	20	13.5611	14.4092	13.773	17.5	14.1905		12.9723	13.2874	17.4		16.1	15.9	16.7	16.2	16.3		13.6852	13.7894
2012	11	21	13.3463	14.2266	13.6141	17.3	14.0359		12.8132	13.1256	17.2		15.8	15.7	16.5	16	16.1		13.5386	13.6564
2012	11	22	13.3049	14.1263	13.5504	17	13.9657		12.7455	13.0549	16.9		15.4	15.4	16.1	15.6	15.7		13.4764	13.5967
2012	11	23	13.2815	14.0391	13.4994	16.9	13.908		12.6907	12.9973	16.8		15.3	15.3	16	15.5	15.7		13.4264	13.5479
2012	11	24	13.3636	14.0086	13.5112	17	13.9075		12.6969	13.0011	16.8		15.5	15.4	16.1	15.6	15.8		13.4331	13.5488
2012	11	25	13.0567	13.7942	13.3079	16.9	13.7168		12.4971	12.7995	16.8		15.5	15.4	16.1	15.6	15.8		13.2493	13.3846
2012	11	26	13.207	13.7978	13.3573	16.6	13.7501		12.5397	12.8396	16.5		15.1	15	15.7	15.2	15.4		13.2896	13.4149
2012	11	27	13.2609	13.7651	13.36	16.5	13.7444		12.5389	12.837	16.4		14.9	14.9	15.6	15.1	15.3		13.2903	13.4114
2012	11	28	13.2075	13.6857	13.306	16.4	13.6896		12.4842	12.7811	16.4		14.9	14.9	15.6	15.1	15.3		13.2413	13.3654
2012	11	29	12.9266	13.4955	13.1234	16.1	13.5201		12.3058	12.6017	16.1		14.5	14.5	15.2	14.7	14.9		13.0778	13.2199
2012	11	30	12.6944	13.3212	12.9616	16	13.3676		12.1464	12.4409	15.9		14.3	14.3	14.9	14.5	14.7		12.9316	13.0889
2012	12	1	12.2197	13.0217	12.6577	15.6	13.0869		11.8493	12.1422	15.6		13.8	13.9	14.5	14.1	14.2		12.6574	12.8463
2012	12	2	12.0296	12.848	12.5038	15.1	12.9368		11.6947	11.9848	15.1		13.1	13.3	13.8	13.4	13.6		12.5144	12.7168
2012	12	3	11.5968	12.5523	12.2109	14.7	12.6616		11.4055	11.693	14.8		12.6	12.8	13.3	12.9	13.1		12.2466	12.4785
2012	12	4	11.4373	12.3799	12.0643	14.2	12.5142		11.2556	11.5394	14.3		11.9	12.2	12.7	12.3	12.5		12.107	12.351
2012	12	5	11.0957	12.118	11.815	13.7	12.2749		11.0066	11.2868	13.8		11.2	11.5	11.9	11.6	11.8		11.8756	12.1435
2012	12	6	11.1543	12.0468	11.7879	13.4	12.2321		10.9706	11.2463	13.5		10.9	11.3	11.7	11.4	11.5		11.8408	12.1064
2012	12	7	10.8688	11.8155	11.5735	13.2	12.0237		10.7551	11.027	13.3		10.8	11.1	11.5	11.2	11.4		11.6402	11.9256
2012	12	8	10.6739	11.624	11.4069	13	11.8567		10.5849	10.8526	13.1		10.7	11	11.3	11.1	11.2		11.4811	11.7806
2012	12	9	10.4875	11.4358	11.2449	12.8	11.6931		10.4187	10.682	13		10.7	11	11.2	11	11.2		11.3256	11.6384
2012	12	10	10.2805	11.2371	11.071	12.6	11.5186		10.2409	10.4997	12.8		10.6	10.8	11.1	10.9	11.1		11.1591	11.4867
2012	12	11	9.52546	10.7661	10.5854	12.4	11.0648		9.76225	10.0168	12.6		10.4	10.6	10.8	10.7	10.9		10.7139	11.0922
2012	12	12	9.02365	10.3966	10.2259	12.4	10.7179		9.4017	9.65029	12.5		10.6	10.7	10.9	10.8	11		10.3768	10.79
2012	12	13	8.19129	9.85207	9.67093	12.3	10.1932		8.85086	9.09294	12.4		10.6	10.7	10.9	10.8	11		9.86268	10.333
2012	12	14	7.90367	9.55279	9.40794	12.3	9.92339		8.57786	8.81142	12.4		10.8	10.8	11	10.9	11.1		9.6044	10.0967
2012	12	15	7.51714	9.20495	9.09042	12.1	9.60409		8.25191	8.47679	12.3		10.7	10.7	10.9	10.8	11		9.29685	9.81722
2012	12	16	7.37991	8.97666	8.91281	12.1	9.40825		8.05993	8.27547	12.2		10.8	10.8	11	10.9	11.1		9.11288	9.64477
2012	12	17	7.58842	8.92627	8.93784	12.1	9.39438		8.06384	8.26993	12.1		10.8	10.8	11	10.9	11.1		9.11036	9.63036
2012	12	18	7.60726	8.8028	8.87164	11.8	9.30303		7.9823	8.18009	11.9		10.5	10.5	10.7	10.6	10.8		9.02951	9.54895
2012	12	19	7.61728	8.68618	8.8092	11.7	9.21718		7.90571	8.09573	11.8		10.4	10.4	10.6	10.6	10.7		8.95363	9.47246
2012	12	20	7.41719	8.47561	8.63502	11.6	9.03346		7.72262	7.90552	11.7		10.4	10.3	10.5	10.5	10.6		8.77951	9.31108
2012	12	21	7.01594	8.166	8.34682	11.4	8.74775		7.42958	7.60549	11.5		10.2	10.2	10.3	10.3	10.5		8.50351	9.06104
2012	12	22	6.25943	7.67278	7.85083	11.3	8.27435		6.93507	7.10377	11.4		10.1	10.1	10.2	10.2	10.4		8.04049	8.64773
2012	12	23	5.90923	7.35848	7.56902	11.2	7.98718		6.64388	6.80368	11.3		10	10	10.1	10.2	10.3		7.76448	8.3956
2012	12	24	5.74221	7.13141	7.38921	11.2	7.78996		6.4503	6.60071	11.3		10.2	10.2	10.2	10.3	10.5		7.57847	8.22139
2012	12	25	5.64597	6.94388	7.25352	11.1	7.6327		6.29959	6.44066	11.2		10.2	10.1	10.2	10.2	10.4		7.43218	8.08187
2012	12	26	5.43291	6.70569	7.05727	11	7.42247		6.09122	6.22331	11.1		10	10	10.1	10.1	10.3		7.23267	7.89636
2012	12	27	5.71178	6.71252	7.14179	10.9	7.46329		6.15355	6.27625	11		10	9.9	10	10.1	10.2		7.28369	7.92884
2012	12	28	6.05613	6.77376	7.28018	10.9	7.5569		6.27059	6.38502	10.9		10	9.9	10	10.1	10.2		7.38628	8.00754
2012	12	29	6.63717	6.97506	7.56988	10.7	7.79086		6.53652	6.64377	10.8		9.7	9.7	9.7	9.8	10		7.62774	8.20856
2012	12	30	6.64598	6.92434	7.55719	10.5	7.76157		6.51518	6.61749	10.6		9.5	9.5	9.5	9.6	9.8		7.60469	8.18156
2012	12	31	6.19683	6.65191	7.2867	10.3	7.50326		6.24612	6.34423	10.4		9.3	9.3	9.3	9.4	9.6		7.35254	7.95571
2013	1	1	5.75797	6.36997	7.00975	10.1	7.23618		5.96895	6.0621	10.2		9	9.1	9	9.2	9.3		7.09216	7.72192
2013	1	2	6.05679	6.43987	7.14098	10.1	7.33114		6.08348	6.17036	10.2		9.2	9.2	9.2	9.3	9.5		7.19371	7.80226
2013	1	3	6.48561	6.59278	7.3596	10	7.50833		6.28466	6.36621	10.1		9.1	9.2	9.1	9.3	9.4		7.3763	7.95435
2013	1	4	6.57236	6.59912	7.40016	10.2	7.5315		6.31726	6.39505	10.2		9.5	9.4	9.3	9.6	9.7		7.40384	7.9731
2013	1	5	6.63682	6.60107	7.43183	10.1	7.54843		6.34222	6.41672	10.2		9.5	9.4	9.4	9.6	9.7		7.42461	7.98653
2013	1	6	6.80344	6.65873	7.52416	10.2	7.62096		6.4264	6.49788	10.2		9.7	9.6	9.5	9.7	9.9		7.50042	8.04836
2013	1	7	7.14635	6.81262	7.72215	10.1	7.79018		6.61368	6.68259	10.1		9.6	9.5	9.4	9.6	9.8		7.67209	8.19432
2013	1	8	6.86549	6.67366	7.5765	10	7.65593		6.47187	6.53965	10		9.3	9.3	9.2	9.4	9.6		7.53981	8.07701
2013	1	9	7.16225	6.80888	7.7487	9.8	7.80351		6.63496	6.70058	9.9		9.1	9.1	9	9.2	9.4		7.68923	8.20423
2013	1	10	7.21876	6.83873	7.79355	9.6	7.84037		6.67708	6.74153	9.6		8.8	8.8	8.7	9	9.1		7.72726	8.23552
2013	1	11	7.17269	6.82025	7.78074	9.4	7.82638		6.66396	6.7275	9.5		8.6	8.7	8.5	8.8	8.9		7.7142	8.22268
2013	1	12	7.34168	6.90611	7.88737	9.3	7.91884		6.76568	6.82807	9.4		8.5	8.6	8.4	8.7	8.8		7.80732	8.3022
2013	1	13	7.67768	7.08165	8.09317	9.4	8.10158		6.96389	7.02542	9.4		8.7	8.7	8.5	8.8	8.9		7.99004	8.46024
2013	1	14	7.89641	7.21266	8.24152	9.5	8.23604		7.10849	7.17004	9.5		8.9	8.9	8.7	9	9.2		8.12371	8.5766
2013	1	15	8.05603	7.32198	8.36078	9.1	8.34634		7.22607	7.28816	9.2		8.4	8.5	8.2	8.6	8.7		8.23267	8.67209
2013	1	16	8.46563	7.55943	8.62413	8.9	8.5866		7.48314	7.54588	9		8.1	8.2	8	8.3	8.4		8.47096	8.88054
2013	1	17	8.36918	7.56114	8.60992	8.8	8.58214		7.47461	7.53927	8.8		7.9	8.1	7.8	8.2	8.3		8.464	8.87671
2013	1	18	8.55932	7.69697	8.75134	8.8	8.71529		7.61509	7.68107	8.9		8.1	8.2	7.9	8.3	8.4		8.59459	8.99221
2013	1	19	8.36606	7.64807	8.67772	8.8	8.65738		7.5489	7.61681	8.9		8.2	8.3	8	8.4	8.5		8.53401	8.94182
2013	1	20	8.62752	7.81268	8.85268	8.9	8.81917		7.72073	7.78957	9		8.5	8.5	8.2	8.6	8.7		8.69317	9.08197
2013	1	21	9.01259	8.04685	9.10347	9	9.05055		7.96667	8.0368	9		8.6	8.6	8.3	8.7	8.8		8.92125	9.28269
2013	1	22	9.42673	8.30828	9.37968	9.2	9.3075		8.23876	8.31089	9.1		9	8.9	8.6	9	9.1		9.17408	9.50584
2013	1	23	9.71769	8.52187	9.59483	9.3	9.51285		8.45369	8.52868	9.2		9.2	9	8.8	9.2	9.3		9.37456	9.68441
2013	1	24	10.2206	8.8472	9.93435	9.3	9.83108		8.78945	8.86757	9.2		9.2	9	8.8	9.2	9.3		9.68719	9.96115
2013	1	25	10.642	9.14742	10.2379	9.3	10.1207		9.09256	9.17479	9.2		9.2	9.1	8.9	9.2	9.4		9.97029	10.2133
2013	1	26	10.7264	9.29162	10.3567	9.4	10.2478		9.21912	9.30641	9.3		9.3	9.2	9	9.3	9.5		10.0905	10.3246
2013	1	27	10.1875	9.12329	10.117	9.4	10.0538		8.99956	9.09225	9.3		9.3	9.2	8.9	9.3	9.5		9.88996	10.1568
2013	1	28	10.3247	9.25956	10.2376	9.6	10.1753		9.12328	9.21916	9.5		9.8	9.6	9.4	9.7	9.9		10.0058	10.2624
2013	1	29	10.4357	9.3836	10.3434	9.8	10.2835		9.23271	9.3318	9.6		10	9.7	9.6	9.9	10.1		10.1083	10.3565
2013	1	30	10.4485	9.45868	10.3929	9.8	10.3411		9.28753	9.38983	9.7		10	9.8	9.6	10	10.1		10.1601	10.4064
2013	1	31	10.7505	9.67233	10.6028	9.8	10.5409		9.49631	9.60127	9.7		9.9	9.8	9.6	10	10.1		10.3541	10.5797
2013	2	1	10.5516	9.64617	10.5342	10	10.4931		9.43739	9.54578	9.8		10.1	10	9.8	10.1	10.2		10.3005	10.5381
2013	2	2	10.5564	9.70729	10.5707	10	10.5362		9.4779	9.58874	9.9		10.2	10	9.8	10.2	10.3		10.3382	10.5751
2013	2	3	10.706	9.83604	10.6865	10.3	10.6489		9.59401	9.70685	10.1		10.7	10.5	10.3	10.7	10.8		10.4456	10.6723
2013	2	4	10.9759	10.0267	10.8724	10.5	10.8245		9.77789	9.89266	10.3		10.9	10.6	10.5	10.8	10.9		10.6156	10.8241
2013	2	5	11.5273	10.3638	11.2237	10.6	11.1492		10.1219	10.2387	10.4		11	10.8	10.6	11	11.1		10.9341	11.1055
2013	2	6	11.7969	10.5799	11.4285	10.9	11.3469		10.3271	10.4471	10.6		11.4	11.1	11	11.3	11.4		11.1249	11.2769
2013	2	7	12.0358	10.7859	11.6193	11	11.5331		10.5193	10.6429	10.8		11.6	11.3	11.2	11.5	11.6		11.3039	11.4385
2013	2	8	12.6839	11.1979	12.0446	11.1	11.9297		10.938	11.065	10.8		11.5	11.2	11.1	11.4	11.5		11.6926	11.7827
2013	2	9	13.2836	11.6061	12.4569	11.1	12.3193		11.3469	11.4785	10.8		11.4	11.2	11.1	11.4	11.5		12.0731	12.1213
2013	2	10	13.1988	11.6923	12.4921	11.2	12.3757		11.3946	11.5323	11		11.6	11.4	11.3	11.6	11.7		12.12	12.1708
2013	2	11	13.1611	11.7888	12.5429	11.3	12.4434		11.4556	11.5988	11		11.5	11.3	11.3	11.6	11.6		12.1788	12.2298
2013	2	12	12.8605	11.745	12.4362	11.3	12.3679		11.3634	11.5116	11		11.4	11.3	11.2	11.5	11.6		12.095	12.1643
2013	2	13	12.3012	11.5531	12.1669	11.5	12.1426		11.1117	11.264	11.2		11.8	11.6	11.6	11.8	11.9		11.8625	11.9682
2013	2	14	11.8857	11.403	11.9571	11.6	11.9636		10.9132	11.0677	11.3		11.9	11.7	11.7	11.9	12		11.6778	11.8115
2013	2	15	11.6836	11.3374	11.8535	11.7	11.8742		10.8138	10.969	11.4		11.9	11.7	11.7	12	12.1		11.5836	11.7321
2013	2	16	11.6945	11.3667	11.8639	11.7	11.8837		10.8226	10.9776	11.4		11.9	11.8	11.7	12	12.1		11.5888	11.7382
2013	2	17	11.7221	11.4035	11.8845	11.7	11.9013		10.8406	10.995	11.4		11.8	11.7	11.7	11.9	12		11.6023	11.7512
2013	2	18	11.9653	11.5469	12.0284	11.8	12.0285		10.9773	11.1306	11.5		11.8	11.7	11.7	11.9	12		11.7254	11.8593
2013	2	19	12.4394	11.8135	12.3112	11.8	12.2812		11.2486	11.4011	11.5		11.9	11.7	11.7	11.9	12		11.9733	12.0765
2013	2	20	12.2814	11.7853	12.249	11.9	12.2291		11.1896	11.3427	11.6		11.9	11.8	11.8	12	12.1		11.9162	12.0292
2013	2	21	12.1359	11.7534	12.1869	11.8	12.1745		11.1291	11.282	11.6		11.8	11.7	11.7	11.9	12		11.8572	11.9795
2013	2	22	12.2842	11.8584	12.2855	12	12.2614		11.2222	11.3743	11.7		11.9	11.8	11.8	12	12.1		11.9398	12.0523
2013	2	23	12.6153	12.0581	12.4917	12	12.4451		11.4195	11.5705	11.7		12	11.9	11.9	12.1	12.1		12.1188	12.2092
2013	2	24	12.6214	12.1087	12.5225	12	12.4742		11.449	11.5999	11.7		11.8	11.8	11.8	12	12		12.143	12.2321
2013	2	25	12.6921	12.1885	12.5879	12	12.5335		11.5115	11.662	11.7		11.8	11.8	11.8	12	12		12.1975	12.281
2013	2	26	13.1633	12.4664	12.881	12.1	12.796		11.7933	11.943	11.8		12	12	11.9	12.1	12.2		12.4549	12.5064
2013	2	27	13.3464	12.6186	13.0232	12.1	12.9273		11.9319	12.0818	11.8		12	11.9	11.9	12.1	12.2		12.5805	12.6181
2013	2	28	13.1149	12.5692	12.9323	12.3	12.851		11.8461	11.9969	12		12.2	12.1	12.1	12.3	12.4		12.4985	12.5495
2013	3	1	12.8265	12.4777	12.7983	12.3	12.733		11.717	11.8678	12		12.1	12.1	12	12.3	12.3		12.3756	12.4444
2013	3	2	12.6791	12.4406	12.7329	12.1	12.6727		11.6518	11.8016	11.8		11.8	11.8	11.8	12	12		12.311	12.389
2013	3	3	12.3655	12.313	12.5674	12.1	12.5207		11.4887	11.6371	11.9		11.8	11.8	11.8	12	12.1		12.1554	12.2537
2013	3	4	12.1254	12.2074	12.4333	12.2	12.3932		11.3539	11.4998	11.9		11.8	11.9	11.8	12	12.1		12.025	12.1392
2013	3	5	12.1265	12.2109	12.4292	12.4	12.3791		11.3427	11.4853	12.1		12.2	12.2	12.1	12.4	12.4		12.0085	12.123
2013	3	6	12.2625	12.2818	12.503	12.6	12.4343		11.4065	11.5455	12.3		12.6	12.5	12.5	12.7	12.8		12.0612	12.1669
2013	3	7	12.4425	12.3806	12.6073	12.8	12.5177		11.5002	11.6359	12.5		12.8	12.7	12.7	12.9	13		12.1419	12.2353
2013	3	8	12.7727	12.5611	12.8031	12.9	12.6843		11.683	11.8154	12.6		12.9	12.9	12.8	13.1	13.1		12.3052	12.376
2013	3	9	12.8822	12.6457	12.8838	13.2	12.7506		11.7566	11.8866	12.8		13.4	13.2	13.2	13.5	13.5		12.3679	12.4299
2013	3	10	12.6253	12.552	12.7587	13.4	12.6336		11.632	11.7601	13		13.5	13.4	13.4	13.7	13.7		12.2473	12.3245
2013	3	11	12.8489	12.6834	12.897	13.5	12.7491		11.7597	11.8847	13.1		13.6	13.5	13.5	13.7	13.7		12.3596	12.4208
2013	3	12	13.2175	12.895	13.1243	13.5	12.9458		11.9741	12.0964	13.1		13.5	13.5	13.5	13.7	13.7		12.5525	12.5878
2013	3	13	13.2568	12.9575	13.1749	13.7	12.9877		12.0201	12.1407	13.3		13.7	13.6	13.6	13.8	13.8		12.5901	12.6206
2013	3	14	12.9475	12.8467	13.0266	13.6	12.8517		11.8743	11.9934	13.2		13.5	13.5	13.5	13.7	13.7		12.4501	12.4987
2013	3	15	12.7282	12.7649	12.9176	13.5	12.7473		11.7643	11.8809	13.1		13.2	13.2	13.3	13.4	13.4		12.3425	12.4041
2013	3	16	12.7244	12.7793	12.9232	13.3	12.743		11.7634	11.8768	13		12.9	13	13	13.1	13.1		12.3353	12.3961
2013	3	17	12.6909	12.7784	12.9119	13.4	12.7232		11.7459	11.8559	13		13	13.1	13.1	13.2	13.2		12.3127	12.3745
2013	3	18	12.9282	12.9096	13.0533	13.6	12.8393		11.8753	11.9816	13.2		13.2	13.3	13.3	13.5	13.5		12.4259	12.471
2013	3	19	12.9137	12.9258	13.0592	13.8	12.8363		11.8754	11.9787	13.4		13.6	13.6	13.7	13.8	13.8		12.4198	12.4642
2013	3	20	13.2028	13.0906	13.2364	14	12.9859		12.0402	12.1402	13.6		13.9	13.8	13.9	14	14.1		12.5662	12.5898
2013	3	21	13.427	13.2342	13.385	14.3	13.1125		12.1791	12.2764	13.8		14.3	14.1	14.2	14.4	14.4		12.689	12.6958
2013	3	22	13.6594	13.3895	13.5439	14.5	13.2501		12.3289	12.4239	14		14.5	14.4	14.5	14.6	14.6		12.8223	12.8113
2013	3	23	13.8919	13.552	13.708	14.7	13.394		12.4847	12.578	14.3		14.8	14.7	14.8	15	15		12.9616	12.9326
2013	3	24	14.0956	13.7069	13.8602	14.8	13.529		12.6302	12.7221	14.3		14.9	14.7	14.9	15	15		13.0917	13.0464
2013	3	25	14.1063	13.7713	13.906	14.9	13.5704		12.6739	12.765	14.4		14.9	14.8	14.9	15	15		13.1279	13.0788
2013	3	26	14.2606	13.9032	14.0302	14.9	13.6812		12.7927	12.8828	14.4		14.7	14.7	14.8	14.9	14.9		13.2336	13.1717
2013	3	27	14.5111	14.0854	14.2106	14.8	13.8432		12.9663	13.0556	14.3		14.5	14.5	14.6	14.7	14.7		13.3901	13.309
2013	3	28	14.909	14.3471	14.4792	14.7	14.0857		13.2259	13.3145	14.3		14.4	14.4	14.5	14.6	14.6		13.6266	13.5165
2013	3	29	15.033	14.4853	14.6007	14.8	14.1997		13.3455	13.4346	14.4		14.4	14.5	14.6	14.7	14.7		13.7343	13.6127
2013	3	30	14.7738	14.4338	14.5038	14.7	14.1188		13.2547	13.3447	14.3		14.2	14.3	14.4	14.5	14.5		13.6472	13.5397
2013	3	31	14.5282	14.3728	14.4018	14.8	14.0301		13.157	13.2469	14.4		14.2	14.4	14.4	14.6	14.5		13.5531	13.4595
2013	4	1	14.6401	14.4744	14.4918	14.7	14.1099		13.2425	13.3314	14.3		14.1	14.3	14.3	14.5	14.4		13.6279	13.5255
2013	4	2	14.712	14.5579	14.5604	14.8	14.171		13.3076	13.3956	14.4		14.1	14.3	14.3	14.5	14.4		13.684	13.5753
2013	4	3	14.9818	14.7391	14.7414	14.9	14.3326		13.481	13.5681	14.5		14.3	14.5	14.5	14.7	14.6		13.8404	13.7123
2013	4	4	14.977	14.7926	14.7725	15.2	14.3621		13.5112	13.5979	14.7		14.7	14.8	14.9	15	15		13.8645	13.7349
2013	4	5	15.4165	15.0619	15.0528	15.4	14.6136		13.7811	13.8669	14.9		15.1	15.1	15.2	15.3	15.3		14.1105	13.9503
2013	4	6	15.6639	15.2509	15.2351	15.5	14.7809		13.9585	14.0445	15		15.2	15.2	15.3	15.5	15.4		14.2717	14.0928
2013	4	7	15.8864	15.4333	15.4071	15.6	14.9406		14.127	14.2136	15.1		15.2	15.3	15.4	15.5	15.4		14.4249	14.229
2013	4	8	16.0611	15.5962	15.5546	15.9	15.0796		14.2725	14.3601	15.4		15.6	15.6	15.7	15.9	15.8		14.5573	14.3472
2013	4	9	15.9828	15.6357	15.5594	16	15.0917		14.2809	14.3698	15.5		15.8	15.8	15.9	16.1	16		14.5628	14.3555
2013	4	10	16.101	15.7636	15.6686	16.3	15.1955		14.3889	14.4786	15.7		16.1	16.1	16.3	16.4	16.3		14.6602	14.4432
2013	4	11	15.7009	15.6352	15.4833	16.5	15.0362		14.2132	14.3041	16		16.4	16.3	16.6	16.6	16.6		14.495	14.3025
2013	4	12	15.4958	15.5816	15.3923	16.5	14.9566		14.1255	14.2164	16		16.3	16.3	16.5	16.5	16.5		14.4105	14.2305
2013	4	13	15.4771	15.6087	15.3987	16.4	14.9614		14.1301	14.2201	15.9		16	16.1	16.3	16.3	16.2		14.4107	14.2316
2013	4	14	15.6684	15.7364	15.5225	16.4	15.0702		14.2474	14.3362	15.9		15.9	16	16.2	16.3	16.2		14.5152	14.3231
2013	4	15	15.8188	15.85	15.6281	16.3	15.164		14.3479	14.4357	15.8		15.7	15.9	16	16.1	16		14.6044	14.4016
2013	4	16	16.0816	16.0228	15.8006	16.2	15.3184		14.5134	14.6004	15.7		15.4	15.6	15.7	15.8	15.7		14.7539	14.5328
2013	4	17	15.9218	15.9948	15.7395	16.2	15.2659		14.4549	14.5419	15.7		15.4	15.6	15.7	15.9	15.7		14.6965	14.4845
2013	4	18	15.6074	15.8802	15.5831	16.3	15.1259		14.3031	14.3896	15.8		15.4	15.7	15.8	15.9	15.7		14.5523	14.3601
2013	4	19	15.7244	15.9633	15.66	16.3	15.1909		14.3741	14.459	15.8		15.5	15.7	15.8	15.9	15.8		14.6136	14.4134
2013	4	20	15.8131	16.0359	15.724	16.5	15.245		14.4331	14.5165	16		15.7	15.9	16	16.1	16		14.664	14.4573
2013	4	21	15.8067	16.0634	15.7359	16.7	15.253		14.4422	14.5242	16.1		16	16.2	16.3	16.4	16.3		14.6682	14.4611
2013	4	22	15.8882	16.1323	15.7965	16.9	15.3038		14.4978	14.5782	16.4		16.4	16.5	16.6	16.7	16.6		14.7154	14.5022
2013	4	23	15.3529	15.8979	15.5085	17.1	15.0435		14.2176	14.2971	16.6		16.7	16.7	16.9	17	16.9		14.4518	14.273
2013	4	24	14.9604	15.7101	15.2837	17.4	14.8342		13.9952	14.0722	16.8		17	17.1	17.3	17.3	17.2		14.2406	14.0876
2013	4	25	14.9001	15.6704	15.2363	17.7	14.7794		13.9413	14.0145	17.1		17.5	17.5	17.7	17.8	17.6		14.1845	14.0361
2013	4	26	14.8541	15.6366	15.197	18	14.7314		13.8951	13.9644	17.4		17.9	17.8	18.1	18.1	18		14.1354	13.9904
2013	4	27	15.4601	15.9249	15.5286	18.4	15.0145		14.2061	14.2708	17.7		18.4	18.3	18.6	18.6	18.5		14.4169	14.2322
2013	4	28	16.3779	16.3942	16.0581	18.6	15.4802		14.7114	14.7726	17.9		18.6	18.5	18.8	18.8	18.7		14.8795	14.6332
2013	4	29	16.7589	16.6354	16.3112	18.9	15.7073		14.9553	15.0157	18.2		18.9	18.8	19.1	19.1	19		15.102	14.8277
2013	4	30	16.8556	16.7482	16.4113	19.2	15.8008		15.0537	15.1143	18.5		19.2	19.1	19.4	19.4	19.3		15.1905	14.9066
2013	5	1	17.4368	17.1001	16.7853	19.4	16.1394		15.4162	15.4768	18.7		19.5	19.3	19.7	19.7	19.6		15.5236	15.1984
2013	5	2	17.9676	17.4466	17.1445	19.3	16.4697		15.7674	15.8292	18.6		19	19	19.4	19.3	19.2		15.8473	15.4835
2013	5	3	18.1817	17.6524	17.3348	19	16.6532		15.9581	16.0225	18.4		18.4	18.5	18.9	18.8	18.7		16.0234	15.6414
2013	5	4	18.6822	18.0013	17.6875	18.9	16.9828		16.3059	16.373	18.2		18	18.2	18.6	18.5	18.3		16.3452	15.9265
2013	5	5	19.2882	18.4157	18.1089	18.8	17.3774		16.7221	16.7926	18.2		17.8	18.1	18.4	18.4	18.2		16.731	16.2684
2013	5	6	19.7251	18.763	18.4453	18.6	17.7004		17.0589	17.1342	18.1		17.5	17.8	18.1	18.1	17.9		17.0444	16.5486
2013	5	7	20.2117	19.143	18.8144	18.5	18.0554		17.4287	17.5095	17.9		17.1	17.6	17.8	17.8	17.6		17.389	16.8568
2013	5	8	20.8897	19.6274	19.298	18.3	18.5155		17.9105	17.9974	17.8		16.9	17.3	17.6	17.5	17.3		17.8379	17.2567
2013	5	9	21.2303	19.9616	19.6009	18.2	18.8186		18.2207	18.3152	17.7		16.7	17.2	17.4	17.4	17.2		18.1291	17.5207
2013	5	10	21.3631	20.1946	19.7851	18.1	19.0169		18.4172	18.5198	17.6		16.6	17.1	17.2	17.2	17		18.3151	17.6938
2013	5	11	21.6794	20.5109	20.0663	18.2	19.3009		18.7065	18.8168	17.7		16.7	17.2	17.3	17.3	17.1		18.5871	17.9415
2013	5	12	21.8136	20.7381	20.2434	18.3	19.4928		18.8959	19.0144	17.7		16.8	17.3	17.4	17.5	17.2		18.7667	18.1091
2013	5	13	21.8613	20.9157	20.3652	18.5	19.6342		19.0313	19.1578	17.9		17.2	17.6	17.7	17.8	17.5		18.8962	18.233
2013	5	14	22.0552	21.1558	20.5618	18.5	19.8406		19.2376	19.3715	17.9		17.2	17.6	17.7	17.8	17.6		19.0909	18.4131
2013	5	15	22.5367	21.5352	20.9187	18.5	20.19		19.5982	19.7393	18		17.2	17.6	17.8	17.8	17.6		19.4285	18.7175
2013	5	16	23.0259	21.9276	21.2865	18.6	20.5514		19.9706	20.1194	18		17.4	17.7	17.9	17.9	17.7		19.7775	19.0325
2013	5	17	23.0377	22.0927	21.3892	18.7	20.6781		20.0888	20.2464	18.1		17.5	17.8	18	18.1	17.9		19.8917	19.144
2013	5	18	22.836	22.1405	21.3611	18.8	20.6857		20.0795	20.2454	18.2		17.6	17.9	18.1	18.2	18		19.8874	19.1518
2013	5	19	22.6594	22.181	21.3321	19.1	20.6881		20.0667	20.2399	18.5		18.1	18.3	18.5	18.6	18.4		19.8791	19.1548
2013	5	20	21.731	21.8326	20.8635	19.2	20.2938		19.6279	19.808	18.6		18.3	18.5	18.7	18.8	18.6		19.4754	18.8128
2013	5	21	21.7257	21.8938	20.8841	19.4	20.326		19.6541	19.8377	18.7		18.5	18.7	18.9	18.9	18.7		19.5001	18.8403
2013	5	22	22.037	22.1067	21.0822	19.4	20.5152		19.8506	20.0369	18.8		18.5	18.7	19	19	18.8		19.682	19.004
2013	5	23	22.3266	22.3176	21.2759	19.5	20.7019		20.0437	20.2331	18.9		18.6	18.8	19.1	19.1	18.9		19.861	19.1657
2013	5	24	22.1635	22.3117	21.2189	19.6	20.6657		19.9959	20.189	19		18.7	18.9	19.2	19.2	19		19.8174	19.1338
2013	5	25	22.6792	22.6293	21.5388	19.8	20.9634		20.3096	20.5052	19.1		18.9	19.1	19.4	19.4	19.2		20.1078	19.3918
2013	5	26	23.5708	23.1496	22.0858	20	21.4675		20.8443	21.0429	19.4		19.2	19.4	19.7	19.7	19.5		20.6036	19.8293
2013	5	27	24.0162	23.4804	22.4032	20.3	21.7734		21.1621	21.3658	19.6		19.6	19.7	20.1	20	19.8		20.9	20.0954
2013	5	28	24.1679	23.676	22.5612	20.6	21.9393		21.3276	21.5373	19.9		20.1	20.1	20.6	20.5	20.3		21.0561	20.2401
2013	5	29	24.0049	23.7131	22.5379	21	21.9428		21.3181	21.534	20.2		20.5	20.5	21	20.9	20.7		21.0501	20.2438
2013	5	30	23.5886	23.6091	22.3586	21.1	21.8035		21.1563	21.3777	20.4		20.7	20.7	21.1	21	20.8		20.9024	20.1232
2013	5	31	23.0333	23.4113	22.0816	21.1	21.5714		20.8969	21.1226	20.4		20.5	20.6	21.1	20.9	20.7		20.6633	19.9214
2013	6	1	23.0001	23.443	22.0799	21.1	21.5787		20.8991	21.127	20.4		20.4	20.5	20.9	20.8	20.6		20.6649	19.9271
2013	6	2	22.8685	23.4212	22.0199	21.2	21.5325		20.8442	21.0739	20.5		20.5	20.6	21.1	20.9	20.7		20.6133	19.886
2013	6	3	22.7841	23.4142	21.9814	21.4	21.5031		20.8086	21.0396	20.7		20.6	20.7	21.2	21	20.8		20.5792	19.8594
2013	6	4	22.8205	23.4611	22.0083	21.5	21.5305		20.8352	21.0668	20.8		20.7	20.8	21.3	21.1	20.9		20.6022	19.8819
2013	6	5	22.8921	23.525	22.0559	21.7	21.576		20.8816	21.1137	21		21	21.1	21.6	21.4	21.2		20.6435	19.9202
2013	6	6	23.0077	23.6117	22.1304	21.8	21.6455		20.9538	21.1864	21		20.9	21	21.6	21.4	21.2		20.7088	19.9791
2013	6	7	23.01	23.6451	22.1436	22	21.6605		20.9673	21.2004	21.2		21.2	21.3	21.9	21.6	21.4		20.7197	19.9909
2013	6	8	23.0694	23.7047	22.1884	22.3	21.7031		21.0109	21.2444	21.5		21.6	21.7	22.2	22	21.8		20.7585	20.0267
2013	6	9	22.775	23.5897	22.0332	22.5	21.567		20.8619	21.096	21.8		21.9	21.9	22.5	22.3	22.1		20.6189	19.9071
2013	6	10	22.519	23.4794	21.8898	22.6	21.438		20.7222	20.9561	21.8		21.8	21.9	22.5	22.3	22		20.4872	19.7935
2013	6	11	23.0103	23.727	22.1627	22.6	21.6784		20.9822	21.2145	21.8		21.6	21.8	22.4	22.1	21.9		20.7251	20.0005
2013	6	12	23.5931	24.0402	22.5039	22.4	21.9842		21.3107	21.5425	21.7		21.3	21.5	22.1	21.8	21.6		21.0273	20.2647
2013	6	13	24.0322	24.3049	22.7809	22.3	22.2377		21.5804	21.813	21.6		20.9	21.2	21.8	21.5	21.3		21.2763	20.4839
2013	6	14	24.3286	24.5136	22.9878	22.2	22.4321		21.7847	22.0193	21.5		20.7	21.1	21.6	21.4	21.1		21.4655	20.6523
2013	6	15	24.7494	24.7916	23.2707	22.3	22.6966		22.0636	22.3005	21.6		20.9	21.3	21.8	21.5	21.3		21.7243	20.8817
2013	6	16	24.7344	24.8661	23.3147	22.4	22.7507		22.1141	22.3546	21.7		20.9	21.3	21.8	21.6	21.3		21.7724	20.9288
2013	6	17	24.8994	25.0227	23.455	22.5	22.8899		22.2568	22.5004	21.8		21.1	21.4	21.9	21.7	21.4		21.9058	21.0497
2013	6	18	24.6825	24.9915	23.3788	22.7	22.8363		22.1911	22.4385	21.9		21.3	21.6	22.1	21.9	21.6		21.8465	21.0033
2013	6	19	25.0157	25.2175	23.6032	22.7	23.0485		22.4136	22.6635	22		21.4	21.7	22.2	22	21.7		22.0533	21.1875
2013	6	20	25.3566	25.4564	23.8388	22.9	23.2729		22.6481	22.9011	22.1		21.5	21.8	22.4	22.1	21.9		22.2718	21.3827
2013	6	21	25.1338	25.4253	23.7605	22.9	23.2192		22.5816	22.8388	22.1		21.5	21.8	22.3	22.1	21.8		22.2122	21.3365
2013	6	22	24.9914	25.4185	23.7158	22.9	23.1925		22.5456	22.8062	22.2		21.5	21.8	22.4	22.1	21.8		22.1804	21.3136
2013	6	23	25.0758	25.513	23.7917	22.8	23.2713		22.6245	22.8877	22.1		21.3	21.6	22.2	21.9	21.7		22.2544	21.3822
2013	6	24	24.9363	25.4962	23.7402	22.6	23.2364		22.5806	22.8467	22		20.9	21.3	21.9	21.6	21.3		22.215	21.352
2013	6	25	24.9481	25.5444	23.7674	22.5	23.2696		22.6114	22.8797	21.9		20.7	21.1	21.7	21.4	21.1		22.2441	21.3809
2013	6	26	25.0175	25.6183	23.8255	22.3	23.33		22.6717	22.942	21.7		20.4	20.9	21.4	21.1	20.8		22.3006	21.4334
2013	6	27	25.0477	25.6726	23.8616	22.1	23.3708		22.7107	22.9832	21.5		20	20.6	21.1	20.8	20.5		22.3375	21.4688
2013	6	28	25.0131	25.693	23.8599	22	23.3774		22.7132	22.9877	21.4		19.8	20.4	20.9	20.6	20.4		22.3406	21.4746
2013	6	29	24.9686	25.7042	23.8495	21.9	23.3754		22.7069	22.9833	21.3		19.7	20.3	20.8	20.5	20.2		22.3354	21.473
2013	6	30	24.7976	25.6484	23.7645	21.8	23.3057		22.628	22.9061	21.2		19.5	20.1	20.6	20.3	20.1		22.2628	21.4125
2013	7	1	24.5876	25.5639	23.6506	21.8	23.2083		22.5202	22.7996	21.2		19.5	20.1	20.6	20.3	20.1		22.1631	21.3277
2013	7	2	24.4947	25.527	23.5961	21.8	23.1615		22.4682	22.7482	21.2		19.6	20.2	20.6	20.4	20.1		22.1147	21.2868
2013	7	3	24.3345	25.4524	23.5008	21.9	23.0772		22.3763	22.6566	21.3		19.9	20.4	20.8	20.6	20.3		22.0291	21.2132
2013	7	4	23.9491	25.2593	23.273	22.1	22.8729		22.1558	22.4362	21.4		20.2	20.6	21.1	20.9	20.6		21.8241	21.0352
2013	7	5	23.8203	25.1774	23.1799	22.2	22.7852		22.0629	22.3423	21.6		20.5	20.9	21.4	21.2	20.9		21.7366	20.9583
2013	7	6	23.8541	25.1719	23.1772	22.5	22.7773		22.0566	22.3345	21.9		21	21.3	21.8	21.6	21.3		21.7291	20.9506
2013	7	7	23.7088	25.0809	23.0762	22.8	22.682		21.9559	22.2327	22.1		21.5	21.7	22.3	22	21.8		21.6344	20.8671
2013	7	8	23.697	25.0515	23.0485	23	22.6511		21.9253	22.2004	22.3		21.7	21.9	22.4	22.2	22		21.6043	20.8394
2013	7	9	23.9126	25.1358	23.1517	23.1	22.7375		22.021	22.2945	22.4		21.8	22	22.6	22.4	22.1		21.6914	20.9136
2013	7	10	24.0965	25.2151	23.2456	23.2	22.818		22.1093	22.3817	22.5		21.9	22.1	22.7	22.4	22.2		21.7721	20.983
2013	7	11	24.1472	25.237	23.2707	23.5	22.839		22.1325	22.4045	22.7		22.3	22.4	23.1	22.8	22.5		21.7931	21.0009
2013	7	12	24.3567	25.3396	23.3878	23.7	22.9429		22.2449	22.5165	22.9		22.6	22.7	23.3	23.1	22.8		21.8969	21.091
2013	7	13	24.6792	25.5068	23.5757	23.8	23.1123		22.4268	22.6985	23.1		22.7	22.8	23.5	23.2	22.9		22.0656	21.2383
2013	7	14	25.0571	25.7141	23.8044	23.9	23.3214		22.65	22.9227	23.1		22.7	22.9	23.5	23.2	23		22.2733	21.4204
2013	7	15	25.3958	25.9158	24.0209	24.1	23.5232		22.8637	23.1382	23.3		23	23.1	23.8	23.5	23.2		22.4731	21.5966
2013	7	16	25.6287	26.0763	24.1851	24.2	23.6814		23.0287	23.306	23.4		23.1	23.2	23.9	23.6	23.3		22.6286	21.7352
2013	7	17	25.8864	26.255	24.367	24.3	23.8573		23.212	23.4925	23.5		23.1	23.3	24	23.6	23.4		22.8014	21.8895
2013	7	18	25.9969	26.3673	24.4692	24.3	23.9641		23.3197	23.6042	23.6		23	23.2	24	23.6	23.3		22.9049	21.9841
2013	7	19	25.8527	26.3533	24.4258	24.3	23.9413		23.2873	23.5762	23.5		22.9	23.1	23.9	23.5	23.2		22.8789	21.9663
2013	7	20	25.9535	26.4497	24.5125	24.3	24.0331		23.3793	23.6719	23.6		22.9	23.1	23.9	23.5	23.2		22.9677	22.0478
2013	7	21	25.6977	26.37	24.3965	24.6	23.9441		23.2761	23.5729	23.8		23.2	23.4	24.2	23.7	23.5		22.876	21.9725
2013	7	22	25.7993	26.4524	24.472	24.9	24.0234		23.3557	23.6558	24.1		23.8	23.9	24.7	24.2	24		22.9531	22.0432
2013	7	23	25.6472	26.4107	24.4043	25	23.9754		23.2978	23.6014	24.2		23.8	23.9	24.7	24.3	24.1		22.9029	22.0033
2013	7	24	25.3084	26.2674	24.2237	25	23.8245		23.1298	23.4367	24.2		23.7	23.8	24.7	24.2	23.9		22.7506	21.8741
2013	7	25	25.0859	26.1654	24.0969	25	23.7183		23.0116	23.3208	24.2		23.5	23.7	24.6	24.1	23.9		22.6437	21.7833
2013	7	26	24.9779	26.1097	24.0279	25	23.6614		22.9478	23.2586	24.3		23.6	23.8	24.6	24.1	23.9		22.5866	21.7352
2013	7	27	25.155	26.1905	24.118	25.2	23.7456		23.0367	23.3486	24.4		23.7	23.9	24.8	24.3	24		22.6708	21.8096
2013	7	28	25.0109	26.12	24.0321	25.2	23.6741		22.9569	23.2706	24.4		23.7	23.9	24.8	24.2	24		22.5992	21.749
2013	7	29	24.8722	26.0459	23.9448	25	23.6001		22.875	23.1902	24.3		23.3	23.6	24.4	23.9	23.7		22.5255	21.686
2013	7	30	24.7699	25.984	23.8745	25	23.5399		22.8087	23.125	24.3		23.2	23.5	24.4	23.8	23.6		22.4659	21.635
2013	7	31	24.9481	26.0573	23.9613	25.2	23.6192		22.8934	23.2103	24.4		23.5	23.7	24.6	24.1	23.9		22.546	21.7052
2013	8	1	25.0572	26.1046	24.0156	25.4	23.6713		22.9479	23.266	24.6		23.8	24	24.9	24.4	24.2		22.5986	21.7519
2013	8	2	25.2985	26.2219	24.1488	25.6	23.7951		23.0791	23.3986	24.8		24.2	24.3	25.3	24.7	24.5		22.7225	21.861
2013	8	3	25.2046	26.1833	24.0992	25.7	23.7579		23.0356	23.3573	24.9		24.3	24.4	25.4	24.8	24.6		22.6853	21.8306
2013	8	4	25.07	26.1197	24.0228	25.8	23.6958		22.9658	23.2895	25		24.3	24.4	25.4	24.8	24.6		22.6235	21.7785
2013	8	5	24.9601	26.062	23.9558	25.8	23.641		22.9043	23.2298	25.1		24.3	24.4	25.5	24.8	24.6		22.5692	21.7326
2013	8	6	24.8176	25.9835	23.867	25.9	23.5657		22.8212	23.1482	25.1		24.3	24.4	25.5	24.8	24.6		22.4949	21.6689
2013	8	7	24.7476	25.9352	23.8154	25.9	23.5224		22.7732	23.1015	25.1		24.3	24.4	25.5	24.8	24.6		22.4528	21.633
2013	8	8	24.7817	25.9361	23.8215	25.9	23.5303		22.7807	23.1099	25.1		24.2	24.4	25.4	24.7	24.5		22.462	21.6415
2013	8	9	25.2765	26.1672	24.0912	25.7	23.7744		23.0426	23.3727	25		23.8	24.1	25.1	24.4	24.2		22.707	21.8553
2013	8	10	25.496	26.2833	24.2209	25.5	23.8982		23.1726	23.5048	24.8		23.4	23.7	24.7	24.1	23.9		22.8309	21.9651
2013	8	11	25.7408	26.4199	24.3707	25.4	24.0422		23.3231	23.6582	24.7		23.2	23.6	24.5	23.9	23.7		22.9744	22.0926
2013	8	12	25.7481	26.4475	24.3917	25.2	24.0733		23.3509	23.6896	24.5		22.9	23.3	24.3	23.6	23.4		23.0048	22.1224
2013	8	13	25.9631	26.5758	24.5285	25.1	24.2078		23.4903	23.8324	24.4		22.7	23.1	24.1	23.4	23.2		23.1386	22.2422
2013	8	14	25.8381	26.5425	24.4769	24.9	24.1759		23.4492	23.7955	24.2		22.4	22.8	23.8	23.1	22.9		23.1058	22.2175
2013	8	15	25.9948	26.6406	24.5786	24.8	24.2797		23.5551	23.9051	24.2		22.3	22.7	23.7	23	22.8		23.2088	22.3107
2013	8	16	25.9636	26.6501	24.5767	24.7	24.2921		23.5618	23.916	24.1		22.2	22.6	23.5	22.9	22.7		23.2204	22.3247
2013	8	17	25.9704	26.6746	24.593	24.6	24.3204		23.5859	23.9441	24		22.1	22.6	23.5	22.8	22.7		23.248	22.3524
2013	8	18	25.7685	26.5939	24.4893	24.6	24.2411		23.494	23.8564	24		22.2	22.6	23.5	22.9	22.7		23.1683	22.2868
2013	8	19	25.4738	26.4568	24.3247	24.7	24.1055		23.3423	23.7085	24.1		22.4	22.7	23.7	23	22.9		23.0328	22.1721
2013	8	20	24.9635	26.1997	24.0278	24.6	23.8485		23.0612	23.4306	24		22.3	22.6	23.5	22.9	22.7		22.777	21.9518
2013	8	21	24.9003	26.1423	23.9689	24.5	23.7997		23.0069	23.3779	23.9		22.1	22.5	23.4	22.8	22.6		22.73	21.9119
2013	8	22	24.8575	26.0938	23.9216	24.5	23.7607		22.9634	23.3359	23.9		22.2	22.5	23.4	22.8	22.6		22.6931	21.8805
2013	8	23	24.3722	25.8264	23.6236	24.6	23.4975		22.6782	23.0526	24		22.4	22.7	23.6	23	22.8		22.4324	21.6543
2013	8	24	24.1265	25.6589	23.4484	24.7	23.3397		22.5088	22.8837	24.1		22.6	22.8	23.8	23.1	23		22.2781	21.5194
2013	8	25	24.0565	25.5711	23.3685	24.7	23.2654		22.4302	22.8051	24.1		22.8	22.9	23.9	23.3	23.1		22.2075	21.4567
2013	8	26	23.8704	25.4267	23.2243	24.8	23.1334		22.2897	22.6646	24.2		22.9	23.1	24.1	23.4	23.3		22.0796	21.3441
2013	8	27	23.9395	25.4043	23.2227	24.9	23.1278		22.2861	22.6604	24.3		23.1	23.2	24.2	23.6	23.4		22.0782	21.3411
2013	8	28	24.1525	25.4599	23.3089	25	23.2019		22.3678	22.7418	24.3		23.1	23.3	24.3	23.6	23.5		22.1561	21.4075
2013	8	29	24.0135	25.3536	23.2049	25	23.1088		22.268	22.6426	24.3		23.1	23.2	24.2	23.6	23.4		22.0666	21.329
2013	8	30	24.0104	25.3111	23.1759	24.8	23.082		22.24	22.615	24.2		22.9	23	24	23.4	23.2		22.0435	21.3079
2013	8	31	23.9545	25.2449	23.1191	24.8	23.031		22.1856	22.5612	24.2		22.8	23	24	23.3	23.2		21.9961	21.266
2013	9	1	23.8501	25.1549	23.035	24.8	22.9558		22.1051	22.4813	24.2		22.8	23	24	23.3	23.2		21.9246	21.203
2013	9	2	23.9354	25.1568	23.0575	24.7	22.9754		22.127	22.5037	24.1		22.7	22.9	23.9	23.2	23.1		21.948	21.2225
2013	9	3	23.9024	25.1062	23.0175	24.7	22.9407		22.0897	22.4673	24.1		22.6	22.8	23.8	23.1	23		21.9168	21.1949
2013	9	4	23.8271	25.0354	22.9541	24.6	22.8854		22.0301	22.4087	24.1		22.6	22.8	23.8	23.1	23		21.8651	21.1495
2013	9	5	23.2353	24.708	22.5967	24.5	22.5671		21.6869	22.0669	24		22.4	22.6	23.6	23	22.8		21.551	20.8758
2013	9	6	22.5759	24.3247	22.1841	24.4	22.1945		21.2876	21.6678	23.9		22.3	22.5	23.5	22.8	22.7		21.1838	20.5544
2013	9	7	21.8114	23.8659	21.6946	24.4	21.748		20.8111	21.1903	23.9		22.3	22.5	23.5	22.8	22.7		20.7441	20.1683
2013	9	8	21.6819	23.6952	21.5472	24.6	21.6011		20.6607	21.0366	24		22.6	22.8	23.8	23.1	23		20.6049	20.0419
2013	9	9	22.0708	23.7833	21.6974	24.5	21.7202		20.7972	21.1696	24		22.6	22.7	23.7	23	22.9		20.7314	20.1465
2013	9	10	22.435	23.8829	21.8526	24.6	21.8488		20.9416	21.3117	24		22.6	22.8	23.8	23.1	23		20.8663	20.2599
2013	9	11	22.7166	23.9626	21.9772	24.6	21.9547		21.0593	21.4285	24		22.6	22.7	23.8	23.1	23		20.9776	20.354
2013	9	12	22.7924	23.9561	21.9968	24.5	21.9705		21.0782	21.4474	24		22.6	22.7	23.8	23	22.9		20.9982	20.3702
2013	9	13	22.7154	23.8801	21.9338	24.4	21.9141		21.0184	21.3882	23.9		22.4	22.5	23.6	22.9	22.8		20.9464	20.3239
2013	9	14	22.6651	23.8163	21.8849	24.3	21.8704		20.9722	21.3427	23.8		22.3	22.4	23.5	22.8	22.7		20.9073	20.2887
2013	9	15	22.1332	23.5146	21.5625	24.3	21.5825		20.6626	21.0342	23.7		22.2	22.3	23.4	22.7	22.6		20.6244	20.0416
2013	9	16	21.7762	23.2796	21.3242	24.2	21.3657		20.4316	20.8031	23.7		22.2	22.3	23.4	22.6	22.6		20.4133	19.8557
2013	9	17	21.1959	22.9233	20.9511	24.2	21.026		20.0692	20.4403	23.7		22.2	22.3	23.4	22.7	22.6		20.0802	19.5629
2013	9	18	20.781	22.6294	20.6577	24.2	20.7533		19.7812	20.1505	23.7		22.3	22.4	23.5	22.7	22.6		19.815	19.3279
2013	9	19	19.9558	22.1218	20.1241	24	20.263		19.2598	19.6271	23.6		21.9	22.1	23.2	22.4	22.3		19.3332	18.9037
2013	9	20	19.8755	21.9555	19.9938	24	20.127		19.1236	19.4866	23.5		21.9	22	23.1	22.3	22.3		19.2067	18.7866
2013	9	21	19.8929	21.8434	19.925	23.8	20.0467		19.0472	19.4059	23.4		21.7	21.8	22.9	22.1	22.1		19.1357	18.7179
2013	9	22	19.903	21.7374	19.8603	23.6	19.972		18.9759	19.331	23.2		21.4	21.6	22.6	21.9	21.8		19.0699	18.6543
2013	9	23	20.3475	21.8548	20.0495	23.5	20.1259		19.1504	19.5018	23.1		21.2	21.4	22.5	21.7	21.7		19.232	18.7894
2013	9	24	20.8489	22.0262	20.2909	23.5	20.3322		19.3788	19.7279	23.1		21.3	21.5	22.6	21.8	21.8		19.4452	18.9706
2013	9	25	21.5597	22.3272	20.6708	23.5	20.6684		19.7442	20.0925	23.1		21.4	21.6	22.6	21.9	21.8		19.7867	19.2652
2013	9	26	22.3507	22.7007	21.1201	23.6	21.0745		20.1813	20.5307	23.1		21.5	21.6	22.7	21.9	21.9		20.1963	19.6213
2013	9	27	22.7384	22.9082	21.3642	23.5	21.3055		20.4256	20.7785	23.1		21.5	21.6	22.7	21.9	21.9		20.4292	19.8262
2013	9	28	22.6616	22.9	21.3533	23.4	21.3126		20.4264	20.7843	23		21.4	21.5	22.6	21.8	21.8		20.4376	19.837
2013	9	29	22.4618	22.8246	21.2658	23.4	21.2508		20.3529	20.7159	23		21.4	21.5	22.5	21.8	21.8		20.3772	19.788
2013	9	30	22.4624	22.8373	21.2822	23.4	21.2801		20.3786	20.746	22.9		21.3	21.4	22.5	21.7	21.7		20.4083	19.8181
2013	10	1	22.5908	22.9114	21.3685	23.3	21.3723		20.4717	20.8437	22.9		21.3	21.4	22.4	21.7	21.7		20.5019	19.9028
2013	10	2	22.5355	22.8982	21.3522	23.1	21.374		20.4666	20.8436	22.6		20.9	21.1	22.1	21.4	21.3		20.505	19.9091
2013	10	3	22.6034	22.9418	21.4017	22.7	21.4341		20.5246	20.9064	22.3		20.4	20.6	21.6	20.9	20.9		20.5663	19.9661
2013	10	4	22.7489	23.0249	21.4953	22.4	21.5343		20.6254	21.0122	22		19.9	20.1	21.1	20.4	20.4		20.6676	20.0581
2013	10	5	22.5483	22.9412	21.3949	22.2	21.4624		20.5401	20.9325	21.9		19.8	20	21	20.3	20.2		20.5967	20.0008
2013	10	6	21.8401	22.5961	20.9978	22.1	21.1232		20.1674	20.5653	21.8		19.7	20	20.9	20.2	20.2		20.2595	19.7111
2013	10	7	21.4472	22.3762	20.7562	22.2	20.9164		19.9406	20.3421	21.8		19.9	20.1	21.1	20.3	20.3		20.0558	19.5358
2013	10	8	21.293	22.2592	20.639	22.1	20.8172		19.8315	20.2356	21.8		20	20.1	21.1	20.4	20.4		19.9605	19.4537
2013	10	9	21.0231	22.0811	20.4537	22	20.6561		19.6562	20.0625	21.7		19.8	19.9	20.9	20.2	20.2		19.8036	19.3177
2013	10	10	21.1521	22.0918	20.4891	21.8	20.6901		19.6923	20.1001	21.5		19.6	19.8	20.7	20.1	20.1		19.842	19.351
2013	10	11	21.3151	22.1281	20.5511	21.8	20.7495		19.7551	20.1647	21.5		19.7	19.8	20.8	20.1	20.1		19.9054	19.4065
2013	10	12	21.4096	22.1399	20.5817	21.6	20.7829		19.7889	20.2009	21.3		19.4	19.6	20.5	19.8	19.8		19.9424	19.4396
2013	10	13	21.8998	22.3534	20.8416	21.5	21.0225		20.0445	20.4589	21.2		19.4	19.5	20.4	19.7	19.8		20.185	19.6519
2013	10	14	21.8408	22.317	20.8062	21.4	21.003		20.0183	20.4367	21.1		19.3	19.4	20.4	19.7	19.7		20.1679	19.6397
2013	10	15	21.9168	22.3448	20.8449	21.3	21.0495		20.0633	20.4857	21		19.2	19.3	20.2	19.5	19.6		20.2167	19.6848
2013	10	16	21.9444	22.3516	20.8581	21.1	21.074		20.0843	20.5108	20.8		19	19.1	20	19.3	19.4		20.2433	19.7108
2013	10	17	21.9493	22.3481	20.8587	20.9	21.0876		20.0933	20.5241	20.6		18.7	18.8	19.7	19.1	19.1		20.259	19.7275
2013	10	18	21.9078	22.3214	20.8325	20.7	21.0774		20.0765	20.5118	20.5		18.5	18.6	19.5	18.9	18.9		20.2509	19.7236
2013	10	19	21.7941	22.257	20.7634	20.5	21.0286		20.0183	20.4579	20.3		18.2	18.4	19.3	18.6	18.7		20.2043	19.686
2013	10	20	21.8139	22.2537	20.7662	20.3	21.043		20.0286	20.4723	20.1		18	18.2	19.1	18.4	18.5		20.2211	19.7033
2013	10	21	21.7663	22.218	20.7314	20	21.0241		20.0029	20.4507	19.8		17.7	17.9	18.7	18.1	18.1		20.2045	19.6918
2013	10	22	21.7433	22.1927	20.7091	19.8	21.016		19.9891	20.4409	19.6		17.4	17.6	18.4	17.8	17.9		20.1988	19.6896
2013	10	23	21.7857	22.1991	20.7233	19.6	21.0405		20.0103	20.4661	19.5		17.3	17.5	18.3	17.7	17.7		20.2256	19.7156
2013	10	24	21.4033	21.9974	20.4979	19.5	20.8511		19.8008	20.261	19.3		17.2	17.4	18.2	17.6	17.6		20.0389	19.556
2013	10	25	21.1262	21.8321	20.3204	19.3	20.7011		19.6354	20.0991	19.2		17	17.2	18	17.4	17.5		19.8922	19.4302
2013	10	26	20.8268	21.6457	20.123	19.2	20.5309		19.4493	19.9158	19		16.9	17.1	17.9	17.3	17.3		19.7259	19.2867
2013	10	27	20.2533	21.3135	19.7627	19	20.2126		19.1048	19.5737	18.8		16.7	16.9	17.6	17.1	17.1		19.4123	19.0142
2013	10	28	19.7049	20.973	19.4018	18.8	19.8886		18.7566	19.2266	18.7		16.6	16.8	17.5	17	17.1		19.0943	18.7364
2013	10	29	19.3911	20.7305	19.1615	18.6	19.668		18.5221	18.9918	18.5		16.4	16.6	17.3	16.8	16.9		18.8804	18.5479
2013	10	30	19.2153	20.5494	18.9956	18.4	19.5118		18.3581	18.8269	18.3		16.2	16.4	17.1	16.6	16.7		18.7314	18.415
2013	10	31	19.0018	20.349	18.8093	18.3	19.3365		18.174	18.6416	18.2		16.2	16.3	17	16.5	16.6		18.5635	18.2655
2013	11	1	18.7646	20.1349	18.6092	18.3	19.1478		17.976	18.4422	18.1		16.2	16.3	17	16.5	16.6		18.3825	18.1042
2013	11	2	18.3218	19.8162	18.2913	18.2	18.8527		17.6638	18.1284	18.1		16.2	16.3	17	16.5	16.6		18.0955	17.8503
2013	11	3	17.9675	19.5301	18.0163	18.1	18.5929		17.3912	17.8534	17.9		16.1	16.2	16.9	16.4	16.5		17.8445	17.6268
2013	11	4	17.7716	19.3157	17.8273	17.7	18.408		17.2004	17.6595	17.6		15.5	15.7	16.3	15.9	16		17.6688	17.468
2013	11	5	17.511	19.0698	17.6033	17.1	18.1912		16.9756	17.4314	17.1		14.7	15	15.6	15.2	15.2		17.4614	17.2815
2013	11	6	17.195	18.7943	17.3472	16.6	17.9448		16.7194	17.1717	16.6		14.1	14.4	15	14.5	14.6		17.2246	17.0691
2013	11	7	17.0876	18.6177	17.2073	16.4	17.8007		16.5743	17.0225	16.4		13.8	14.2	14.7	14.3	14.4		17.0904	16.9454
2013	11	8	16.8179	18.3655	16.9797	16.3	17.5789		16.3451	16.7895	16.3		13.9	14.2	14.7	14.4	14.4		16.8784	16.7542
2013	11	9	16.6326	18.1526	16.799	16.1	17.3981		16.1606	16.6009	16.1		13.7	14	14.5	14.2	14.2		16.7075	16.5984
2013	11	10	16.5066	17.9703	16.6537	16.1	17.2487		16.0102	16.4462	16		13.9	14.1	14.6	14.3	14.4		16.5681	16.47
2013	11	11	16.6065	17.9034	16.6401	16.1	17.2176		15.9871	16.4188	16		14.1	14.3	14.7	14.4	14.5		16.5466	16.4441
2013	11	12	16.6635	17.8281	16.6121	16.1	17.1762		15.9518	16.3798	16		14.3	14.3	14.8	14.5	14.6		16.5143	16.4097
2013	11	13	16.5714	17.689	16.5072	16.1	17.0682		15.8435	16.2685	16		14.4	14.4	14.9	14.6	14.7		16.415	16.3174
2013	11	14	16.6603	17.6424	16.5072	16.1	17.0545		15.8368	16.2587	16		14.5	14.5	15	14.7	14.8		16.4096	16.3072
2013	11	15	16.4307	17.4486	16.334	15.9	16.8884		15.6645	16.0842	15.9		14.4	14.4	14.9	14.6	14.7		16.2515	16.1646
2013	11	16	16.7176	17.5065	16.4509	15.9	16.9806		15.7712	16.1882	15.8		14.4	14.4	14.9	14.6	14.7		16.3515	16.2465
2013	11	17	16.7004	17.432	16.4085	15.7	16.9346		15.7269	16.1423	15.6		14.2	14.2	14.7	14.4	14.5		16.3124	16.2085
2013	11	18	16.5494	17.2952	16.2924	15.4	16.8237		15.6121	16.0263	15.4		13.8	13.8	14.3	14	14.1		16.2083	16.1142
2013	11	19	16.5335	17.2233	16.2511	15.2	16.7793		15.5692	15.982	15.2		13.5	13.6	14	13.8	13.9		16.1705	16.0777
2013	11	20	16.6118	17.202	16.2656	15	16.7858		15.5807	15.9922	15		13.3	13.4	13.8	13.5	13.7		16.1834	16.0854
2013	11	21	16.213	16.9521	16.0144	14.8	16.5564		15.337	15.7481	14.8		13.2	13.3	13.7	13.4	13.5		15.9602	15.8884
2013	11	22	15.6379	16.6021	15.6528	14.7	16.2256		14.9851	15.3953	14.7		13	13.1	13.5	13.3	13.4		15.6363	15.6029
2013	11	23	15.5692	16.4834	15.564	14.5	16.1342		14.8935	15.3012	14.5		12.8	12.9	13.3	13.1	13.2		15.5524	15.525
2013	11	24	15.8055	16.5189	15.6511	14.2	16.2005		14.9718	15.3768	14.3		12.5	12.6	13	12.8	12.9		15.6258	15.5841
2013	11	25	15.8551	16.4779	15.6441	14.1	16.1861		14.9614	15.3647	14.1		12.5	12.6	12.9	12.7	12.9		15.6177	15.5732
2013	11	26	15.2551	16.1224	15.2733	14.1	15.8478		14.6011	15.0036	14.1		12.6	12.6	13	12.8	12.9		15.2858	15.2812
2013	11	27	15.0835	15.9581	15.1297	14	15.7079		14.457	14.8571	14		12.6	12.6	13	12.8	12.9		15.1531	15.161
2013	11	28	15.1456	15.908	15.1179	14	15.6854		14.4396	14.8371	14		12.7	12.7	13	12.8	13		15.1375	15.1426
2013	11	29	14.5753	15.5538	14.7537	14	15.3494		14.0835	14.4792	14		12.8	12.7	13.1	12.9	13.1		14.8087	14.8521
2013	11	30	14.2593	15.307	14.52	14	15.1258		13.8505	14.2432	14		12.9	12.8	13.2	13	13.2		14.5928	14.6587
2013	12	1	13.6096	14.8888	14.0924	14	14.7271		13.4297	13.819	14		13	12.9	13.2	13.1	13.2		14.2025	14.313
2013	12	2	12.5983	14.2721	13.4453	14	14.1272		12.7942	13.1792	14		13.1	12.9	13.3	13.1	13.3		13.6124	13.792
2013	12	3	11.9014	13.7778	12.9525	14	13.6573		12.3028	12.6812	14		13.1	12.9	13.3	13.2	13.3		13.1539	13.3831
2013	12	4	11.017	13.1734	12.3418	13.9	13.0771		11.6949	12.0655	13.9		13	12.8	13.2	13	13.2		12.5863	12.8779
2013	12	5	10.0304	12.4947	11.6569	13.7	12.4243		11.0117	11.373	13.7		12.7	12.6	12.9	12.8	12.9		11.9477	12.3088
2013	12	6	9.82237	12.175	11.3964	13.6	12.1439		10.7336	11.0831	13.6		12.6	12.5	12.8	12.6	12.8		11.6824	12.0625
2013	12	7	9.71602	11.9139	11.2024	13.4	11.9235		10.52	10.8577	13.4		12.2	12.2	12.5	12.4	12.5		11.4768	11.8683
2013	12	8	9.65956	11.6894	11.0475	13.2	11.7398		10.3452	10.6716	13.2		12	12	12.3	12.1	12.3		11.3075	11.7059
2013	12	9	9.76197	11.5565	10.9941	13	11.6489		10.2697	10.5849	13		11.8	11.8	12.1	11.9	12.1		11.2304	11.6243
2013	12	10	9.63904	11.3308	10.8278	13	11.4607		10.0875	10.3927	13		11.8	11.8	12	11.9	12.1		11.0553	11.4584
2013	12	11	9.44948	11.08	10.63	13.1	11.2457		9.87585	10.1713	13		12.1	12	12.3	12.2	12.3		10.8531	11.2693
2013	12	12	9.72145	11.0617	10.6979	13.1	11.2688		9.92071	10.2063	13		12.1	12	12.3	12.2	12.4		10.8885	11.287
2013	12	13	9.82518	10.9835	10.6878	12.9	11.2273		9.89351	10.1706	12.9		11.9	11.8	12.1	12	12.1		10.8582	11.249
2013	12	14	10.1251	11.0167	10.7996	12.8	11.298		9.98568	10.2549	12.8		11.9	11.8	12.1	11.9	12.1		10.939	11.3087
2013	12	15	10.0234	10.8728	10.6989	12.8	11.1836		9.87594	10.1389	12.8		12	11.8	12.2	12	12.2		10.8339	11.2081
2013	12	16	10.2001	10.8695	10.7574	12.7	11.2126		9.92027	10.177	12.7		11.8	11.7	12	11.9	12.1		10.8715	11.232
2013	12	17	10.2046	10.7954	10.728	12.6	11.1664		9.88185	10.1333	12.6		11.7	11.6	11.8	11.7	11.9		10.8333	11.1909
2013	12	18	9.74515	10.4979	10.4386	12.5	10.8894		9.59377	9.84078	12.5		11.6	11.5	11.8	11.7	11.9		10.5642	10.9496
2013	12	19	9.64085	10.3624	10.3394	12.4	10.7797		9.48728	9.72887	12.4		11.5	11.4	11.7	11.6	11.8		10.4626	10.8532
2013	12	20	9.55438	10.2379	10.2513	12.4	10.6805		9.39172	9.62802	12.4		11.6	11.5	11.7	11.7	11.8		10.3711	10.7658
2013	12	21	9.33252	10.0492	10.0876	12.4	10.5144		9.22377	9.45506	12.3		11.5	11.4	11.7	11.6	11.8		10.2127	10.6205
2013	12	22	9.24188	9.9224	9.99546	12.2	10.4117		9.12432	9.35034	12.2		11.4	11.3	11.5	11.5	11.7		10.1176	10.53
2013	12	23	9.15699	9.80107	9.90805	12.1	10.3137		9.02971	9.2506	12.1		11.1	11.1	11.3	11.2	11.4		10.0269	10.4437
2013	12	24	9.39316	9.84124	10.0044	12	10.3806		9.11256	9.32818	12		11.2	11.1	11.3	11.3	11.4		10.1006	10.5006
2013	12	25	9.35017	9.75917	9.95365	12.1	10.3194		9.05565	9.26714	12		11.3	11.2	11.4	11.3	11.5		10.0456	10.4466
2013	12	26	9.14732	9.60104	9.81357	11.9	10.1792		8.91304	9.1207	11.9		11.2	11.1	11.3	11.2	11.4		9.91136	10.3239
2013	12	27	9.05086	9.49165	9.7302	11.8	10.0888		8.82453	9.02807	11.8		10.9	10.8	11	11	11.2		9.82694	10.2444
2013	12	28	9.1026	9.45644	9.73103	11.6	10.0739		8.81723	9.01656	11.6		10.6	10.6	10.8	10.7	10.9		9.81766	10.2303
2013	12	29	8.73728	9.22193	9.49975	11.3	9.85297		8.58705	8.78289	11.4		10.3	10.3	10.5	10.5	10.6		9.60228	10.0374
2013	12	30	8.40723	8.994	9.27969	11.1	9.63957		8.36612	8.5578	11.2		10	10.1	10.2	10.2	10.4		9.39485	9.85083
2013	12	31	8.08273	8.76028	9.05605	11.1	9.42086		8.14044	8.32741	11.1		10.1	10.1	10.2	10.2	10.4		9.18247	9.65934
2014	1	1	7.72867	8.50435	8.80981	11	9.17995		7.89174	8.0735	11		10	10	10.1	10.1	10.3		8.94827	9.44829
2014	1	2	8.11772	8.60776	8.97939	10.9	9.30853		8.04252	8.21789	10.9		9.9	10	10	10.1	10.3		9.08332	9.5579
2014	1	3	8.02303	8.49526	8.89212	10.8	9.21231		7.94859	8.11915	10.8		9.8	9.8	9.9	9.9	10.1		8.99277	9.47263
2014	1	4	8.47159	8.65285	9.11406	10.5	9.3926		8.15275	8.31808	10.6		9.5	9.6	9.6	9.7	9.8		9.17812	9.62748
2014	1	5	8.52674	8.63973	9.1303	10.4	9.39416		8.16169	8.32341	10.4		9.3	9.4	9.4	9.5	9.7		9.18376	9.62751
2014	1	6	8.81262	8.74637	9.28102	10.2	9.51721		8.30096	8.45921	10.2		9.1	9.2	9.2	9.3	9.4		9.31026	9.73313
2014	1	7	8.6548	8.64836	9.19016	10.1	9.42763		8.20931	8.36528	10.1		9	9.1	9	9.2	9.3		9.2236	9.65432
2014	1	8	8.33737	8.4666	9.00404	10	9.25192		8.02519	8.17876	10.1		9	9.1	9	9.2	9.4		9.05103	9.50056
2014	1	9	8.07624	8.30167	8.84081	9.9	9.09418		7.86156	8.01205	9.9		8.9	9	8.9	9.1	9.2		8.89681	9.3621
2014	1	10	7.56048	8.00302	8.5267	9.9	8.79964		7.5513	7.6984	9.9		9	9	8.9	9.1	9.3		8.60632	9.10457
2014	1	11	7.38027	7.85262	8.38955	9.9	8.65902		7.40902	7.55137	10		9.2	9.2	9.1	9.3	9.4		8.47033	8.98025
2014	1	12	7.18259	7.69123	8.24089	10	8.50714		7.25504	7.39239	10		9.4	9.3	9.2	9.5	9.6		8.32319	8.84598
2014	1	13	7.42467	7.74448	8.33996	10	8.5756		7.33918	7.47087	10		9.5	9.4	9.3	9.5	9.7		8.39616	8.90289
2014	1	14	7.83197	7.89509	8.54485	10	8.7417		7.52715	7.65379	10		9.4	9.4	9.2	9.5	9.6		8.5658	9.04482
2014	1	15	7.04642	7.47703	8.08839	9.9	8.32105		7.08028	7.20394	9.9		9.4	9.3	9.2	9.5	9.6		8.14858	8.67748
2014	1	16	6.68048	7.23655	7.84711	10	8.08591		6.83666	6.95525	10		9.6	9.5	9.4	9.7	9.8		7.91795	8.47053
2014	1	17	6.46957	7.06264	7.68641	10.1	7.92009		6.66909	6.78176	10.1		9.8	9.7	9.5	9.8	10		7.75704	8.32345
2014	1	18	6.78437	7.14589	7.82242	10.2	8.01834		6.78683	6.89284	10.1		10	9.8	9.7	10	10.1		7.85989	8.40553
2014	1	19	6.91526	7.15742	7.86886	10.2	8.04033		6.82053	6.92097	10.2		10	9.9	9.8	10.1	10.2		7.88567	8.42166
2014	1	20	7.34152	7.32511	8.0905	10.4	8.22089		7.02426	7.11938	10.3		10.3	10.1	10	10.2	10.4		8.0692	8.57562
2014	1	21	7.55159	7.40742	8.20532	10.3	8.3106		7.1278	7.21892	10.2		10.2	10	9.9	10.2	10.3		8.16087	8.65105
2014	1	22	8.09328	7.66461	8.51587	10.3	8.57773		7.42142	7.50891	10.2		10.1	10	9.9	10.1	10.3		8.42898	8.88074
2014	1	23	8.39417	7.82647	8.7067	10.3	8.74325		7.60285	7.68826	10.2		10.1	10	9.9	10.2	10.3		8.5943	9.02265
2014	1	24	8.40384	7.85619	8.73985	10.2	8.77074		7.63396	7.71828	10.1		10	9.9	9.8	10	10.2		8.62101	9.0449
2014	1	25	8.43594	7.89585	8.78347	10.3	8.80763		7.6751	7.75834	10.2		10.1	10	9.9	10.2	10.3		8.65695	9.07527
2014	1	26	8.58682	7.99415	8.89323	10.3	8.90384		7.78003	7.86215	10.2		10.1	10	9.9	10.2	10.3		8.75192	9.15714
2014	1	27	8.48949	7.97455	8.86463	10.3	8.8776		7.75227	7.83379	10.2		10.2	10	9.9	10.2	10.3		8.72423	9.13273
2014	1	28	9.14227	8.32008	9.25645	10.5	9.22603		8.12899	8.20901	10.4		10.5	10.4	10.3	10.5	10.7		9.07069	9.43358
2014	1	29	9.40263	8.49733	9.44405	10.7	9.39773		8.31229	8.39262	10.5		10.7	10.5	10.4	10.7	10.8		9.23927	9.58146
2014	1	30	9.3938	8.54889	9.48312	10.6	9.43859		8.3535	8.43485	10.4		10.5	10.4	10.3	10.6	10.7		9.27666	9.61583
2014	1	31	9.28677	8.54757	9.4619	10.6	9.42482		8.33606	8.41835	10.5		10.6	10.4	10.4	10.6	10.7		9.25953	9.60265
2014	2	1	9.51378	8.70341	9.62321	10.5	9.57258		8.4935	8.57604	10.4		10.4	10.3	10.2	10.5	10.6		9.40389	9.72958
2014	2	2	9.58309	8.78775	9.6991	10.5	9.64544		8.56943	8.65272	10.3		10.2	10.2	10.1	10.4	10.5		9.47303	9.79155
2014	2	3	10.2375	9.1609	10.1059	10.4	10.0141		8.96424	9.04782	10.3		10.1	10.1	10	10.3	10.3		9.83732	10.1104
2014	2	4	10.512	9.36992	10.3142	10.3	10.2106		9.17082	9.25634	10.2		9.9	10	9.8	10.1	10.2		10.0284	10.2802
2014	2	5	10.6855	9.53514	10.4686	10.1	10.3605		9.32635	9.41431	10		9.5	9.6	9.4	9.7	9.8		10.1726	10.4096
2014	2	6	11.2402	9.8903	10.8393	9.9	10.7043		9.69063	9.78088	9.8		9.2	9.4	9.1	9.5	9.5		10.5101	10.7075
2014	2	7	11.4631	10.0985	11.0335	9.7	10.8944		9.8871	9.98094	9.6		8.9	9.1	8.9	9.2	9.3		10.693	10.8723
2014	2	8	11.2474	10.0919	10.9789	9.7	10.8628		9.84408	9.94207	9.6		9	9.2	8.9	9.3	9.4		10.6543	10.8445
2014	2	9	11.0576	10.0817	10.9255	9.8	10.8288		9.80005	9.90131	9.7		9.3	9.4	9.1	9.5	9.5		10.6139	10.8143
2014	2	10	11.3595	10.3007	11.14	9.8	11.0313		10.0124	10.1157	9.7		9.4	9.5	9.2	9.6	9.6		10.8101	10.9891
2014	2	11	11.2404	10.3191	11.1209	10	11.0264		10.0004	10.1065	9.8		9.6	9.6	9.4	9.8	9.8		10.7989	10.984
2014	2	12	11.1258	10.3293	11.096	10.1	11.0139		9.98135	10.0897	9.9		9.8	9.8	9.6	10	10		10.7806	10.972
2014	2	13	11.6726	10.6571	11.4393	10.1	11.3283		10.3158	10.4252	10		9.9	9.9	9.6	10	10.1		11.089	11.2436
2014	2	14	11.7709	10.7818	11.5421	10.2	11.4316		10.4207	10.5326	10.1		10.1	10	9.8	10.2	10.2		11.1857	11.3323
2014	2	15	11.8101	10.8761	11.6101	10.4	11.5034		10.4918	10.606	10.2		10.3	10.2	10	10.4	10.5		11.2509	11.3934
2014	2	16	11.7705	10.9276	11.6302	10.6	11.5314		10.5162	10.6325	10.4		10.6	10.5	10.3	10.7	10.8		11.2726	11.4165
2014	2	17	11.6747	10.9447	11.6133	10.7	11.5246		10.5038	10.6219	10.5		10.8	10.6	10.5	10.8	10.9		11.2599	11.4091
2014	2	18	11.7026	11.0146	11.6602	10.8	11.5728		10.5516	10.6708	10.6		11	10.9	10.7	11	11.1		11.3024	11.4492
2014	2	19	11.7759	11.1043	11.7311	11	11.6415		10.6221	10.7421	10.8		11.2	11	10.9	11.2	11.3		11.3656	11.507
2014	2	20	11.7992	11.1687	11.7734	11.1	11.6842		10.6647	10.7855	10.8		11.3	11.1	11	11.3	11.4		11.4028	11.5422
2014	2	21	11.6369	11.1389	11.7087	11.1	11.6304		10.6036	10.7251	10.8		11.2	11.1	10.9	11.2	11.3		11.3438	11.4933
2014	2	22	11.8223	11.2709	11.8341	11.1	11.7439		10.7242	10.8454	10.9		11.2	11.1	10.9	11.3	11.3		11.4524	11.5895
2014	2	23	11.8963	11.3531	11.9006	11	11.8055		10.7885	10.9097	10.8		11	10.9	10.8	11.1	11.2		11.5091	11.6407
2014	2	24	11.7307	11.317	11.8314	11.1	11.7456		10.7219	10.8432	10.9		11.1	11.1	10.9	11.2	11.3		11.4444	11.5863
2014	2	25	11.7001	11.3378	11.8318	11.2	11.7454		10.7208	10.8414	11		11.2	11.1	11	11.3	11.4		11.4397	11.5833
2014	2	26	11.9542	11.496	11.9917	11.3	11.8866		10.8729	10.9923	11		11.3	11.2	11.1	11.4	11.5		11.5765	11.7032
2014	2	27	11.8745	11.4979	11.9691	11.5	11.8663		10.85	10.9688	11.2		11.5	11.5	11.3	11.6	11.7		11.5517	11.6827
2014	2	28	12.1941	11.6914	12.1691	11.6	12.0434		11.0407	11.1582	11.3		11.6	11.6	11.4	11.7	11.8		11.7242	11.8336
2014	3	1	12.085	11.6841	12.1343	11.5	12.0129		11.0066	11.1236	11.2		11.5	11.4	11.3	11.6	11.7		11.689	11.8043
2014	3	2	11.6637	11.515	11.9169	11.5	11.8171		10.7951	10.9115	11.3		11.5	11.4	11.3	11.6	11.7		11.4891	11.6313
2014	3	3	11.805	11.6042	12.0041	11.5	11.8891		10.8746	10.9887	11.2		11.3	11.3	11.2	11.5	11.6		11.5576	11.6903
2014	3	4	11.819	11.6356	12.0235	11.5	11.9011		10.8892	11.0012	11.2		11.3	11.3	11.2	11.5	11.5		11.566	11.6973
2014	3	5	12.3214	11.908	12.3202	11.6	12.1606		11.1708	11.2802	11.3		11.4	11.4	11.3	11.6	11.6		11.8215	11.9191
2014	3	6	12.9256	12.2505	12.6899	11.8	12.4895		11.5253	11.6331	11.5		11.7	11.7	11.5	11.8	11.9		12.1455	12.2015
2014	3	7	13.1869	12.4458	12.8817	11.9	12.6644		11.7113	11.8191	11.6		11.9	11.9	11.7	12	12.1		12.3144	12.3506
2014	3	8	13.3361	12.5921	13.0142	12.2	12.7877		11.841	11.9492	11.8		12.3	12.2	12.1	12.4	12.4		12.4315	12.4552
2014	3	9	13.9038	12.9465	13.3845	12.4	13.1242		12.2003	12.3086	12.1		12.6	12.5	12.4	12.7	12.7		12.7612	12.7448
2014	3	10	14.1172	13.1442	13.5669	12.5	13.297		12.3811	12.491	12.2		12.7	12.6	12.5	12.8	12.8		12.9266	12.8927
2014	3	11	14.0988	13.2295	13.6186	12.6	13.3538		12.4362	12.5481	12.2		12.7	12.6	12.5	12.9	12.8		12.9758	12.9399
2014	3	12	14.0374	13.2862	13.6394	12.6	13.3816		12.4606	12.5742	12.3		12.7	12.7	12.5	12.9	12.8		12.9964	12.9617
2014	3	13	14.2835	13.4861	13.8275	12.7	13.5572		12.6454	12.7599	12.3		12.7	12.7	12.6	12.9	12.9		13.1648	13.1118
2014	3	14	14.0731	13.4651	13.7598	12.7	13.5052		12.5841	12.7003	12.4		12.7	12.7	12.6	12.9	12.9		13.1058	13.0643
2014	3	15	13.6887	13.3435	13.5819	12.8	13.3515		12.4146	12.5318	12.4		12.8	12.7	12.7	12.9	12.9		12.9459	12.9282
2014	3	16	13.2164	13.1578	13.3386	13	13.1347		12.1793	12.2964	12.7		13.1	13	13	13.2	13.3		12.724	12.7367
2014	3	17	13.3832	13.2655	13.4414	13.2	13.2219		12.2745	12.3895	12.8		13.3	13.2	13.2	13.4	13.4		12.8069	12.8088
2014	3	18	13.8039	13.5046	13.6937	13.3	13.4435		12.5142	12.6271	12.9		13.4	13.3	13.3	13.5	13.5		13.0237	12.9976
2014	3	19	14.414	13.8531	14.0659	13.2	13.7756		12.8715	12.9831	12.8		13.1	13.1	13.1	13.3	13.3		13.3502	13.2828
2014	3	20	14.7958	14.1111	14.3255	13.1	14.012		13.1233	13.2349	12.8		12.9	12.9	12.9	13.1	13.1		13.58	13.4853
2014	3	21	15.2928	14.4372	14.6586	13.2	14.3168		13.4475	13.5597	12.8		13	13	13	13.2	13.2		13.8773	13.7473
2014	3	22	15.5782	14.6737	14.8824	13.4	14.5273		13.6684	13.7824	13		13.2	13.3	13.2	13.5	13.4		14.0799	13.928
2014	3	23	16.0166	14.9909	15.196	13.5	14.8197		13.9768	14.0927	13.1		13.3	13.3	13.3	13.5	13.5		14.3638	14.1798
2014	3	24	16.0237	15.1057	15.2722	13.4	14.9027		14.058	14.177	13.1		13.2	13.2	13.2	13.4	13.4		14.4379	14.2501
2014	3	25	16.0643	15.2292	15.3605	13.5	14.9951		14.15	14.2718	13.1		13.1	13.2	13.2	13.4	13.4		14.5218	14.3285
2014	3	26	15.8088	15.2005	15.2757	13.4	14.9319		14.0745	14.199	13		13	13.1	13	13.3	13.2		14.4505	14.2715
2014	3	27	15.3984	15.0776	15.0892	13.3	14.7739		13.8987	14.0251	13		12.8	12.9	12.9	13.1	13.1		14.2855	14.132
2014	3	28	15.2287	15.051	15.0223	13.3	14.7178		13.8351	13.9619	13		12.8	13	12.9	13.1	13.1		14.2232	14.0804
2014	3	29	15.3376	15.1513	15.1058	13.4	14.7935		13.915	14.0413	13		12.8	13	12.9	13.2	13.1		14.2933	14.1432
2014	3	30	14.9953	15.03	14.9349	13.4	14.6419		13.7497	13.876	13.1		12.9	13	13	13.2	13.2		14.1363	14.0084
2014	3	31	15.1083	15.1166	15.0101	13.5	14.7062		13.8192	13.944	13.1		13	13.2	13.1	13.3	13.3		14.1959	14.0609
2014	4	1	14.9118	15.0531	14.9126	13.4	14.6165		13.7226	13.8461	13.1		12.8	13	12.9	13.2	13.1		14.1017	13.9795
2014	4	2	14.9611	15.1011	14.9478	13.4	14.6428		13.7523	13.8738	13		12.7	12.9	12.8	13.1	13		14.124	13.9988
2014	4	3	15.2535	15.2701	15.1224	13.4	14.7937		13.9164	14.0357	13		12.7	13	12.8	13.1	13		14.2708	14.1262
2014	4	4	15.8699	15.6104	15.49	13.5	15.1194		14.2679	14.3852	13.1		12.9	13.1	13	13.3	13.2		14.5915	14.4056
2014	4	5	16.3486	15.9059	15.7974	13.6	15.3964		14.5646	14.6813	13.2		13.1	13.3	13.1	13.4	13.4		14.8625	14.6433
2014	4	6	16.4389	16.0253	15.8961	13.8	15.4906		14.6623	14.7798	13.4		13.3	13.5	13.3	13.7	13.6		14.9503	14.7226
2014	4	7	16.5129	16.1351	15.9838	13.8	15.5751		14.7495	14.8678	13.4		13.3	13.5	13.3	13.6	13.5		15.0283	14.7935
2014	4	8	17.0369	16.4653	16.3251	13.9	15.886		15.081	15.1996	13.5		13.3	13.5	13.4	13.7	13.6		15.3326	15.0611
2014	4	9	17.3022	16.6843	16.5317	14	16.0806		15.2851	15.4053	13.6		13.5	13.7	13.5	13.9	13.8		15.5197	15.228
2014	4	10	17.7902	17.0182	16.8677	13.9	16.3923		15.6147	15.7368	13.5		13.4	13.6	13.4	13.7	13.6		15.8235	15.4969
2014	4	11	18.2137	17.3336	17.1765	13.9	16.6832		15.9202	16.0451	13.5		13.2	13.5	13.3	13.6	13.5		16.1057	15.748
2014	4	12	17.9874	17.3374	17.1227	14	16.6527		15.8778	16.0068	13.6		13.4	13.6	13.4	13.8	13.7		16.0665	15.7203
2014	4	13	17.5525	17.2201	16.9361	14.2	16.4999		15.7051	15.8374	13.8		13.7	13.9	13.7	14.1	14		15.906	15.5861
2014	4	14	17.3726	17.2036	16.8747	14.3	16.4537		15.65	15.784	13.9		13.9	14.1	13.9	14.3	14.2		15.8531	15.544
2014	4	15	17.0062	17.0822	16.6981	14.5	16.3016		15.482	15.6173	14		14.1	14.3	14.1	14.5	14.3		15.6952	15.4097
2014	4	16	16.5319	16.8881	16.4459	14.7	16.0776		15.2386	15.3741	14.3		14.5	14.6	14.5	14.8	14.7		15.4665	15.2125
2014	4	17	16.5279	16.9044	16.4448	15.1	16.0728		15.2341	15.368	14.6		15	15	14.9	15.3	15.2		15.4579	15.2052
2014	4	18	16.5815	16.9481	16.4767	15.3	16.0968		15.261	15.3932	14.8		15.2	15.3	15.2	15.5	15.4		15.4783	15.2229
2014	4	19	16.6611	17.0062	16.5257	15.5	16.136		15.3044	15.4348	15		15.5	15.5	15.5	15.8	15.6		15.5138	15.2537
2014	4	20	17.0139	17.2018	16.7324	15.6	16.3164		15.5001	15.6284	15.1		15.6	15.6	15.6	15.8	15.7		15.6905	15.4073
2014	4	21	17.4658	17.46	17.0063	15.7	16.5598		15.7623	15.8893	15.1		15.5	15.6	15.5	15.8	15.7		15.9293	15.6158
2014	4	22	17.9974	17.7742	17.3383	15.7	16.8588		16.0827	16.2092	15.2		15.4	15.5	15.5	15.8	15.6		16.2229	15.8729
2014	4	23	18.5102	18.0977	17.6736	15.7	17.1649		16.4089	16.536	15.2		15.3	15.5	15.5	15.7	15.6		16.5228	16.1368
2014	4	24	18.973	18.4128	17.9922	15.8	17.4603		16.7214	16.8503	15.2		15.4	15.5	15.5	15.8	15.6		16.8109	16.3916
2014	4	25	19.5945	18.8194	18.41	15.7	17.8476		17.1315	17.2628	15.2		15.2	15.4	15.4	15.6	15.5		17.1901	16.7267
2014	4	26	20.099	19.1865	18.7743	15.9	18.1916		17.4927	17.6277	15.3		15.3	15.5	15.5	15.8	15.6		17.5251	17.0247
2014	4	27	20.7852	19.6557	19.2496	16	18.6384		17.9629	18.1024	15.5		15.5	15.7	15.7	15.9	15.8		17.9618	17.4122
2014	4	28	21.0153	19.918	19.4786	16.5	18.8699		18.1986	18.3443	15.9		16.3	16.3	16.4	16.6	16.4		18.1825	17.6134
2014	4	29	21.3357	20.2232	19.756	16.9	19.145		18.481	18.6329	16.3		16.9	16.9	17	17.2	17		18.4465	17.8524
2014	4	30	21.7089	20.5567	20.0635	17.2	19.4482		18.7932	18.9516	16.6		17.3	17.3	17.4	17.6	17.4		18.7384	18.116
2014	5	1	22.0411	20.8741	20.3496	17.4	19.7338		19.0855	19.2508	16.7		17.4	17.4	17.5	17.7	17.5		19.0123	18.3646
2014	5	2	21.2938	20.6597	20.0231	17.4	19.4729		18.7879	18.9614	16.7		17.2	17.2	17.3	17.5	17.4		18.7403	18.1386
2014	5	3	20.4488	20.3541	19.6078	17.6	19.1234		18.3991	18.5785	16.9		17.4	17.5	17.6	17.7	17.6		18.3819	17.8349
2014	5	4	19.9016	20.1523	19.3288	17.9	18.8861		18.1359	18.3185	17.2		17.8	17.8	18	18.1	18		18.1377	17.6276
2014	5	5	19.6569	20.0725	19.2017	18.1	18.7778		18.015	18.1988	17.4		18.1	18.1	18.3	18.4	18.2		18.0238	17.5318
2014	5	6	19.1858	19.8678	18.9376	18.2	18.5437		17.7601	17.9445	17.5		18	18	18.2	18.3	18.1		17.7851	17.3264
2014	5	7	18.6876	19.6285	18.6437	18.2	18.2774		17.4733	17.6568	17.5		17.8	17.9	18.1	18.2	18		17.5157	17.0925
2014	5	8	18.3374	19.4417	18.4201	18	18.0685		17.251	17.4321	17.3		17.4	17.6	17.8	17.8	17.6		17.3048	16.9079
2014	5	9	18.14	19.3177	18.2756	17.8	17.9267		17.1029	17.2805	17.2		17	17.3	17.5	17.6	17.4		17.1618	16.7811
2014	5	10	17.9706	19.2019	18.1449	17.9	17.795		16.9669	17.1404	17.3		17.1	17.4	17.6	17.6	17.5		17.0295	16.663
2014	5	11	18.1729	19.2661	18.2244	18.1	17.8495		17.0326	17.2012	17.5		17.3	17.6	17.7	17.8	17.6		17.0836	16.7064
2014	5	12	18.4149	19.3618	18.3371	18.2	17.9357		17.1316	17.2958	17.6		17.5	17.8	17.9	18	17.8		17.1689	16.7775
2014	5	13	18.9376	19.6087	18.62	18.6	18.1763		17.3961	17.5562	17.9		18	18.2	18.4	18.5	18.3		17.408	16.9828
2014	5	14	18.9982	19.6504	18.6589	18.8	18.2038		17.4285	17.586	18.1		18.3	18.4	18.6	18.7	18.5		17.4332	17.0035
2014	5	15	19.0942	19.7117	18.7199	18.9	18.2514		17.4825	17.6376	18.2		18.3	18.5	18.7	18.8	18.6		17.4786	17.0418
2014	5	16	19.335	19.848	18.8659	18.9	18.3759		17.619	17.7717	18.2		18.2	18.4	18.6	18.7	18.5		17.6005	17.1469
2014	5	17	19.6388	20.0246	19.0548	19.1	18.5407		17.798	17.9489	18.4		18.4	18.6	18.8	18.8	18.7		17.7623	17.2873
2014	5	18	19.772	20.1279	19.155	19	18.629		17.8932	18.0431	18.4		18.2	18.5	18.7	18.7	18.5		17.8471	17.3614
2014	5	19	20.4191	20.4884	19.5489	19	18.9809		18.2722	18.4209	18.4		18.1	18.4	18.6	18.6	18.4		18.1949	17.6646
2014	5	20	20.6385	20.6615	19.7179	18.9	19.1373		18.4378	18.587	18.3		17.9	18.2	18.4	18.4	18.2		18.3463	17.7987
2014	5	21	20.8788	20.8493	19.9012	18.9	19.3081		18.618	18.7682	18.3		17.8	18.1	18.3	18.4	18.1		18.5116	17.9453
2014	5	22	20.8669	20.9174	19.9442	18.7	19.3551		18.664	18.8158	18.1		17.4	17.8	18	18	17.8		18.5531	17.9847
2014	5	23	20.9663	21.0346	20.0451	18.6	19.453		18.7652	18.9184	18		17.1	17.6	17.8	17.8	17.6		18.6456	18.0682
2014	5	24	21.1178	21.1768	20.1744	18.5	19.5765		18.8938	19.0484	18		17	17.6	17.7	17.8	17.5		18.7636	18.174
2014	5	25	21.4714	21.4202	20.4188	18.4	19.8036		19.1339	19.2899	17.9		16.9	17.4	17.5	17.6	17.3		18.9849	18.3699
2014	5	26	21.9037	21.7123	20.7147	18.3	20.0792		19.425	19.5831	17.7		16.6	17.2	17.3	17.3	17.1		19.254	18.6082
2014	5	27	22.4943	22.0948	21.1089	18.1	20.4459		19.8128	19.9736	17.6		16.4	17	17.1	17.2	16.9		19.6134	18.926
2014	5	28	23.1952	22.5495	21.5782	18.1	20.8842		20.2756	20.4402	17.5		16.3	16.9	17	17.1	16.8		20.0433	19.3064
2014	5	29	23.6779	22.9173	21.9382	18.2	21.23		20.6362	20.8061	17.6		16.6	17.1	17.2	17.3	17		20.3797	19.6071
2014	5	30	23.7903	23.112	22.094	18.3	21.3965		20.8017	20.9782	17.7		16.8	17.3	17.3	17.4	17.2		20.5363	19.7524
2014	5	31	23.5614	23.1319	22.05	18.3	21.3838		20.7742	20.9573	17.8		16.9	17.3	17.4	17.5	17.3		20.5141	19.742
2014	6	1	23.2794	23.1058	21.9598	18.4	21.3259		20.6998	20.8886	17.8		16.9	17.4	17.5	17.6	17.3		20.4476	19.6921
2014	6	2	23.3781	23.2476	22.0696	18.3	21.4427		20.8157	21.009	17.8		16.8	17.3	17.4	17.5	17.2		20.5566	19.7936
2014	6	3	23.5521	23.4237	22.2199	18.3	21.5951		20.9702	21.1677	17.8		16.9	17.3	17.4	17.5	17.3		20.7012	19.926
2014	6	4	23.7185	23.5965	22.3661	18.3	21.7441		21.1209	21.3227	17.7		16.8	17.3	17.3	17.4	17.2		20.8423	20.0554
2014	6	5	24.1699	23.9102	22.6739	18.2	22.0378		21.4275	21.6335	17.7		16.8	17.2	17.3	17.4	17.2		21.1279	20.3107
2014	6	6	24.0362	23.9464	22.6585	18.2	22.0452		21.4241	21.6355	17.7		16.7	17.2	17.3	17.4	17.1		21.1272	20.3176
2014	6	7	24.3352	24.1833	22.8783	18.2	22.2602		21.6459	21.8616	17.7		16.8	17.2	17.3	17.4	17.2		21.3343	20.5046
2014	6	8	24.8477	24.5314	23.2236	18.3	22.5888		21.9894	22.2096	17.7		16.8	17.3	17.3	17.5	17.2		21.6545	20.7904
2014	6	9	25.1773	24.8031	23.4754	18.3	22.8372		22.2448	22.4705	17.7		16.8	17.3	17.3	17.5	17.2		21.8939	21.0069
2014	6	10	25.0264	24.8424	23.458	18.2	22.8464		22.2416	22.4736	17.7		16.7	17.2	17.2	17.4	17.1		21.8943	21.0158
2014	6	11	24.6503	24.7553	23.3009	18.2	22.7277		22.1018	22.3397	17.6		16.6	17.2	17.1	17.3	17.1		21.7677	20.9134
2014	6	12	24.1415	24.5793	23.051	18.4	22.5208		21.8695	22.1119	17.8		17	17.5	17.5	17.7	17.4		21.5543	20.7341
2014	6	13	23.6002	24.3604	22.7627	18.6	22.2737		21.5967	21.8422	18		17.4	17.8	17.8	18	17.7		21.3021	20.5192
2014	6	14	23.3373	24.2531	22.6139	18.7	22.1451		21.4546	21.7013	18.2		17.6	18	18	18.2	17.9		21.1697	20.4067
2014	6	15	23.6019	24.3942	22.7565	18.9	22.2737		21.5915	21.8382	18.3		17.8	18.2	18.2	18.4	18.1		21.2949	20.5172
2014	6	16	23.6498	24.4385	22.7855	18.9	22.3026		21.6201	21.8674	18.3		17.7	18.1	18.1	18.3	18		21.3202	20.5414
2014	6	17	23.898	24.5825	22.9297	18.7	22.4343		21.7597	22.0075	18.1		17.4	17.9	17.9	18.1	17.8		21.4484	20.6549
2014	6	18	24.2233	24.7735	23.1253	18.7	22.6137		21.95	22.1985	18.1		17.3	17.8	17.8	18	17.7		21.6239	20.81
2014	6	19	24.343	24.8741	23.2134	18.9	22.6995		22.0382	22.2883	18.3		17.6	18.1	18.1	18.3	18		21.7055	20.884
2014	6	20	24.5921	25.0405	23.3767	19.3	22.853		22.1992	22.4509	18.7		18.4	18.7	18.7	18.9	18.6		21.8546	21.017
2014	6	21	24.4408	25.016	23.3183	19.9	22.81		22.1475	22.4016	19.2		19.4	19.5	19.7	19.8	19.5		21.8073	20.9795
2014	6	22	24.4929	25.082	23.3678	20.4	22.8614		22.1987	22.4544	19.7		20.1	20.1	20.3	20.4	20.2		21.8548	21.0238
2014	6	23	24.2731	25.0125	23.2625	20.8	22.7744		22.1006	22.3582	20		20.6	20.6	20.9	21	20.7		21.7641	20.9479
2014	6	24	23.7696	24.7907	22.9873	21.1	22.5329		21.8373	22.0963	20.3		20.9	20.9	21.2	21.2	21		21.52	20.7377
2014	6	25	23.4909	24.657	22.823	21.4	22.3853		21.6777	21.9367	20.6		21.2	21.1	21.5	21.5	21.3		21.3709	20.6086
2014	6	26	22.9942	24.4038	22.5271	21.6	22.1172		21.3896	21.648	20.8		21.4	21.4	21.8	21.7	21.5		21.1022	20.3746
2014	6	27	22.544	24.1536	22.2437	21.7	21.8557		21.1109	21.3674	20.9		21.4	21.4	21.8	21.7	21.5		20.8412	20.1458
2014	6	28	22.348	24.0128	22.0936	21.6	21.7092		20.9583	21.2118	20.9		21.1	21.2	21.6	21.5	21.3		20.6962	20.0166
2014	6	29	22.2287	23.9053	21.9853	21.5	21.5987		20.8453	21.0951	20.7		20.7	20.9	21.3	21.2	20.9		20.5875	19.9185
2014	6	30	21.9741	23.7299	21.801	21.4	21.4195		20.6586	20.9048	20.7		20.4	20.6	21.1	20.9	20.7		20.4106	19.7607
2014	7	1	22.0288	23.701	21.7886	21.4	21.3923		20.6368	20.8786	20.6		20.2	20.5	20.9	20.8	20.6		20.3859	19.7348
2014	7	2	22.2047	23.7387	21.8516	21.4	21.4336		20.6884	20.9261	20.7		20.2	20.5	20.9	20.8	20.6		20.4295	19.7686
2014	7	3	22.5688	23.8808	22.031	21.5	21.5814		20.8536	21.0877	20.8		20.4	20.7	21.1	21	20.7		20.579	19.895
2014	7	4	23.0758	24.1117	22.3058	21.7	21.8186		21.1135	21.3447	20.9		20.5	20.8	21.2	21.1	20.8		20.8169	20.0996
2014	7	5	23.486	24.3174	22.5429	21.7	22.0274		21.3402	21.5701	21		20.5	20.8	21.3	21.1	20.9		21.0255	20.2801
2014	7	6	24.1782	24.6794	22.9524	21.9	22.3945		21.7357	21.9651	21.1		20.7	21	21.4	21.3	21		21.3912	20.5985
2014	7	7	24.8698	25.0681	23.3813	22	22.7857		22.1539	22.3845	21.2		20.8	21.1	21.6	21.4	21.2		21.7795	20.9386
2014	7	8	25.0645	25.2361	23.5457	22.2	22.9469		22.3209	22.5549	21.4		21.1	21.3	21.8	21.6	21.4		21.9368	21.0796
2014	7	9	25.2248	25.3892	23.6906	22.5	23.0923		22.4701	22.7079	21.7		21.5	21.7	22.2	22	21.8		22.078	21.2071
2014	7	10	25.2362	25.4694	23.7501	22.7	23.1623		22.5374	22.7795	21.9		21.9	22	22.5	22.4	22.1		22.1438	21.2693
2014	7	11	25.7704	25.8026	24.1008	23	23.4924		22.8853	23.1312	22.2		22.3	22.4	22.9	22.7	22.5		22.4693	21.5575
2014	7	12	26.1267	26.0642	24.3619	23.3	23.7468		23.1493	23.4003	22.5		22.6	22.7	23.3	23.1	22.8		22.7183	21.7804
2014	7	13	26.2302	26.2087	24.484	23.4	23.8795		23.2809	23.538	22.6		22.6	22.7	23.4	23.1	22.9		22.8453	21.898
2014	7	14	26.2019	26.2847	24.5274	23.6	23.9421		23.3367	23.6	22.8		22.8	22.9	23.6	23.3	23		22.9022	21.9548
2014	7	15	26.5438	26.5352	24.7735	23.7	24.1846		23.5871	23.856	22.9		22.8	22.9	23.6	23.3	23.1		23.1391	22.1678
2014	7	16	26.6278	26.6656	24.878	23.5	24.3028		23.7022	23.9777	22.7		22.4	22.6	23.2	22.9	22.7		23.2515	22.2732
2014	7	17	26.644	26.7587	24.9402	23.4	24.383		23.7764	24.0584	22.6		22	22.4	23	22.7	22.4		23.3259	22.3456
2014	7	18	26.4738	26.7533	24.8911	23.5	24.3628		23.7428	24.0312	22.7		22	22.4	23	22.7	22.4		23.3005	22.3309
2014	7	19	26.2341	26.6999	24.7918	23.7	24.2951		23.6591	23.9535	22.9		22.3	22.6	23.3	22.9	22.7		23.2282	22.2747
2014	7	20	26.2285	26.7468	24.8137	23.8	24.3325		23.6904	23.9896	23		22.5	22.7	23.4	23	22.8		23.2617	22.3096
2014	7	21	26.6339	26.9926	25.0658	23.7	24.5748		23.9429	24.2466	22.9		22.3	22.6	23.3	22.9	22.6		23.4999	22.5224
2014	7	22	27.4654	27.4621	25.5699	23.9	25.0453		24.4402	24.7487	23.1		22.5	22.7	23.4	23.1	22.8		23.9655	22.9338
2014	7	23	27.4589	27.5467	25.6203	24	25.1173		24.5043	24.8201	23.2		22.6	22.8	23.6	23.2	22.9		24.0316	22.9997
2014	7	24	27.2092	27.5035	25.5263	24.1	25.0589		24.4285	24.7514	23.3		22.7	22.9	23.6	23.2	23		23.9679	22.9524
2014	7	25	26.9887	27.4576	25.4355	24.1	25		24.3537	24.6829	23.3		22.6	22.9	23.6	23.2	23		23.9046	22.9044
2014	7	26	27.01	27.5168	25.4712	24.1	25.0511		24.3989	24.7335	23.3		22.6	22.9	23.6	23.2	23		23.9517	22.9516
2014	7	27	27.2205	27.6663	25.612	24.1	25.1954		24.545	24.8847	23.4		22.6	22.8	23.6	23.2	22.9		24.0922	23.0799
2014	7	28	27.1231	27.6682	25.5819	24.2	25.1882		24.5271	24.8725	23.4		22.6	22.9	23.7	23.2	23		24.0812	23.0766
2014	7	29	26.539	27.4211	25.2694	24.3	24.9267		24.236	24.5869	23.6		22.8	23.1	23.8	23.4	23.2		23.8169	22.8524
2014	7	30	26.4072	27.3698	25.1931	24.5	24.87		24.1687	24.5232	23.7		23	23.2	24	23.5	23.3		23.7585	22.8056
2014	7	31	26.8239	27.5828	25.4238	24.5	25.086		24.3964	24.7536	23.7		23	23.2	24	23.6	23.3		23.9728	22.9955
2014	8	1	27.292	27.8376	25.697	24.5	25.3435		24.6672	25.0279	23.8		22.9	23.2	24	23.5	23.3		24.2279	23.2217
2014	8	2	27.7768	28.1179	25.9932	24.5	25.6254		24.9624	25.3277	23.7		22.8	23.1	23.9	23.4	23.2		24.5065	23.4696
2014	8	3	27.8768	28.2244	26.0833	24.4	25.727		25.0614	25.4325	23.7		22.7	23	23.8	23.3	23.1		24.6044	23.5613
2014	8	4	27.9621	28.3227	26.1641	24.5	25.8205		25.1516	25.5286	23.8		22.8	23.1	23.9	23.4	23.2		24.6941	23.646
2014	8	5	27.8937	28.3438	26.1565	24.5	25.8349		25.1564	25.5395	23.8		22.8	23.1	23.9	23.4	23.2		24.705	23.6621
2014	8	6	27.8509	28.3698	26.1573	24.7	25.8555		25.1687	25.5574	24		23.1	23.3	24.2	23.7	23.5		24.7224	23.6834
2014	8	7	27.7826	28.3773	26.1392	24.8	25.858		25.1619	25.5561	24		23.1	23.3	24.2	23.7	23.5		24.7221	23.6891
2014	8	8	27.6483	28.3455	26.0789	24.8	25.8213		25.1136	25.513	24		23.1	23.3	24.2	23.6	23.4		24.6831	23.6606
2014	8	9	27.0867	28.0936	25.7695	24.6	25.5603		24.8242	25.2286	23.9		22.7	23	23.9	23.4	23.1		24.4205	23.4371
2014	8	10	26.5005	27.8037	25.4272	24.4	25.2639		24.4996	24.9076	23.7		22.4	22.7	23.6	23	22.8		24.124	23.1823
2014	8	11	26.2315	27.6459	25.2473	24.3	25.1069		24.328	24.7378	23.6		22.1	22.5	23.4	22.8	22.6		23.9681	23.0482
2014	8	12	25.7869	27.3916	24.9617	24.1	24.8529		24.0532	24.4643	23.4		21.8	22.3	23.1	22.5	22.3		23.7161	22.8295
2014	8	13	25.6064	27.2517	24.8153	24	24.7192		23.9102	24.3213	23.3		21.7	22.1	22.9	22.4	22.2		23.5852	22.715
2014	8	14	25.1309	26.962	24.5002	24	24.4333		23.6037	24.0147	23.3		21.7	22.2	23	22.4	22.2		23.3028	22.4681
2014	8	15	25.0381	26.8457	24.3918	23.9	24.3282		23.4942	23.9038	23.3		21.6	22	22.8	22.3	22.1		23.2019	22.3779
2014	8	16	24.8986	26.7075	24.2597	23.8	24.2016		23.3618	23.7699	23.2		21.5	21.9	22.7	22.2	21.9		23.0797	22.269
2014	8	17	24.904	26.6403	24.2107	23.6	24.1487		23.3092	23.7155	23.1		21.3	21.8	22.5	22	21.8		23.0314	22.224
2014	8	18	24.9757	26.6111	24.2046	23.7	24.135		23.2987	23.7033	23.1		21.5	21.9	22.7	22.2	22		23.0222	22.2133
2014	8	19	25.3757	26.7519	24.3916	23.8	24.2955		23.4753	23.8784	23.2		21.6	22	22.8	22.2	22.1		23.1866	22.354
2014	8	20	25.1311	26.5946	24.2291	23.8	24.1481		23.3177	23.7209	23.2		21.8	22.1	22.9	22.4	22.2		23.0427	22.2276
2014	8	21	24.9586	26.465	24.1018	24	24.0305		23.1932	23.596	23.4		22.1	22.3	23.1	22.6	22.4		22.9291	22.1271
2014	8	22	25.0606	26.4671	24.1276	24.1	24.0489		23.2157	23.6178	23.5		22.4	22.5	23.4	22.9	22.7		22.9515	22.1447
2014	8	23	25.3152	26.5521	24.2462	24.2	24.152		23.3288	23.7304	23.6		22.5	22.6	23.5	23	22.8		23.0581	22.236
2014	8	24	25.6118	26.6712	24.3987	24.1	24.2887		23.4765	23.8785	23.5		22.2	22.4	23.3	22.8	22.6		23.1976	22.3567
2014	8	25	25.8357	26.7682	24.5203	23.9	24.4011		23.5965	23.9997	23.3		22	22.2	23.1	22.5	22.4		23.3122	22.4569
2014	8	26	26.0733	26.8818	24.6567	23.9	24.5294		23.7324	24.1375	23.3		21.9	22.1	23	22.4	22.3		23.4421	22.571
2014	8	27	26.2802	26.9897	24.7823	23.9	24.6506		23.8593	24.2671	23.3		21.9	22.2	23	22.5	22.3		23.5644	22.6794
2014	8	28	26.3127	27.019	24.8138	24	24.6899		23.8969	24.3081	23.4		22	22.3	23.1	22.6	22.4		23.6045	22.7169
2014	8	29	26.2263	26.989	24.7767	24	24.6685		23.8687	24.2835	23.4		22.2	22.4	23.2	22.7	22.5		23.5839	22.7017
2014	8	30	25.8398	26.8054	24.5645	23.9	24.4899		23.6713	24.0899	23.4		22	22.3	23.1	22.6	22.4		23.4065	22.55
2014	8	31	25.7379	26.7452	24.5005	23.9	24.4401		23.6145	24.0357	23.3		21.9	22.2	23	22.5	22.3		23.3586	22.51
2014	9	1	25.7131	26.719	24.477	23.9	24.426		23.5964	24.0201	23.3		22	22.2	23.1	22.6	22.4		23.3465	22.5008
2014	9	2	25.5883	26.6429	24.3963	23.9	24.3608		23.5233	23.9494	23.3		22	22.2	23.1	22.5	22.3		23.2834	22.4473
2014	9	3	25.4531	26.5568	24.3062	24	24.2862		23.4404	23.8689	23.4		22.2	22.3	23.3	22.7	22.5		23.2113	22.3857
2014	9	4	25.4249	26.5189	24.2734	24	24.2619		23.4123	23.8427	23.4		22.2	22.4	23.3	22.7	22.6		23.1896	22.3677
2014	9	5	25.1614	26.3647	24.1072	23.9	24.1185		23.2556	23.6883	23.3		22	22.2	23.1	22.5	22.4		23.049	22.2462
2014	9	6	24.9753	26.239	23.9778	23.8	24.0059		23.1332	23.5675	23.3		21.9	22.1	23	22.4	22.3		22.9397	22.1513
2014	9	7	24.921	26.1728	23.9194	23.7	23.9553		23.0784	23.5139	23.1		21.6	21.9	22.8	22.2	22		22.8927	22.1103
2014	9	8	25.4538	26.3971	24.1948	23.5	24.2033		23.3454	23.7816	23		21.4	21.7	22.6	22	21.9		23.1438	22.3285
2014	9	9	25.3437	26.3279	24.1241	23.6	24.1473		23.2822	23.721	23		21.5	21.8	22.7	22.1	21.9		23.0902	22.2834
2014	9	10	25.4311	26.3524	24.1622	23.5	24.1879		23.3234	23.7645	23		21.5	21.7	22.6	22	21.9		23.1334	22.3221
2014	9	11	25.4088	26.327	24.1413	23.6	24.1769		23.3084	23.7523	23.1		21.7	21.8	22.8	22.2	22		23.1247	22.3161
2014	9	12	25.3508	26.2834	24.0996	23.5	24.1474		23.2734	23.7201	23		21.5	21.7	22.6	22	21.9		23.0977	22.2941
2014	9	13	25.1309	26.1577	23.9643	23.5	24.0341		23.1481	23.5977	23		21.6	21.7	22.7	22.1	22		22.987	22.1993
2014	9	14	24.9518	26.0437	23.8457	23.6	23.9339		23.0378	23.4898	23		21.7	21.8	22.8	22.2	22.1		22.8899	22.1158
2014	9	15	24.7529	25.9138	23.7113	23.6	23.8183		22.9116	23.3656	23.1		21.9	21.9	22.9	22.3	22.2		22.7777	22.0188
2014	9	16	24.7141	25.8565	23.6632	23.7	23.7785		22.8676	23.3233	23.2		22	22	23	22.4	22.3		22.7415	21.9875
2014	9	17	24.7831	25.8532	23.6771	23.7	23.7941		22.8836	23.3408	23.2		22	22.1	23.1	22.4	22.3		22.7608	22.0044
2014	9	18	24.8613	25.8596	23.7004	23.8	23.8194		22.9092	23.3683	23.3		22.2	22.2	23.2	22.6	22.5		22.7894	22.0298
2014	9	19	24.3848	25.5966	23.4127	24	23.5677		22.6358	23.0975	23.4		22.4	22.4	23.4	22.7	22.7		22.5414	21.8149
2014	9	20	24.2482	25.4834	23.3042	23.9	23.4723		22.5328	22.9958	23.4		22.3	22.3	23.4	22.7	22.6		22.4503	21.7352
2014	9	21	24.0064	25.3154	23.1342	23.8	23.3212		22.3702	22.8343	23.3		22.1	22.1	23.2	22.5	22.4		22.3038	21.6072
2014	9	22	23.5753	25.0467	22.852	23.9	23.0681		22.0983	22.5634	23.3		22.2	22.2	23.3	22.6	22.5		22.0559	21.3905
2014	9	23	23.3656	24.8734	22.6853	23.7	22.915		21.9358	22.4009	23.2		22	22	23.1	22.4	22.3		21.9086	21.2602
2014	9	24	23.5659	24.8988	22.7493	23.7	22.9669		21.995	22.4594	23.2		21.9	21.9	23	22.3	22.2		21.9663	21.3079
2014	9	25	23.6936	24.9018	22.7829	23.5	22.9945		22.0267	22.4911	23		21.6	21.7	22.8	22	22		21.9991	21.3348
2014	9	26	23.8325	24.9196	22.8302	23.4	23.0364		22.0729	22.5378	23		21.5	21.6	22.7	21.9	21.9		22.0459	21.3743
2014	9	27	23.8264	24.8748	22.8022	23.3	23.0129		22.0477	22.5138	22.8		21.2	21.4	22.4	21.7	21.6		22.0269	21.3573
2014	9	28	23.6583	24.7521	22.6839	23	22.9094		21.9359	22.4034	22.5		20.8	21	22	21.3	21.2		21.928	21.2709
2014	9	29	23.6205	24.6892	22.636	22.8	22.868		21.8914	22.3601	22.4		20.5	20.8	21.8	21	21		21.8912	21.2382
2014	9	30	23.5363	24.6045	22.5625	22.7	22.8041		21.8225	22.2925	22.3		20.5	20.7	21.7	21	20.9		21.832	21.1861
2014	10	1	23.4931	24.5393	22.5118	22.7	22.7604		21.7754	22.2467	22.3		20.5	20.7	21.7	21	20.9		21.7929	21.1516
2014	10	2	22.9484	24.2269	22.1769	22.7	22.463		21.4546	21.9276	22.3		20.7	20.8	21.8	21.1	21.1		21.5006	20.8968
2014	10	3	22.2531	23.82	21.7415	22.5	22.0713		21.0343	21.508	22.1		20.3	20.5	21.5	20.8	20.7		21.1151	20.5596
2014	10	4	21.5179	23.3688	21.2654	22.2	21.6375		20.5713	21.0444	21.8		19.9	20.1	21.1	20.4	20.3		20.689	20.1854
2014	10	5	21.3839	23.1905	21.1132	22	21.4875		20.4172	20.8875	21.7		19.7	19.9	20.9	20.2	20.1		20.5475	20.057
2014	10	6	21.3979	23.088	21.0484	21.8	21.4156		20.3473	20.8149	21.5		19.4	19.6	20.6	19.9	19.9		20.484	19.9965
2014	10	7	21.6497	23.1117	21.126	21.5	21.4726		20.4158	20.8807	21.2		19	19.3	20.2	19.6	19.5		20.5489	20.0481
2014	10	8	21.7515	23.0788	21.1327	21.1	21.4698		20.418	20.8814	20.8		18.3	18.7	19.6	18.9	18.9		20.5534	20.0481
2014	10	9	21.479	22.871	20.9348	20.7	21.2864		20.2245	20.6871	20.4		17.8	18.3	19.1	18.4	18.4		20.377	19.8915
2014	10	10	21.2944	22.7002	20.782	20.4	21.142		20.0737	20.5352	20.2		17.6	18	18.8	18.2	18.1		20.24	19.7685
2014	10	11	21.3604	22.6513	20.7703	20.2	21.1231		20.0585	20.5185	20		17.4	17.8	18.6	18	18		20.2284	19.7546
2014	10	12	21.0537	22.4265	20.5535	20	20.9228		19.8468	20.3061	19.8		17.3	17.7	18.4	17.9	17.8		20.0353	19.5833
2014	10	13	20.9864	22.3124	20.4668	19.9	20.8371		19.7596	20.2175	19.7		17.2	17.5	18.3	17.7	17.7		19.957	19.5113
2014	10	14	20.946	22.2144	20.3977	19.6	20.7678		19.6897	20.1465	19.5		17	17.4	18.1	17.5	17.5		19.895	19.4537
2014	10	15	20.723	22.0298	20.2279	19.5	20.6092		19.5232	19.9792	19.3		16.9	17.2	17.9	17.4	17.4		19.7437	19.3187
2014	10	16	20.4195	21.8013	20.0093	19.3	20.4063		19.3092	19.7642	19.2		16.8	17.1	17.8	17.3	17.3		19.5483	19.1449
2014	10	17	20.0476	21.5317	19.7465	19.1	20.1622		19.0517	19.5053	19		16.6	16.9	17.6	17.1	17.1		19.3122	18.9354
2014	10	18	19.7548	21.2919	19.5218	19	19.95		18.8296	19.2813	18.8		16.6	16.8	17.5	17	17		19.1085	18.7533
2014	10	19	19.4423	21.0369	19.2823	18.8	19.7232		18.5924	19.0418	18.7		16.4	16.7	17.4	16.9	16.9		18.8905	18.5584
2014	10	20	19.1477	20.785	19.0492	18.8	19.5006		18.3605	18.8072	18.7		16.6	16.8	17.5	17	17		18.677	18.367
2014	10	21	18.6568	20.4314	18.7018	18.9	19.1746		18.0177	18.4615	18.7		16.8	16.9	17.6	17.2	17.2		18.3606	18.0856
2014	10	22	18.3341	20.1487	18.4412	18.8	18.9231		17.7569	18.1968	18.6		16.9	17	17.7	17.2	17.2		18.1195	17.8687
2014	10	23	18.2186	19.9641	18.2956	18.7	18.7733		17.6062	18.0419	18.5		16.8	16.9	17.5	17.1	17.1		17.98	17.7399
2014	10	24	18.1501	19.8073	18.1811	18.6	18.6519		17.4859	17.9174	18.4		16.7	16.8	17.5	17	17.1		17.8688	17.6359
2014	10	25	17.9309	19.5821	17.9863	18.4	18.4598		17.2889	17.7166	18.3		16.5	16.6	17.3	16.8	16.9		17.6869	17.4706
2014	10	26	17.7428	19.3717	17.8091	18.4	18.2832		17.1088	17.5326	18.2		16.5	16.6	17.2	16.8	16.8		17.5204	17.3187
2014	10	27	17.4429	19.1068	17.5694	18.3	18.0508		16.8684	17.2884	18.1		16.5	16.6	17.2	16.8	16.9		17.2983	17.1182
2014	10	28	17.391	18.9606	17.4679	18.3	17.9408		16.7607	17.1764	18.1		16.6	16.6	17.3	16.9	16.9		17.1987	17.0241
2014	10	29	17.1249	18.7152	17.2502	18.3	17.7284		16.5418	16.9537	18.1		16.7	16.7	17.3	16.9	17		16.9964	16.841
2014	10	30	16.9112	18.493	17.0604	18.3	17.5401		16.3494	16.7573	18.1		16.8	16.7	17.4	17	17.1		16.8185	16.6789
2014	10	31	16.8391	18.3403	16.9509	18.3	17.4235		16.2343	16.638	18.1		16.8	16.7	17.4	17	17.1		16.7121	16.5789
2014	11	1	16.9952	18.3062	16.9754	18.2	17.4279		16.2491	16.6488	18		16.8	16.7	17.4	17	17.1		16.7262	16.5841
2014	11	2	16.9868	18.2053	16.9176	18.2	17.3618		16.1865	16.583	18		16.8	16.7	17.4	17	17		16.6694	16.5285
2014	11	3	16.8593	18.0521	16.7969	18.2	17.2411		16.0641	16.4581	18		16.8	16.7	17.5	17	17.1		16.5575	16.4255
2014	11	4	15.9845	17.5305	16.2524	18.2	16.742		15.5336	15.9256	18		16.9	16.7	17.5	17	17.1		16.0678	15.9938
2014	11	5	14.8811	16.8658	15.5553	18.2	16.0998		14.8518	15.2404	18		16.9	16.8	17.5	17	17.1		15.4366	15.4372
2014	11	6	13.9255	16.2372	14.9146	18.1	15.4994		14.2194	14.6021	17.8		16.7	16.6	17.3	16.9	17		14.8492	14.9162
2014	11	7	13.6747	15.9292	14.6542	17.8	15.232		13.9493	14.324	17.6		16.3	16.3	17	16.5	16.7		14.5958	14.6836
2014	11	8	13.9232	15.8718	14.6815	17.4	15.222		13.9568	14.3229	17.2		15.6	15.7	16.4	15.9	16		14.5993	14.6745
2014	11	9	13.6733	15.5919	14.4453	16.9	14.981		13.7131	14.0723	16.8		15	15.2	15.8	15.3	15.4		14.3711	14.4652
2014	11	10	13.9654	15.5814	14.5186	16.6	15.0167		13.7678	14.1195	16.5		14.5	14.7	15.3	14.9	15		14.4192	14.4962
2014	11	11	14.3331	15.6322	14.6533	16.4	15.1123		13.8847	14.2302	16.3		14.3	14.5	15.1	14.7	14.8		14.5259	14.5796
2014	11	12	14.5154	15.6164	14.7016	16.2	15.1362		13.9217	14.2624	16.1		14.1	14.4	14.9	14.5	14.6		14.5598	14.6012
2014	11	13	14.6998	15.617	14.762	16.1	15.1746		13.9725	14.3095	16		14.1	14.3	14.8	14.5	14.6		14.6073	14.6358
2014	11	14	14.8739	15.6267	14.8265	15.7	15.2201		14.0293	14.3634	15.7		13.6	13.9	14.4	14	14.1		14.661	14.6768
2014	11	15	14.6654	15.4599	14.6823	15.5	15.0822		13.8869	14.2192	15.5		13.5	13.7	14.1	13.8	13.9		14.5309	14.5589
2014	11	16	14.7457	15.4317	14.6977	15.4	15.0864		13.8978	14.228	15.3		13.3	13.5	14	13.7	13.8		14.5427	14.5643
2014	11	17	14.3691	15.1857	14.4589	15.3	14.8655		13.6649	13.9939	15.2		13.4	13.5	14	13.7	13.8		14.3291	14.3744
2014	11	18	13.7442	14.8053	14.0694	15.2	14.5076		13.2853	13.6128	15.1		13.3	13.5	13.9	13.6	13.7		13.9792	14.0652
2014	11	19	13.3751	14.5307	13.8088	15.1	14.2604		13.0272	13.3517	15		13.3	13.4	13.8	13.6	13.7		13.7407	13.8517
2014	11	20	13.1462	14.3169	13.6213	14.7	14.0764		12.8382	13.1592	14.7		12.7	12.9	13.3	13.1	13.2		13.5658	13.6929
2014	11	21	12.9974	14.1406	13.4778	14.4	13.9311		12.6913	13.0084	14.4		12.5	12.7	13.1	12.8	12.9		13.4295	13.5675
2014	11	22	12.8622	13.9725	13.3432	14.1	13.7938		12.5529	12.8662	14.2		12.1	12.4	12.7	12.5	12.6		13.3011	13.4491
2014	11	23	12.5875	13.7374	13.131	13.9	13.5872		12.3398	12.6494	13.9		11.9	12.2	12.4	12.3	12.4		13.1036	13.2706
2014	11	24	12.139	13.4123	12.817	13.8	13.2887		12.0281	12.3338	13.8		11.9	12.1	12.3	12.2	12.3		12.8143	13.0119
2014	11	25	12.1311	13.2943	12.7452	13.6	13.2038		11.948	12.2488	13.6		11.8	12	12.2	12.1	12.2		12.739	12.9386
2014	11	26	12.2932	13.2686	12.7764	13.4	13.2126		11.9682	12.2643	13.4		11.5	11.7	12	11.8	11.9		12.7567	12.9467
2014	11	27	12.3836	13.2222	12.7782	12.9	13.1981		11.9618	12.2541	13		10.9	11.2	11.4	11.3	11.4		12.7504	12.9347
2014	11	28	12.5783	13.2379	12.8469	12.6	13.2457		12.0213	12.3102	12.7		10.6	10.9	11	10.9	11.1		12.8055	12.9769
2014	11	29	12.762	13.2622	12.9194	12.4	13.2999		12.0863	12.3726	12.5		10.4	10.7	10.8	10.7	10.9		12.8664	13.0251
2014	11	30	12.8775	13.2653	12.962	12	13.3301		12.1241	12.4087	12.2		10	10.3	10.4	10.4	10.5		12.9026	13.0527
2014	12	1	12.994	13.2775	13.0107	11.9	13.3681		12.1692	12.4525	12		9.9	10.2	10.3	10.2	10.4		12.946	13.0872
2014	12	2	13.0898	13.2875	13.0528	11.7	13.4021		12.209	12.4916	11.9		9.9	10.1	10.2	10.2	10.3		12.9848	13.1184
2014	12	3	13.101	13.2622	13.0508	11.7	13.3983		12.2071	12.4895	11.8		10	10.2	10.3	10.3	10.4		12.9855	13.1169
2014	12	4	12.8875	13.1283	12.9219	11.6	13.282		12.0835	12.3662	11.7		10	10.1	10.2	10.2	10.4		12.8735	13.0178
2014	12	5	12.4625	12.8828	12.6668	11.5	13.0514		11.8373	12.1199	11.6		10	10.1	10.2	10.2	10.4		12.6477	12.8193
2014	12	6	12.2892	12.7466	12.5425	11.3	12.9344		11.715	11.9966	11.4		9.9	10	10	10.1	10.2		12.5359	12.719
2014	12	7	11.8367	12.4687	12.2566	11.3	12.672		11.4364	11.717	11.4		10	10.1	10.1	10.2	10.3		12.279	12.4924
2014	12	8	11.4812	12.224	12.0145	11.2	12.4453		11.1979	11.4765	11.3		10	10.1	10.1	10.2	10.3		12.0585	12.2963
2014	12	9	11.2402	12.0263	11.8303	11.3	12.2678		11.0137	11.2895	11.4		10.3	10.2	10.3	10.4	10.5		11.8876	12.1427
2014	12	10	11.2249	11.9361	11.7715	11.3	12.2012		10.9496	11.2221	11.4		10.4	10.3	10.4	10.5	10.6		11.8276	12.0852
2014	12	11	11.6998	12.0941	11.9957	11.1	12.3883		11.1588	11.4278	11.2		10.2	10.1	10.2	10.3	10.4		12.0207	12.2482
2014	12	12	11.8235	12.1039	12.04	11	12.42		11.1977	11.4649	11.1		10.1	10	10.1	10.2	10.3		12.0572	12.2765
2014	12	13	11.4366	11.8701	11.8007	10.8	12.2002		10.9645	11.2308	10.9		9.8	9.8	9.8	9.9	10		11.8423	12.0866
2014	12	14	11.458	11.8253	11.7831	10.6	12.1755		10.9431	11.2073	10.7		9.5	9.5	9.5	9.7	9.8		11.8226	12.0658
2014	12	15	11.6328	11.8614	11.8561	10.5	12.2328		11.0097	11.272	10.6		9.5	9.5	9.5	9.6	9.8		11.8846	12.1164
2014	12	16	11.3769	11.6956	11.6927	10.3	12.0811		10.8498	11.111	10.4		9.2	9.3	9.2	9.4	9.5		11.7372	11.9855
2014	12	17	11.1396	11.5312	11.5336	10.2	11.9314		10.6928	10.9526	10.3		9.2	9.3	9.2	9.4	9.5		11.5922	11.8562
2014	12	18	11.1245	11.4704	11.4956	9.8	11.8885		10.6517	10.9093	9.9		8.6	8.7	8.6	8.8	8.9		11.554	11.8193
2014	12	19	10.9859	11.3519	11.3901	9.7	11.7857		10.5457	10.8015	9.9		8.6	8.7	8.6	8.8	9		11.4558	11.7305
2014	12	20	11.0793	11.3463	11.4147	9.6	11.7985		10.5647	10.8183	9.7		8.6	8.6	8.5	8.7	8.9		11.4731	11.7419
2014	12	21	11.029	11.2774	11.3635	9.5	11.7451		10.5116	10.7635	9.6		8.5	8.5	8.4	8.6	8.8		11.4239	11.696
2014	12	22	10.8163	11.1294	11.2208	9.4	11.61		10.3704	10.6206	9.5		8.4	8.5	8.3	8.5	8.7		11.293	11.5791
2014	12	23	10.4208	10.8855	10.97	9.3	11.3768		10.124	10.3724	9.4		8.3	8.3	8.2	8.4	8.6		11.0644	11.3767
2014	12	24	10.4936	10.8606	10.9755	9.2	11.3696		10.1227	10.3682	9.3		8.2	8.3	8.1	8.4	8.5		11.062	11.3703
2014	12	25	10.6847	10.9019	11.0541	9	11.4292		10.1929	10.4355	9.1		8.1	8.1	7.9	8.2	8.4		11.1259	11.422
2014	12	26	10.4692	10.7542	10.9111	9	11.2931		10.0507	10.2915	9.1		8.1	8.2	8	8.3	8.4		10.9937	11.3037
2014	12	27	10.0835	10.5166	10.6669	9	11.065		9.8102	10.0489	9.1		8.2	8.2	8	8.3	8.5		10.77	11.1055
2014	12	28	9.73264	10.284	10.4331	8.9	10.8432		9.57783	9.81356	9		8.2	8.2	8	8.3	8.5		10.5531	10.9123
2014	12	29	9.30632	10.0041	10.1492	8.9	10.574		9.29565	9.5278	9		8.3	8.3	8.1	8.4	8.6		10.2894	10.6776
2014	12	30	8.94044	9.74194	9.89096	9.1	10.3244		9.03615	9.26383	9.1		8.6	8.5	8.3	8.7	8.8		10.046	10.4596
2014	12	31	8.997	9.68002	9.86661	9	10.2814		9.00064	9.22284	9.1		8.6	8.6	8.3	8.7	8.8		10.0092	10.4207
2015	1	1	8.96344	9.58309	9.79903	8.8	10.2012		8.9244	9.14152	8.8		8.2	8.2	8	8.3	8.4		9.93501	10.3496
2015	1	2	8.93727	9.4949	9.73994	8.5	10.1293		8.85674	9.0689	8.6		7.8	7.8	7.6	7.9	8.1		9.86875	10.2856
2015	1	3	8.70432	9.30943	9.56752	8.3	9.95668		8.68024	8.88775	8.4		7.5	7.6	7.3	7.7	7.8		9.70178	10.1341
2015	1	4	8.27907	9.02489	9.28311	8.2	9.68271		8.39502	8.59769	8.3		7.5	7.6	7.3	7.7	7.8		9.43378	9.89439
2015	1	5	8.12867	8.86467	9.14627	8.3	9.5376		8.25023	8.44703	8.4		7.7	7.7	7.4	7.8	8		9.29502	9.76622
2015	1	6	7.80492	8.61947	8.91205	8.3	9.30507		8.01137	8.20231	8.4		7.8	7.8	7.5	7.9	8		9.06899	9.56199
2015	1	7	7.72459	8.48816	8.81156	8.1	9.19013		7.90026	8.08461	8.2		7.6	7.6	7.3	7.7	7.8		8.96069	9.45962
2015	1	8	7.87222	8.47375	8.84414	8.1	9.19452		7.91766	8.09531	8.2		7.7	7.7	7.4	7.8	7.9		8.97135	9.46084
2015	1	9	7.70199	8.31545	8.70663	8.3	9.04938		7.77264	7.94443	8.3		8	7.9	7.6	8	8.2		8.83206	9.33232
2015	1	10	7.77689	8.27745	8.70764	8.3	9.02751		7.76081	7.9264	8.3		8.1	8	7.7	8.1	8.3		8.81587	9.31074
2015	1	11	8.13903	8.39085	8.87881	8.4	9.15951		7.91406	8.07363	8.4		8.3	8.2	7.9	8.3	8.5		8.95278	9.42288
2015	1	12	8.42258	8.48591	9.02065	8.5	9.26966		8.04164	8.19636	8.4		8.4	8.2	7.9	8.4	8.5		9.06678	9.51639
2015	1	13	8.53708	8.51301	9.0777	8.4	9.30748		8.08955	8.24041	8.4		8.3	8.2	7.9	8.4	8.5		9.10768	9.54732
2015	1	14	8.42204	8.43397	9.00915	8.5	9.23474		8.01737	8.16499	8.5		8.5	8.4	8.1	8.5	8.7		9.03767	9.48232
2015	1	15	8.35102	8.374	8.96265	8.7	9.18117		7.96607	8.11026	8.6		8.7	8.6	8.3	8.7	8.9		8.98678	9.43387
2015	1	16	8.68456	8.51345	9.1446	8.8	9.33167		8.13483	8.27525	8.7		9	8.8	8.5	8.9	9.1		9.13951	9.56257
2015	1	17	8.96478	8.64276	9.30783	8.9	9.46904		8.28767	8.42526	8.8		9	8.8	8.6	9	9.1		9.27819	9.68015
2015	1	18	9.19986	8.76245	9.45406	9.1	9.59415		8.42583	8.56137	9		9.5	9.3	9	9.4	9.6		9.40382	9.78731
2015	1	19	9.32113	8.83571	9.54199	9.3	9.6695		8.50914	8.64331	9.1		9.6	9.4	9.2	9.6	9.7		9.4791	9.85141
2015	1	20	9.60726	8.99484	9.72559	9.2	9.83154		8.6853	8.81829	9.1		9.4	9.2	9	9.4	9.5		9.64052	9.99088
2015	1	21	9.49167	8.96616	9.68814	9.2	9.79859		8.64986	8.78265	9.1		9.4	9.2	9	9.4	9.5		9.60652	9.96117
2015	1	22	9.38763	8.93651	9.65098	9.4	9.7646		8.61384	8.7461	9.3		9.8	9.5	9.3	9.7	9.8		9.57162	9.93039
2015	1	23	9.48256	8.99963	9.72157	9.6	9.82574		8.68089	8.81217	9.5		10.1	9.8	9.6	10	10.1		9.63182	9.98207
2015	1	24	9.24224	8.90001	9.60341	9.5	9.71881		8.56634	8.69707	9.3		9.8	9.5	9.4	9.7	9.9		9.52394	9.88778
2015	1	25	9.44982	9.01085	9.73051	9.4	9.82859		8.68663	8.8158	9.3		9.6	9.5	9.3	9.6	9.8		9.63285	9.98143
2015	1	26	9.44776	9.02644	9.74453	9.4	9.83902		8.6989	8.82711	9.2		9.4	9.3	9.1	9.5	9.6		9.64205	9.98888
2015	1	27	9.44154	9.03903	9.75494	9.5	9.8459		8.70746	8.83463	9.4		9.7	9.6	9.4	9.7	9.9		9.64767	9.99316
2015	1	28	9.98873	9.3243	10.0783	9.7	10.1322		9.01745	9.14304	9.5		9.9	9.7	9.5	9.9	10		9.93219	10.2401
2015	1	29	10.2287	9.47968	10.2435	9.7	10.2819		9.17778	9.30324	9.6		10	9.8	9.6	10	10.1		10.0791	10.3687
2015	1	30	9.9248	9.37362	10.1048	9.7	10.1616		9.04611	9.17232	9.5		9.9	9.7	9.5	9.9	10		9.956	10.2629
2015	1	31	9.98126	9.43014	10.158	9.7	10.2094		9.09735	9.22315	9.5		9.7	9.6	9.4	9.8	9.9		10.0014	10.3029
2015	2	1	9.63624	9.2887	9.98325	9.5	10.0535		8.92884	9.05453	9.4		9.4	9.4	9.1	9.5	9.6		9.84331	10.1658
2015	2	2	9.45413	9.21172	9.88851	9.3	9.96536		8.83512	8.95962	9.2		9.1	9.1	8.9	9.3	9.3		9.75356	10.0871
2015	2	3	9.25268	9.11713	9.77674	9.4	9.85985		8.72369	8.84646	9.2		9.1	9.2	8.9	9.3	9.4		9.64687	9.99308
2015	2	4	9.0442	9.01087	9.65499	9.4	9.74319		8.6013	8.72175	9.2		9.1	9.2	8.9	9.3	9.4		9.52947	9.88912
2015	2	5	8.44213	8.70214	9.30426	9.2	9.41961		8.25685	8.3747	9.1		8.9	9	8.7	9.1	9.2		9.20593	9.60516
2015	2	6	8.06364	8.48046	9.06326	9.3	9.18833		8.0147	8.12828	9.2		9.1	9.1	8.8	9.2	9.3		8.97576	9.40073
2015	2	7	7.75022	8.27862	8.85087	9.4	8.97913		7.79807	7.9064	9.3		9.3	9.3	9	9.4	9.5		8.76837	9.21508
2015	2	8	7.92333	8.30876	8.9093	9.5	9.00934		7.84093	7.9429	9.3		9.3	9.4	9.1	9.5	9.6		8.80055	9.23704
2015	2	9	8.27751	8.44072	9.08093	9.5	9.14272		7.99416	8.09008	9.3		9.3	9.4	9	9.5	9.5		8.93524	9.34871
2015	2	10	8.44091	8.49713	9.15916	9.6	9.19627		8.05959	8.15051	9.4		9.5	9.5	9.2	9.6	9.7		8.98938	9.39132
2015	2	11	8.81218	8.66573	9.36275	9.7	9.36365		8.24694	8.33313	9.5		9.6	9.6	9.3	9.8	9.8		9.15669	9.53291
2015	2	12	9.16776	8.84386	9.57046	9.9	9.53839		8.44047	8.52286	9.7		10	9.9	9.6	10.1	10.1		9.33047	9.68118
2015	2	13	9.22801	8.89117	9.62165	10.1	9.57658		8.48515	8.56481	9.9		10.3	10.2	9.9	10.4	10.4		9.3671	9.71112
2015	2	14	9.54578	9.06762	9.81974	10.2	9.74658		8.67169	8.74855	9.9		10.4	10.3	10	10.5	10.5		9.53512	9.85556
2015	2	15	9.9022	9.27552	10.0485	10.3	9.94681		8.88944	8.96419	10		10.5	10.4	10.2	10.6	10.7		9.7326	10.0265
2015	2	16	10.3536	9.54335	10.3401	10.5	10.2063		9.1696	9.24295	10.2		10.8	10.6	10.4	10.8	10.9		9.98848	10.2492
2015	2	17	10.581	9.71627	10.5154	10.6	10.3658		9.33996	9.41308	10.4		11	10.8	10.6	11	11.1		10.1435	10.3853
2015	2	18	10.9189	9.94913	10.7563	10.6	10.5853		9.57431	9.64751	10.3		10.9	10.7	10.5	10.9	11		10.358	10.5737
2015	2	19	11.2418	10.1841	10.9945	10.6	10.805		9.80759	9.88152	10.4		10.8	10.7	10.5	10.9	10.9		10.5721	10.7625
2015	2	20	11.2484	10.2707	11.058	10.7	10.8707		9.87367	9.94916	10.4		10.8	10.7	10.5	10.9	10.9		10.6318	10.8177
2015	2	21	11.0765	10.2633	11.0146	10.6	10.8398		9.83604	9.91303	10.3		10.6	10.5	10.3	10.7	10.7		10.5953	10.789
2015	2	22	11.0582	10.3193	11.0479	10.7	10.875		9.87072	9.94843	10.4		10.7	10.6	10.4	10.8	10.9		10.6251	10.8173
2015	2	23	10.7761	10.2396	10.9268	10.8	10.7711		9.75593	9.8343	10.5		10.9	10.8	10.6	11	11		10.5162	10.7247
2015	2	24	10.994	10.3914	11.0773	10.8	10.9063		9.90069	9.97841	10.6		10.9	10.8	10.7	11	11.1		10.6468	10.8395
2015	2	25	11.039	10.4641	11.1343	10.8	10.9593		9.95607	10.0336	10.6		10.8	10.8	10.6	10.9	11		10.6949	10.8828
2015	2	26	11.1716	10.5786	11.2398	10.8	11.0551		10.0579	10.135	10.5		10.7	10.7	10.5	10.8	10.9		10.7859	10.9634
2015	2	27	11.5071	10.7958	11.4621	10.8	11.2557		10.2725	10.3492	10.5		10.7	10.7	10.5	10.9	10.9		10.9813	11.135
2015	2	28	11.6216	10.9143	11.5667	11	11.3535		10.3751	10.4521	10.8		11.1	11	10.8	11.2	11.2		11.0735	11.2174
2015	3	1	11.3995	10.867	11.4803	11.3	11.2805		10.2935	10.3711	11		11.4	11.3	11.1	11.5	11.5		10.9951	11.1515
2015	3	2	11.4714	10.9516	11.5503	11.3	11.3444		10.3609	10.4381	11		11.4	11.3	11.2	11.5	11.6		11.054	11.2042
2015	3	3	11.2936	10.9126	11.4785	11.4	11.2813		10.2914	10.3683	11.1		11.4	11.4	11.2	11.6	11.6		10.986	11.1465
2015	3	4	11.1662	10.888	11.4273	11.6	11.2341		10.2403	10.3163	11.3		11.8	11.7	11.6	11.9	12		10.9345	11.1023
2015	3	5	11.3448	11.0072	11.5444	11.9	11.3354		10.3502	10.4244	11.5		12.2	12	11.9	12.2	12.3		11.0316	11.1869
2015	3	6	11.7737	11.2559	11.8083	12	11.5688		10.6023	10.6748	11.7		12.3	12.2	12.1	12.4	12.4		11.2605	11.3864
2015	3	7	12.0352	11.4376	11.9892	12.1	11.7314		10.7762	10.848	11.7		12.3	12.2	12.1	12.4	12.4		11.4177	11.5246
2015	3	8	12.575	11.7643	12.3335	12.3	12.0417		11.1087	11.18	11.9		12.6	12.4	12.3	12.7	12.7		11.722	11.7912
2015	3	9	12.9777	12.0417	12.6135	12.4	12.2987		11.3817	11.4536	12		12.7	12.6	12.5	12.8	12.8		11.9722	12.0119
2015	3	10	13.0713	12.1775	12.7259	12.6	12.4085		11.4947	11.5682	12.2		12.8	12.7	12.6	12.9	12.9		12.0747	12.105
2015	3	11	13.0367	12.2475	12.7627	12.6	12.4505		11.5347	11.6098	12.2		12.7	12.7	12.6	12.9	12.9		12.1096	12.1392
2015	3	12	13.0092	12.3134	12.7972	12.7	12.489		11.5714	11.6478	12.3		12.8	12.8	12.7	13	13		12.1411	12.1702
2015	3	13	13.1084	12.4352	12.8981	12.8	12.5854		11.6714	11.7485	12.4		12.9	12.8	12.8	13.1	13		12.2309	12.2513
2015	3	14	13.0804	12.4933	12.9259	13	12.6162		11.7007	11.7786	12.6		13.1	13	13	13.2	13.2		12.2551	12.2755
2015	3	15	13.2616	12.6487	13.0676	13.1	12.7475		11.8389	11.9173	12.7		13.2	13.1	13.1	13.3	13.3		12.3799	12.3868
2015	3	16	13.7566	12.9624	13.3898	13.1	13.0408		12.1515	12.2301	12.7		13.2	13.1	13.1	13.3	13.3		12.6663	12.6388
2015	3	17	14.0104	13.1727	13.5868	13.3	13.2258		12.3456	12.4255	12.8		13.3	13.3	13.3	13.5	13.5		12.8437	12.7971
2015	3	18	14.0987	13.3057	13.6929	13.5	13.3306		12.4527	12.5343	13.1		13.7	13.6	13.6	13.8	13.8		12.9408	12.8858
2015	3	19	13.7348	13.2124	13.5397	13.7	13.2031		12.3095	12.3932	13.3		13.9	13.7	13.8	14	14		12.8061	12.7728
2015	3	20	13.4519	13.1378	13.4161	13.7	13.0975		12.1921	12.2766	13.3		13.8	13.7	13.8	13.9	13.9		12.6942	12.6784
2015	3	21	13.5499	13.2356	13.4968	13.6	13.1708		12.2693	12.3533	13.2		13.6	13.5	13.6	13.7	13.7		12.7617	12.7389
2015	3	22	13.8943	13.4561	13.7185	13.6	13.3701		12.4825	12.5658	13.2		13.4	13.5	13.5	13.7	13.7		12.9551	12.9089
2015	3	23	13.9001	13.5202	13.7566	13.7	13.4076		12.5202	12.6036	13.3		13.5	13.6	13.6	13.8	13.8		12.9865	12.9385
2015	3	24	13.8201	13.5381	13.7433	13.7	13.3982		12.5076	12.5911	13.3		13.4	13.5	13.5	13.7	13.6		12.9712	12.9273
2015	3	25	13.7832	13.5701	13.7492	13.7	13.4043		12.5126	12.5956	13.3		13.4	13.5	13.5	13.7	13.6		12.9718	12.9294
2015	3	26	13.5537	13.5021	13.6425	13.9	13.3085		12.4084	12.4908	13.4		13.6	13.6	13.6	13.8	13.8		12.871	12.843
2015	3	27	13.2724	13.3961	13.4975	14.1	13.1755		12.2655	12.3465	13.6		13.9	13.9	13.9	14.1	14.1		12.7337	12.7239
2015	3	28	13.3346	13.4463	13.5378	14.3	13.2049		12.2993	12.3778	13.9		14.2	14.2	14.2	14.4	14.4		12.7593	12.7456
2015	3	29	13.3822	13.4912	13.5721	14.6	13.229		12.3274	12.4034	14.1		14.6	14.5	14.6	14.8	14.7		12.7797	12.7626
2015	3	30	13.4671	13.5556	13.629	14.8	13.2733		12.3773	12.4508	14.3		14.9	14.8	14.9	15.1	15.1		12.8203	12.7972
2015	3	31	13.6928	13.692	13.7683	15.1	13.3916		12.5069	12.5779	14.6		15.2	15.1	15.2	15.4	15.4		12.9347	12.8961
2015	4	1	13.3694	13.5651	13.6025	15.3	13.2388		12.3434	12.4127	14.8		15.5	15.3	15.5	15.6	15.6		12.7781	12.7597
2015	4	2	13.271	13.5341	13.5531	15.5	13.1867		12.2901	12.3567	14.9		15.6	15.5	15.6	15.7	15.7		12.7229	12.7104
2015	4	3	13.3067	13.5646	13.5768	15.7	13.1987		12.3066	12.37	15.1		15.8	15.7	15.9	16	16		12.732	12.7167
2015	4	4	13.582	13.7148	13.738	15.8	13.3337		12.4557	12.5158	15.2		15.8	15.7	15.9	16	16		12.864	12.8299
2015	4	5	13.8555	13.8752	13.907	15.8	13.4781		12.6138	12.6711	15.3		15.8	15.7	15.9	16	15.9		13.0047	12.9513
2015	4	6	14.1473	14.0546	14.0941	15.8	13.6409		12.7908	12.8459	15.3		15.7	15.7	15.8	15.9	15.9		13.1635	13.0891
2015	4	7	14.1437	14.0979	14.121	15.7	13.6629		12.8148	12.8685	15.2		15.4	15.5	15.6	15.7	15.7		13.1812	13.1048
2015	4	8	14.2042	14.1699	14.1817	15.7	13.7147		12.8711	12.9234	15.2		15.2	15.4	15.5	15.6	15.5		13.2288	13.1464
2015	4	9	14.4325	14.3247	14.3375	15.7	13.8516		13.0191	13.0698	15.2		15.2	15.4	15.5	15.6	15.5		13.3613	13.262
2015	4	10	14.2471	14.2817	14.2632	15.8	13.7847		12.9465	12.9964	15.3		15.2	15.4	15.5	15.6	15.5		13.29	13.2006
2015	4	11	14.1086	14.2509	14.2071	15.9	13.7317		12.89	12.9386	15.4		15.4	15.5	15.6	15.7	15.6		13.2332	13.1513
2015	4	12	14.3352	14.3926	14.3522	16	13.8569		13.0264	13.0729	15.5		15.6	15.7	15.8	15.9	15.8		13.3546	13.2565
2015	4	13	14.833	14.6762	14.6572	16.2	14.1269		13.3181	13.3628	15.6		15.7	15.8	16	16	16		13.6203	13.4877
2015	4	14	15.0915	14.8597	14.8401	16.3	14.2919		13.4947	13.5387	15.8		15.9	16	16.2	16.2	16.2		13.7802	13.6282
2015	4	15	15.3352	15.0428	15.0194	16.5	14.4556		13.6688	13.7128	16		16.1	16.2	16.4	16.5	16.4		13.9384	13.7677
2015	4	16	15.802	15.342	15.3291	16.7	14.7376		13.9697	14.0139	16.2		16.4	16.4	16.6	16.7	16.6		14.2143	14.0101
2015	4	17	16.5164	15.7782	15.7897	16.8	15.158		14.4182	14.4633	16.3		16.5	16.5	16.7	16.8	16.7		14.6277	14.3733
2015	4	18	16.8119	16.0309	16.0295	16.9	15.3869		14.6572	14.7052	16.4		16.5	16.6	16.8	16.9	16.8		14.8485	14.5706
2015	4	19	17.1501	16.309	16.2955	16.8	15.6408		14.9225	14.9736	16.3		16.3	16.4	16.6	16.7	16.6		15.0939	14.7898
2015	4	20	17.1753	16.4382	16.3869	16.9	15.7407		15.0206	15.0757	16.3		16.3	16.5	16.6	16.7	16.6		15.1851	14.8755
2015	4	21	17.0171	16.469	16.3672	16.9	15.74		15.0108	15.0698	16.4		16.3	16.5	16.6	16.7	16.6		15.1762	14.8739
2015	4	22	16.8897	16.5003	16.353	17.1	15.7416		15.0046	15.0667	16.5		16.4	16.6	16.7	16.8	16.7		15.1701	14.8739
2015	4	23	16.8303	16.553	16.3678	17.1	15.7664		15.0247	15.0894	16.5		16.4	16.6	16.7	16.8	16.7		15.1878	14.8939
2015	4	24	16.8402	16.6316	16.4154	17.1	15.8189		15.0754	15.142	16.5		16.3	16.5	16.7	16.7	16.6		15.2334	14.9378
2015	4	25	16.6023	16.5828	16.3186	17	15.7412		14.9863	15.0549	16.4		16	16.3	16.5	16.5	16.4		15.1495	14.8686
2015	4	26	16.7431	16.7065	16.4259	16.9	15.8425		15.0919	15.1612	16.3		15.8	16.2	16.3	16.3	16.2		15.245	14.9546
2015	4	27	17.0136	16.8964	16.6089	16.8	16.0119		15.2706	15.3407	16.3		15.7	16.1	16.2	16.3	16.1		15.4083	15.0997
2015	4	28	18.1047	17.4996	17.2636	16.9	16.6045		15.905	15.9756	16.4		15.8	16.2	16.3	16.4	16.2		15.9939	15.6125
2015	4	29	18.9665	18.0302	17.8189	16.9	17.1174		16.4491	16.5227	16.3		15.7	16.1	16.2	16.3	16.1		16.4979	16.0571
2015	4	30	19.4857	18.4193	18.2001	17	17.4813		16.8293	16.9079	16.5		16	16.4	16.4	16.6	16.4		16.8516	16.3729
2015	5	1	19.5924	18.6161	18.3544	17	17.6457		16.9927	17.0776	16.5		16	16.3	16.4	16.5	16.3		17.0053	16.5158
2015	5	2	19.1971	18.558	18.2174	17	17.5489		16.8747	16.966	16.5		15.9	16.2	16.3	16.4	16.2		16.8985	16.4317
2015	5	3	19.5558	18.846	18.4873	16.9	17.8103		17.1456	17.2414	16.4		15.7	16.1	16.1	16.3	16.1		17.1504	16.6583
2015	5	4	20.0705	19.2178	18.8503	16.9	18.1566		17.5072	17.6078	16.4		15.7	16.1	16.1	16.3	16.1		17.4867	16.9589
2015	5	5	20.4199	19.5204	19.1283	17.1	18.4301		17.7888	17.895	16.6		16	16.4	16.4	16.6	16.4		17.7497	17.1965
2015	5	6	20.1763	19.5345	19.0725	17.1	18.4065		17.7493	17.8621	16.6		16	16.3	16.4	16.5	16.3		17.7157	17.1763
2015	5	7	19.894	19.509	18.9787	17	18.3448		17.6706	17.789	16.5		15.9	16.3	16.3	16.4	16.2		17.6446	17.1225
2015	5	8	19.2289	19.274	18.6522	17.1	18.0705		17.3649	17.488	16.6		16	16.3	16.4	16.5	16.3		17.3623	16.8838
2015	5	9	18.7201	19.0817	18.3886	17	17.8446		17.1151	17.2409	16.5		15.7	16.1	16.1	16.3	16.1		17.1301	16.6864
2015	5	10	18.8908	19.2002	18.4928	17	17.9414		17.2162	17.3424	16.5		15.8	16.2	16.2	16.4	16.2		17.2215	16.7685
2015	5	11	19.148	19.3663	18.6511	16.9	18.0871		17.3699	17.4966	16.4		15.6	16.1	16	16.2	16		17.3616	16.8933
2015	5	12	19.4032	19.5396	18.8157	16.8	18.2396		17.5303	17.658	16.3		15.4	15.9	15.8	16.1	15.8		17.5084	17.0241
2015	5	13	20.1916	19.984	19.2893	16.9	18.6699		17.9896	18.118	16.4		15.6	16	16	16.2	16		17.9321	17.3963
2015	5	14	20.5006	20.2202	19.513	17	18.8831		18.2119	18.3431	16.5		15.8	16.3	16.2	16.4	16.2		18.1377	17.5806
2015	5	15	20.6056	20.3622	19.6258	17.1	18.9988		18.3283	18.4628	16.6		15.9	16.3	16.3	16.5	16.2		18.2457	17.6803
2015	5	16	20.429	20.3626	19.5768	17.1	18.9695		18.2885	18.4265	16.6		16	16.4	16.3	16.6	16.3		18.209	17.6541
2015	5	17	20.7408	20.5907	19.7945	17.2	19.1757		18.5039	18.6443	16.7		16.2	16.5	16.5	16.7	16.5		18.4081	17.8322
2015	5	18	20.4982	20.5522	19.7033	17.5	19.1074		18.4227	18.5662	16.9		16.6	16.8	16.8	17.1	16.8		18.3329	17.7721
2015	5	19	20.2797	20.5095	19.6136	17.5	19.037		18.3408	18.4867	16.9		16.5	16.8	16.8	17	16.8		18.2563	17.7098
2015	5	20	19.9013	20.374	19.4231	17.4	18.8733		18.1598	18.3074	16.9		16.4	16.8	16.7	17	16.7		18.0874	17.5662
2015	5	21	19.7691	20.3408	19.3584	17.4	18.8176		18.0975	18.2454	16.9		16.3	16.7	16.7	16.9	16.7		18.0273	17.516
2015	5	22	19.1759	20.0721	19.0273	17.5	18.5217		17.7772	17.9252	17		16.4	16.8	16.8	17	16.8		17.728	17.2569
2015	5	23	18.8476	19.9083	18.8279	17.7	18.3373		17.5802	17.7265	17.1		16.7	17	17	17.2	17		17.5414	17.0941
2015	5	24	18.7868	19.8637	18.7721	17.9	18.2777		17.5195	17.663	17.4		17.1	17.4	17.4	17.6	17.4		17.4804	17.0393
2015	5	25	18.6654	19.7883	18.6828	18.1	18.1874		17.4261	17.5667	17.5		17.3	17.5	17.6	17.7	17.5		17.3889	16.9578
2015	5	26	18.3213	19.5995	18.466	18.2	17.9819		17.2093	17.3467	17.6		17.5	17.7	17.8	18	17.7		17.1828	16.7761
2015	5	27	18.1588	19.488	18.3443	18.2	17.8582		17.0822	17.2155	17.6		17.3	17.6	17.7	17.8	17.6		17.0592	16.6652
2015	5	28	18.0574	19.4031	18.2559	18.2	17.7629		16.9866	17.1152	17.6		17.3	17.6	17.6	17.8	17.6		16.9644	16.5787
2015	5	29	18.4036	19.5385	18.4224	18.2	17.8947		17.1362	17.2598	17.6		17.2	17.5	17.6	17.8	17.5		17.0965	16.6895
2015	5	30	18.7157	19.6747	18.5839	18.3	18.0258		17.2834	17.4028	17.7		17.2	17.6	17.7	17.8	17.6		17.2272	16.7999
2015	5	31	18.92	19.7725	18.6962	18.3	18.116		17.3851	17.5011	17.8		17.3	17.7	17.8	17.9	17.7		17.3165	16.8751
2015	6	1	19.0084	19.8221	18.7499	18.5	18.1559		17.4317	17.545	17.9		17.5	17.8	17.9	18	17.8		17.3551	16.9069
2015	6	2	18.878	19.7671	18.6822	18.6	18.0883		17.3618	17.4728	18		17.7	18	18.1	18.2	18		17.2862	16.8454
2015	6	3	18.9731	19.8179	18.7381	18.8	18.1301		17.4104	17.5187	18.2		18	18.2	18.4	18.5	18.3		17.3269	16.8789
2015	6	4	18.9268	19.8028	18.7169	19.1	18.104		17.3854	17.4913	18.4		18.4	18.6	18.8	18.8	18.6		17.2996	16.8535
2015	6	5	18.8695	19.7801	18.6879	19.3	18.0706		17.3527	17.4562	18.7		18.8	18.9	19.1	19.2	19		17.2651	16.8218
2015	6	6	18.8559	19.7766	18.682	19.5	18.0575		17.3419	17.4429	18.8		18.8	19	19.2	19.3	19.1		17.251	16.8076
2015	6	7	18.8764	19.7895	18.6951	19.7	18.0614		17.3496	17.448	19		19.1	19.2	19.5	19.5	19.3		17.254	16.8082
2015	6	8	18.9074	19.8086	18.715	19.8	18.0718		17.3642	17.4601	19.1		19.1	19.3	19.5	19.6	19.4		17.2634	16.8146
2015	6	9	18.8813	19.8007	18.7036	20	18.0546		17.3488	17.4424	19.3		19.5	19.6	19.9	19.9	19.7		17.2453	16.7971
2015	6	10	18.6556	19.693	18.5781	20.1	17.9353		17.2233	17.3147	19.4		19.5	19.6	19.9	19.9	19.7		17.1253	16.6909
2015	6	11	18.6264	19.6731	18.557	20.2	17.9075		17.1974	17.2861	19.5		19.5	19.7	20	20	19.8		17.0971	16.664
2015	6	12	19.2002	19.951	18.8782	20.5	18.1856		17.5015	17.5869	19.7		19.8	20	20.3	20.3	20.1		17.3744	16.9029
2015	6	13	19.6827	20.2083	19.1663	20.8	18.4398		17.777	17.8607	20.1		20.3	20.4	20.7	20.7	20.5		17.6266	17.1216
2015	6	14	19.951	20.3785	19.3466	21.2	18.6022		17.9514	18.0347	20.4		20.8	20.8	21.2	21.2	20.9		17.7862	17.261
2015	6	15	20.2126	20.5538	19.5287	21.5	18.7686		18.129	18.2125	20.7		21.2	21.2	21.6	21.6	21.3		17.9494	17.4043
2015	6	16	20.0662	20.5348	19.4839	21.6	18.7345		18.0892	18.1739	20.8		21.2	21.3	21.7	21.6	21.4		17.9118	17.3736
2015	6	17	19.5995	20.3473	19.2488	21.7	18.5287		17.865	17.9507	20.9		21.1	21.2	21.6	21.5	21.3		17.7032	17.1936
2015	6	18	19.4758	20.3068	19.1909	21.7	18.4765		17.8086	17.8939	20.9		20.9	21.1	21.5	21.5	21.2		17.6491	17.1467
2015	6	19	19.9167	20.5389	19.4485	21.7	18.7051		18.0557	18.1399	20.9		20.8	21	21.4	21.3	21.1		17.8757	17.3437
2015	6	20	21.01	21.1111	20.0896	21.9	19.2807		18.6749	18.7585	21.1		21.1	21.3	21.7	21.6	21.4		18.4478	17.8425
2015	6	21	22.4442	21.8949	20.9564	22.1	20.0681		19.5177	19.6031	21.3		21.2	21.4	21.9	21.8	21.5		19.2292	18.5263
2015	6	22	23.4462	22.5188	21.6169	22.1	20.684		20.1694	20.2601	21.4		21.3	21.5	21.9	21.8	21.5		19.8365	19.0624
[truncated: 30,852 more rows]
