# Supplementary material for: Coupled Downscaled Climate Models and Ecophysiological Metrics Forecast Habitat Compression for an Endangered Estuarine Fish
Source: PLoS One. 2016 Jan 21;11(1):e0146724. doi: 10.1371/journal.pone.0146724 (PMC4721863; doi:10.1371/journal.pone.0146724)
Supplement: S3 Dataset — (XLSX) [file pone.0146724.s004.xlsx]

## Sheet: Header
S3 Dataset. Calculated water temperatures for the GFDL-B1 climate change scenario. The calculated daily mean water temperatures (°C) were rounded to the nearest degree for analysis. The columns correspond to sites in Fig 1 of the main article.

## Sheet: GFDL-B1 data
			San Joaquin River						Sacramento River				North Delta						Confluence	Suisun Bay
Year	Month	Day	Mossdale	Burns Cut	Prisoners Point	Jersey Point	Antioch		Hood	Rio Vista	Decker Island		Upper Cache Slough	Miners Slough	Liberty Island	Deepwater ship channel	Lower Cache Slough		Mallard Island	Martinez
2010	1	1	8.82715	9.04953	9.452	10.6	9.7536		8.69295	8.51276	10.7		9.6	9.6	9.6	9.7	9.9		9.52271	9.94526
2010	1	2	8.52057	8.85436	9.25889	10.4	9.56859		8.49722	8.3201	10.5		9.3	9.4	9.3	9.5	9.6		9.34215	9.78362
2010	1	3	8.66725	8.87417	9.31569	10.3	9.60483		8.54014	8.367	10.4		9.3	9.3	9.3	9.4	9.6		9.38284	9.81388
2010	1	4	9.07261	9.03231	9.52688	10.1	9.78124		8.73349	8.564	10.2		9.1	9.2	9.1	9.3	9.4		9.56286	9.96603
2010	1	5	9.20599	9.07625	9.59848	9.8	9.83732		8.79625	8.62907	9.9		8.6	8.7	8.6	8.8	8.9		9.62162	10.014
2010	1	6	9.64725	9.27988	9.84959	9.4	10.0556		9.03323	8.86817	9.5		8	8.2	8.1	8.3	8.4		9.84179	10.203
2010	1	7	9.72106	9.3214	9.90593	9.1	10.1043		9.08653	8.92215	9.2		7.6	7.9	7.7	7.9	8		9.89146	10.245
2010	1	8	9.93374	9.43442	10.042	9.1	10.225		9.21722	9.05342	9.2		7.8	8	7.8	8.1	8.2		10.0128	10.3497
2010	1	9	10.0905	9.52818	10.1515	9	10.3241		9.32402	9.16022	9.2		7.9	8	7.8	8.1	8.2		10.1118	10.4357
2010	1	10	9.94939	9.47999	10.0946	8.8	10.2759		9.27186	9.10747	9		7.7	7.8	7.6	7.9	8		10.0634	10.3938
2010	1	11	10.4977	9.76543	10.4225	8.6	10.5701		9.58865	9.42458	8.7		7.4	7.6	7.4	7.7	7.8		10.3569	10.6492
2010	1	12	10.7021	9.90258	10.5706	8.2	10.7086		9.73658	9.57129	8.4		6.9	7.2	6.9	7.2	7.3		10.4937	10.7697
2010	1	13	10.5275	9.85817	10.5068	8	10.659		9.68165	9.51447	8.1		6.6	6.9	6.5	6.9	7		10.4423	10.7269
2010	1	14	10.0325	9.64494	10.2519	7.8	10.4366		9.441	9.2722	8		6.5	6.8	6.4	6.8	6.9		10.2186	10.5338
2010	1	15	9.68041	9.47962	10.0603	7.8	10.2655		9.25665	9.08766	7.9		6.6	6.9	6.5	6.9	7		10.0472	10.3848
2010	1	16	9.3702	9.31998	9.88079	8	10.1016		9.08081	8.91262	8.1		7.2	7.3	6.9	7.4	7.5		9.88374	10.2415
2010	1	17	9.10839	9.17221	9.71981	8.3	9.95117		8.92004	8.75349	8.4		7.8	7.8	7.4	7.9	8		9.73419	10.1096
2010	1	18	8.87057	9.02725	9.56597	8.3	9.80449		8.76388	8.59969	8.4		7.9	7.9	7.5	8	8.1		9.58891	9.98056
2010	1	19	9.23402	9.17233	9.74849	8.3	9.95625		8.92953	8.76877	8.4		8	7.9	7.6	8.1	8.2		9.74196	10.1105
2010	1	20	9.7998	9.43572	10.0602	8.1	10.227		9.22249	9.06447	8.2		7.7	7.7	7.3	7.8	7.9		10.0129	10.3439
2010	1	21	9.89472	9.49144	10.1237	8.2	10.281		9.281	9.12404	8.2		7.8	7.8	7.4	7.9	8		10.0662	10.3897
2010	1	22	10.1216	9.61608	10.2644	8.4	10.4048		9.41439	9.25844	8.4		8.2	8.1	7.7	8.2	8.3		10.1889	10.4959
2010	1	23	10.1852	9.66879	10.3186	8.7	10.4531		9.46605	9.31052	8.7		8.8	8.6	8.3	8.8	8.9		10.2357	10.5367
2010	1	24	10.3263	9.7612	10.4173	9	10.5413		9.56065	9.40555	8.9		9.3	9	8.8	9.2	9.4		10.3222	10.6122
2010	1	25	10.4364	9.8428	10.5012	9.3	10.6173		9.6418	9.48688	9.2		9.7	9.4	9.1	9.6	9.7		10.3961	10.6771
2010	1	26	10.4083	9.85889	10.5082	9.3	10.6252		9.64936	9.49437	9.2		9.7	9.4	9.2	9.6	9.8		10.4018	10.6828
2010	1	27	10.0404	9.70384	10.3194	9.3	10.4572		9.46773	9.3126	9.2		9.7	9.4	9.2	9.6	9.8		10.2319	10.5356
2010	1	28	9.84112	9.61526	10.2132	9.4	10.3591		9.36215	9.20804	9.3		9.8	9.5	9.3	9.7	9.8		10.1326	10.4486
2010	1	29	9.81912	9.60577	10.2012	9.5	10.3429		9.34526	9.19288	9.4		9.9	9.6	9.4	9.8	9.9		10.1155	10.4326
2010	1	30	9.83878	9.61638	10.2126	9.7	10.3472		9.35046	9.20001	9.5		10.1	9.9	9.6	10.1	10.2		10.1188	10.4342
2010	1	31	9.77229	9.58567	10.1762	9.9	10.3086		9.30957	9.16103	9.7		10.3	10	9.8	10.2	10.4		10.0793	10.3985
2010	2	1	9.51386	9.45762	10.0292	10.2	10.1703		9.16137	9.01484	10		10.9	10.5	10.4	10.7	10.9		9.94034	10.276
2010	2	2	9.77802	9.57788	10.1714	10.4	10.2878		9.28927	9.14585	10.2		11.1	10.8	10.6	11	11.1		10.0573	10.3754
2010	2	3	10.1588	9.76818	10.3895	10.6	10.4755		9.49219	9.35141	10.3		11.2	10.9	10.8	11.2	11.3		10.2437	10.5359
2010	2	4	10.2435	9.82831	10.4517	10.6	10.5273		9.54803	9.40881	10.4		11.2	10.9	10.8	11.1	11.2		10.2936	10.5786
2010	2	5	10.1499	9.80287	10.4144	10.7	10.4906		9.50838	9.37049	10.5		11.3	11	10.9	11.2	11.3		10.2549	10.5444
2010	2	6	9.94736	9.71858	10.3113	10.9	10.3937		9.40422	9.26789	10.6		11.4	11.2	11.1	11.4	11.5		10.1564	10.4578
2010	2	7	10.4171	9.95773	10.5828	10.9	10.6295		9.65879	9.52513	10.7		11.4	11.2	11.1	11.4	11.5		10.3904	10.66
2010	2	8	10.765	10.1562	10.7999	11	10.8209		9.86453	9.73241	10.8		11.5	11.3	11.2	11.5	11.6		10.5791	10.8238
2010	2	9	10.9447	10.2844	10.9308	11.1	10.938		9.98973	9.8583	10.9		11.5	11.3	11.2	11.5	11.6		10.6929	10.9234
2010	2	10	11.5423	10.6243	11.3021	11.3	11.2712		10.3473	10.2166	11		11.8	11.6	11.5	11.8	11.9		11.022	11.2108
2010	2	11	11.9617	10.8979	11.5881	11.5	11.5331		10.6269	10.4955	11.2		12	11.7	11.7	12	12.1		11.2788	11.4366
2010	2	12	12.3416	11.1648	11.8601	11.7	11.7858		10.8958	10.7629	11.4		12.2	11.9	11.9	12.1	12.2		11.5255	11.6547
2010	2	13	12.1113	11.14	11.7921	11.7	11.737		10.8396	10.704	11.4		12.1	11.9	11.8	12.1	12.2		11.4706	11.6111
2010	2	14	11.7747	11.0466	11.6505	11.6	11.6191		10.7096	10.572	11.3		11.9	11.7	11.7	11.9	12		11.3473	11.5073
2010	2	15	11.5355	10.9822	11.5489	11.6	11.5328		10.6144	10.4761	11.4		11.8	11.7	11.6	11.9	12		11.2564	11.4304
2010	2	16	11.3968	10.9539	11.4938	11.7	11.485		10.5613	10.4231	11.4		11.8	11.7	11.7	11.9	12		11.2045	11.3866
2010	2	17	11.2202	10.8987	11.4111	11.8	11.4103		10.4798	10.3421	11.5		11.9	11.8	11.8	12	12.1		11.1262	11.3192
2010	2	18	11.0104	10.8177	11.3027	11.9	11.3103		10.3715	10.235	11.6		12.1	11.9	12	12.2	12.3		11.0232	11.2296
2010	2	19	10.9659	10.8088	11.2813	12	11.2854		10.3446	10.2102	11.7		12.1	11.9	12	12.1	12.2		10.9956	11.2049
2010	2	20	11.0052	10.8391	11.3064	12.1	11.3011		10.3616	10.2295	11.8		12.2	12.1	12.1	12.3	12.4		11.0088	11.2153
2010	2	21	11.0716	10.8843	11.3485	12.1	11.3319		10.395	10.2653	11.8		12.2	12.1	12.1	12.3	12.4		11.037	11.2388
2010	2	22	11.4458	11.0843	11.5677	12.1	11.5213		10.599	10.4719	11.8		12	11.9	11.9	12.1	12.2		11.2234	11.4
2010	2	23	11.6553	11.2179	11.7051	11.8	11.6405		10.7268	10.6015	11.6		11.5	11.6	11.5	11.7	11.8		11.339	11.5004
2010	2	24	11.928	11.3897	11.8836	11.7	11.7979		10.8954	10.7716	11.5		11.4	11.4	11.4	11.6	11.6		11.4925	11.6342
2010	2	25	12.153	11.5472	12.0418	11.7	11.9391		11.0461	10.9232	11.4		11.3	11.3	11.3	11.5	11.5		11.6292	11.754
2010	2	26	12.5978	11.8197	12.3293	11.8	12.1973		11.3225	11.2003	11.5		11.4	11.5	11.4	11.6	11.7		11.8823	11.9755
2010	2	27	12.9754	12.0741	12.5895	11.8	12.4345		11.5755	11.4532	11.6		11.5	11.5	11.5	11.7	11.7		12.1137	12.1791
2010	2	28	13.3721	12.3489	12.868	12.1	12.6908		11.8484	11.7253	11.8		11.9	11.9	11.8	12.1	12.1		12.3635	12.3995
2010	3	1	13.1554	12.3313	12.8057	12.3	12.6452		11.7956	11.6704	12		12.3	12.2	12.1	12.4	12.4		12.3111	12.3579
2010	3	2	13.1568	12.4062	12.8546	12.5	12.6957		11.847	11.7207	12.2		12.6	12.4	12.4	12.7	12.7		12.3554	12.3995
2010	3	3	13.4384	12.6146	13.0583	12.7	12.8835		12.0464	11.9196	12.4		12.8	12.6	12.7	12.9	12.9		12.5368	12.5603
2010	3	4	13.3574	12.6506	13.0608	12.8	12.8932		12.0536	11.9255	12.4		12.9	12.7	12.7	12.9	13		12.5401	12.5664
2010	3	5	13.274	12.6768	13.055	12.6	12.8935		12.0511	11.9222	12.3		12.5	12.5	12.5	12.7	12.7		12.5343	12.5642
2010	3	6	13.3104	12.7542	13.1109	12.3	12.9471		12.1064	11.9773	12.1		11.9	12	12	12.2	12.2		12.5821	12.6081
2010	3	7	13.5214	12.9155	13.2641	12.2	13.087		12.2547	12.1257	11.9		11.6	11.7	11.6	11.9	11.9		12.7162	12.7268
2010	3	8	13.8007	13.1156	13.4598	12.4	13.2659		12.4447	12.3156	12.1		11.9	12	11.9	12.2	12.2		12.8889	12.8795
2010	3	9	13.7621	13.1659	13.4806	12.4	13.29		12.4677	12.3379	12.1		11.9	12.1	12	12.2	12.2		12.9067	12.8979
2010	3	10	13.5131	13.1058	13.3768	12.1	13.2013		12.3697	12.2392	11.8		11.3	11.6	11.4	11.7	11.7		12.8122	12.8181
2010	3	11	13.4376	13.117	13.3605	11.5	13.1875		12.3528	12.2229	11.3		10.4	10.8	10.6	10.9	10.9		12.7931	12.803
2010	3	12	13.2513	13.0672	13.277	11.5	13.1118		12.2699	12.1407	11.3		10.4	10.8	10.5	10.9	10.8		12.7127	12.7341
2010	3	13	13.107	13.0278	13.2098	11.4	13.0483		12.2005	12.0728	11.2		10.3	10.7	10.4	10.8	10.7		12.645	12.6754
2010	3	14	13.2254	13.1107	13.2866	11.4	13.1114		12.2678	12.1424	11.2		10.4	10.8	10.5	10.9	10.8		12.704	12.7264
2010	3	15	13.233	13.1426	13.3039	11.4	13.1218		12.2784	12.1551	11.2		10.5	10.8	10.5	10.9	10.8		12.7104	12.7317
2010	3	16	13.3128	13.209	13.3619	11.4	13.168		12.3277	12.2066	11.2		10.5	10.8	10.5	10.9	10.8		12.7526	12.768
2010	3	17	13.5915	13.3758	13.5348	11.6	13.3171		12.4877	12.369	11.3		10.9	11.1	10.8	11.2	11.2		12.8975	12.8937
2010	3	18	13.9685	13.6013	13.7714	11.8	13.5252		12.7108	12.5941	11.5		11.2	11.4	11.1	11.5	11.5		13.1009	13.0709
2010	3	19	14.0417	13.6899	13.8456	12.1	13.5911		12.7802	12.6645	11.8		11.9	11.9	11.7	12.1	12		13.1617	13.1247
2010	3	20	13.9876	13.7152	13.8471	12.2	13.592		12.7796	12.6648	11.9		12	12	11.8	12.2	12.2		13.1576	13.1221
2010	3	21	13.7503	13.6443	13.7403	12.4	13.4949		12.6737	12.5599	12.1		12.3	12.3	12.1	12.5	12.5		13.0558	13.0342
2010	3	22	13.438	13.5235	13.5812	12.7	13.3481		12.515	12.4029	12.3		12.7	12.6	12.5	12.9	12.8		12.9052	12.903
2010	3	23	13.3923	13.5197	13.5627	12.7	13.3235		12.4886	12.3793	12.4		12.7	12.6	12.5	12.8	12.8		12.8773	12.8775
2010	3	24	13.759	13.7173	13.7768	12.7	13.5061		12.6854	12.5795	12.3		12.6	12.6	12.4	12.8	12.7		13.0564	13.0319
2010	3	25	13.9503	13.8429	13.9029	12.7	13.6132		12.8003	12.6968	12.3		12.4	12.5	12.3	12.7	12.6		13.1595	13.1209
2010	3	26	14.0906	13.9495	14.0049	12.6	13.7		12.8932	12.7918	12.3		12.2	12.3	12.2	12.5	12.5		13.2421	13.1926
2010	3	27	14.2867	14.0872	14.1414	12.6	13.8185		13.0199	12.9204	12.3		12.3	12.4	12.2	12.5	12.5		13.3561	13.2918
2010	3	28	14.3898	14.1847	14.2292	12.7	13.8949		13.101	13.003	12.4		12.3	12.5	12.3	12.6	12.6		13.4278	13.3546
2010	3	29	14.3868	14.231	14.2576	12.7	13.9186		13.1253	13.0285	12.4		12.3	12.4	12.2	12.6	12.5		13.4468	13.3716
2010	3	30	14.3844	14.2745	14.2837	12.8	13.9397		13.147	13.0516	12.5		12.4	12.6	12.4	12.7	12.7		13.4634	13.3864
2010	3	31	14.2349	14.2422	14.224	12.9	13.8836		13.0855	12.9916	12.6		12.6	12.7	12.5	12.9	12.8		13.403	13.334
2010	4	1	14.0419	14.1797	14.133	13.1	13.7975		12.9923	12.9002	12.7		12.9	13	12.8	13.1	13.1		13.3132	13.2555
2010	4	2	13.976	14.17	14.1068	13.3	13.7672		12.9596	12.8701	12.9		13.1	13.1	13	13.3	13.3		13.2796	13.2252
2010	4	3	14.1656	14.2829	14.2231	13.4	13.8633		13.0633	12.9767	13		13.3	13.4	13.2	13.6	13.5		13.3725	13.3047
2010	4	4	14.6034	14.5257	14.4861	13.6	14.0921		13.3095	13.2257	13.2		13.5	13.5	13.4	13.7	13.6		13.5974	13.4995
2010	4	5	14.8809	14.7059	14.6709	13.7	14.2547		13.4837	13.4016	13.3		13.6	13.6	13.5	13.8	13.7		13.7556	13.6373
2010	4	6	14.9959	14.8145	14.7697	13.8	14.3428		13.5771	13.496	13.3		13.6	13.7	13.6	13.9	13.8		13.8388	13.7105
2010	4	7	15.3135	15.0247	14.9843	13.8	14.5348		13.7823	13.7022	13.3		13.5	13.6	13.5	13.8	13.7		14.0258	13.8741
2010	4	8	15.4423	15.1511	15.0986	14	14.6397		13.8931	13.8133	13.6		13.9	13.9	13.8	14.2	14.1		14.1251	13.9622
2010	4	9	15.4189	15.2033	15.1266	14.3	14.668		13.9214	13.8415	13.8		14.3	14.3	14.2	14.5	14.4		14.148	13.984
2010	4	10	15.4797	15.2917	15.198	14.5	14.7341		13.9907	13.9109	14		14.5	14.5	14.4	14.7	14.6		14.2088	14.0386
2010	4	11	15.4774	15.3474	15.232	14.7	14.7669		14.0239	13.9443	14.2		14.8	14.8	14.8	15	15		14.2363	14.0641
2010	4	12	15.9095	15.6139	15.5094	14.9	15.0164		14.2908	14.2119	14.4		15	15	15	15.2	15.2		14.4805	14.278
2010	4	13	16.1873	15.8186	15.7099	15.2	15.2007		14.4867	14.4074	14.7		15.5	15.4	15.4	15.6	15.6		14.6588	14.4355
2010	4	14	16.3567	15.9763	15.8534	15.5	15.3359		14.6292	14.5491	14.9		15.8	15.6	15.7	15.9	15.8		14.7877	14.5507
2010	4	15	16.6313	16.1879	16.0575	15.6	15.5259		14.8307	14.7495	15		15.7	15.7	15.7	15.9	15.8		14.9711	14.7135
2010	4	16	17.0247	16.4642	16.333	15.7	15.7815		15.1023	15.0197	15.1		15.7	15.7	15.7	15.9	15.8		15.2196	14.9335
2010	4	17	16.9428	16.5159	16.3459	15.6	15.805		15.1235	15.0385	15.1		15.5	15.6	15.6	15.8	15.7		15.2359	14.9522
2010	4	18	16.5925	16.4247	16.198	15.7	15.6829		14.9884	14.901	15.1		15.5	15.6	15.6	15.8	15.7		15.1072	14.8443
2010	4	19	16.8894	16.633	16.4017	15.6	15.8708		15.1878	15.0999	15.1		15.2	15.4	15.4	15.6	15.5		15.289	15.0053
2010	4	20	17.6778	17.0925	16.8906	15.6	16.3154		15.6634	15.5747	15		15	15.3	15.2	15.5	15.3		15.7267	15.3894
2010	4	21	17.6973	17.1995	16.9635	15.4	16.3947		15.7441	15.6524	14.9		14.7	15	14.9	15.2	15		15.7982	15.4569
2010	4	22	17.5973	17.2411	16.9633	15.2	16.4074		15.7534	15.6589	14.8		14.3	14.7	14.7	14.9	14.7		15.8035	15.4665
2010	4	23	17.8472	17.4448	17.1529	15.2	16.5877		15.9437	15.8471	14.7		14.2	14.6	14.6	14.8	14.6		15.9766	15.6215
2010	4	24	17.8744	17.543	17.2193	15.1	16.6591		16.0163	15.9173	14.7		14.1	14.5	14.4	14.7	14.5		16.0408	15.6821
2010	4	25	18.1362	17.7522	17.4149	15.1	16.845		16.2125	16.1113	14.7		14.1	14.5	14.4	14.7	14.5		16.2194	15.842
2010	4	26	18.7077	18.1197	17.79	15.4	17.1926		16.5825	16.4791	14.9		14.5	14.9	14.8	15.1	14.9		16.5592	16.1425
2010	4	27	19.3455	18.5375	18.2156	15.6	17.5895		17.0046	16.8981	15.1		14.9	15.1	15.1	15.3	15.2		16.9473	16.4863
2010	4	28	20.3119	19.1367	18.8414	15.8	18.1699		17.6233	17.5127	15.3		15.1	15.4	15.3	15.6	15.4		17.5175	16.9899
2010	4	29	20.8697	19.5649	19.2576	15.8	18.5704		18.0468	17.9298	15.3		15.2	15.4	15.3	15.6	15.4		17.9065	17.338
2010	4	30	21.6551	20.1171	19.8101	15.8	19.0962		18.6042	18.4801	15.3		15	15.3	15.2	15.5	15.3		18.4197	17.7953
2010	5	1	22.0149	20.479	20.1345	15.9	19.4232		18.9465	18.8137	15.4		15.1	15.4	15.4	15.6	15.4		18.7333	18.0805
2010	5	2	21.7495	20.5325	20.1027	16	19.4329		18.9468	18.8044	15.4		15.2	15.5	15.4	15.7	15.5		18.7298	18.0903
2010	5	3	21.4579	20.5478	20.0353	16.3	19.4059		18.9086	18.7577	15.8		15.8	16	16	16.2	16.1		18.6907	18.0678
2010	5	4	21.3817	20.6453	20.0711	16.8	19.466		18.9653	18.8074	16.2		16.7	16.7	16.7	17	16.8		18.7397	18.1205
2010	5	5	21.7037	20.9264	20.3225	17.2	19.716		19.227	19.0632	16.6		17.2	17.2	17.2	17.5	17.3		18.9789	18.3379
2010	5	6	21.7012	21.0512	20.3928	17.6	19.8051		19.3152	19.1449	16.9		17.7	17.6	17.7	17.9	17.8		19.0573	18.4156
2010	5	7	21.806	21.2194	20.5168	17.8	19.94		19.4532	19.2771	17.2		18	17.9	18	18.2	18		19.1818	18.533
2010	5	8	21.847	21.3517	20.6014	17.9	20.0386		19.5524	19.3706	17.2		17.9	17.9	18	18.2	18		19.2704	18.6187
2010	5	9	21.3558	21.2141	20.3789	17.9	19.8612		19.3547	19.1673	17.2		17.6	17.7	17.9	18	17.8		19.0838	18.4646
2010	5	10	21.0302	21.1301	20.2297	17.9	19.7427		19.2219	19.0306	17.2		17.5	17.6	17.7	17.9	17.7		18.9575	18.361
2010	5	11	20.7643	21.0565	20.1008	18	19.6377		19.1046	18.9107	17.4		17.6	17.8	17.9	18	17.8		18.8458	18.2688
2010	5	12	21.4424	21.4347	20.4977	18.4	19.9988		19.4902	19.2954	17.7		18.1	18.2	18.3	18.4	18.3		19.2004	18.581
2010	5	13	22.1023	21.8291	20.9047	18.7	20.3741		19.8899	19.693	17.9		18.4	18.5	18.7	18.8	18.6		19.5681	18.906
2010	5	14	22.3391	22.0368	21.0892	19	20.5552		20.0795	19.8789	18.3		18.9	18.9	19.1	19.2	19		19.7408	19.0628
2010	5	15	22.2982	22.1103	21.1184	19.2	20.5984		20.1205	19.9158	18.4		19	19.1	19.3	19.4	19.2		19.7757	19.0998
2010	5	16	22.6532	22.3709	21.366	19.1	20.8348		20.3699	20.1619	18.4		18.7	18.8	19.1	19.1	19		20.004	19.3045
2010	5	17	22.7572	22.5158	21.4777	19.2	20.9515		20.4902	20.2782	18.5		18.8	18.9	19.2	19.2	19		20.1124	19.4056
2010	5	18	22.7677	22.6118	21.5343	19.5	21.0186		20.557	20.3411	18.8		19.2	19.3	19.6	19.6	19.4		20.1714	19.4634
2010	5	19	22.6512	22.6387	21.5141	19.9	21.0157		20.5488	20.3292	19.1		19.7	19.7	20	20	19.8		20.1609	19.4603
2010	5	20	22.2707	22.5239	21.3359	20.2	20.8689		20.3863	20.1635	19.5		20.1	20.1	20.5	20.4	20.3		20.0074	19.3321
2010	5	21	22.0945	22.489	21.2582	20.5	20.8072		20.3165	20.0918	19.7		20.3	20.3	20.7	20.7	20.5		19.9399	19.2773
2010	5	22	21.9788	22.473	21.2074	20.7	20.7668		20.2702	20.0444	19.9		20.6	20.6	21	20.9	20.7		19.8943	19.2407
2010	5	23	21.9598	22.4972	21.2068	20.9	20.7692		20.2704	20.0441	20.1		20.7	20.7	21.2	21.1	20.9		19.8921	19.2411
2010	5	24	21.3496	22.226	20.8694	21.1	20.4694		19.9456	19.7187	20.3		20.9	20.9	21.3	21.2	21		19.5884	18.979
2010	5	25	20.7329	21.9243	20.5087	21.3	20.1424		19.593	19.367	20.5		21.1	21.1	21.6	21.4	21.2		19.2592	18.6926
2010	5	26	20.2275	21.6523	20.1936	21.6	19.8498		19.2789	19.0556	20.7		21.3	21.3	21.8	21.6	21.5		18.9658	18.4355
2010	5	27	20.2663	21.6306	20.1752	21.5	19.8176		19.2462	19.0274	20.7		21.1	21.1	21.7	21.4	21.3		18.9335	18.404
2010	5	28	20.5881	21.7543	20.3237	21.3	19.935		19.3746	19.1603	20.5		20.5	20.7	21.2	21	20.8		19.0506	18.5025
2010	5	29	20.8577	21.8687	20.4566	21	20.0416		19.4908	19.2803	20.3		19.9	20.2	20.7	20.5	20.3		19.1564	18.5919
2010	5	30	21.0542	21.9602	20.5592	20.9	20.1237		19.5801	19.3727	20.2		19.6	20	20.5	20.2	20		19.2372	18.6602
2010	5	31	21.0227	21.948	20.5399	20.8	20.0987		19.5537	19.3488	20.1		19.4	19.8	20.3	20	19.8		19.2107	18.6358
2010	6	1	20.743	21.8119	20.3792	20.8	19.9471		19.3912	19.1886	20.1		19.3	19.7	20.2	20	19.8		19.058	18.5013
2010	6	2	20.4138	21.6399	20.1824	20.9	19.7606		19.1916	18.9919	20.2		19.5	19.9	20.3	20.1	19.9		18.8711	18.3363
2010	6	3	20.0249	21.4258	19.9429	21.1	19.533		18.9485	18.7525	20.4		19.9	20.2	20.7	20.4	20.2		18.6439	18.1353
2010	6	4	19.8977	21.3272	19.8423	21.5	19.4262		18.8362	18.6449	20.7		20.4	20.6	21.1	20.9	20.7		18.5381	18.0389
2010	6	5	19.7288	21.206	19.7175	21.7	19.2971		18.7002	18.5138	21		20.7	20.9	21.4	21.2	21		18.4103	17.9231
2010	6	6	19.6976	21.1492	19.6692	21.7	19.2353		18.6369	18.4558	21		20.7	20.9	21.4	21.2	21		18.3501	17.8656
2010	6	7	20.2324	21.3747	19.945	21.8	19.4635		18.8858	18.7104	21.1		20.7	20.9	21.5	21.2	21		18.5794	18.0601
2010	6	8	20.8119	21.6481	20.2662	21.7	19.738		19.1834	19.0123	21		20.5	20.7	21.3	21	20.8		18.8537	18.2954
2010	6	9	21.3422	21.9226	20.5788	21.5	20.0107		19.4779	19.3095	20.8		19.9	20.3	20.8	20.6	20.3		19.125	18.5296
2010	6	10	21.5601	22.0639	20.7297	21.2	20.144		19.6211	19.4539	20.5		19.4	19.9	20.4	20.2	19.9		19.256	18.6433
2010	6	11	21.2322	21.942	20.5748	21.2	20.0062		19.472	19.3049	20.6		19.5	19.9	20.4	20.2	19.9		19.1159	18.5218
2010	6	12	20.9323	21.8174	20.4225	21.4	19.8676		19.3226	19.1565	20.7		19.7	20.2	20.6	20.4	20.2		18.9757	18.3994
2010	6	13	20.3738	21.5509	20.1124	21.5	19.5851		19.019	18.8543	20.8		19.9	20.3	20.7	20.6	20.3		18.6926	18.1517
2010	6	14	20.0277	21.3657	19.905	21.6	19.3894		18.8099	18.648	20.9		20	20.4	20.9	20.7	20.4		18.4972	17.979
2010	6	15	19.9236	21.2873	19.8257	21.5	19.3052		18.7215	18.5634	20.9		19.9	20.4	20.8	20.6	20.3		18.414	17.9029
2010	6	16	20.0594	21.3255	19.8818	21.4	19.3416		18.7631	18.6092	20.8		19.8	20.2	20.6	20.5	20.2		18.4513	17.9315
2010	6	17	20.2531	21.4007	19.9775	21.5	19.4152		18.8445	18.6942	20.8		19.8	20.3	20.7	20.5	20.3		18.5255	17.9927
2010	6	18	20.3601	21.4429	20.0319	21.8	19.4541		18.8881	18.7409	21.1		20.3	20.7	21.1	20.9	20.7		18.5647	18.0239
2010	6	19	20.3509	21.4331	20.0245	22	19.4393		18.8735	18.7289	21.3		20.6	20.9	21.4	21.2	20.9		18.5499	18.0087
2010	6	20	20.5005	21.5022	20.1075	22.1	19.5056		18.9461	18.8041	21.4		20.9	21.1	21.6	21.4	21.2		18.616	18.064
2010	6	21	20.9696	21.736	20.3769	22.4	19.7403		19.1998	19.0602	21.7		21.3	21.5	22	21.8	21.5		18.85	18.2658
2010	6	22	21.6833	22.1103	20.7996	22.6	20.1168		19.6052	19.4669	21.9		21.6	21.7	22.3	22.1	21.8		19.2246	18.5912
2010	6	23	22.045	22.3386	21.0431	22.7	20.3399		19.8439	19.7049	21.9		21.5	21.7	22.3	22.1	21.8		19.4445	18.7842
2010	6	24	22.3259	22.5382	21.2479	22.8	20.5317		20.0482	19.9076	22		21.6	21.8	22.4	22.1	21.9		19.6326	18.9504
2010	6	25	22.9078	22.8936	21.6276	22.9	20.8822		20.4228	20.2802	22.1		21.8	21.9	22.5	22.3	22		19.9786	19.2547
2010	6	26	23.4555	23.2508	22.0007	23	21.232		20.7955	20.6495	22.3		21.9	22.1	22.7	22.4	22.2		20.3226	19.5589
2010	6	27	23.5567	23.4032	22.1308	23.2	21.369		20.9381	20.7871	22.4		22.1	22.2	22.9	22.6	22.3		20.4533	19.6789
2010	6	28	23.0918	23.2718	21.9348	23.3	21.2146		20.7669	20.6104	22.5		22.2	22.3	23	22.6	22.4		20.2931	19.5459
2010	6	29	22.6318	23.1156	21.7197	23.3	21.0379		20.5728	20.4121	22.5		22	22.2	22.9	22.5	22.3		20.1119	19.3931
2010	6	30	22.7786	23.2347	21.8298	23.1	21.1469		20.6873	20.5241	22.4		21.7	22	22.6	22.3	22		20.217	19.4881
2010	7	1	23.2682	23.5258	22.1362	23.1	21.4322		20.9915	20.8259	22.4		21.6	21.9	22.5	22.2	21.9		20.4979	19.7363
2010	7	2	23.9336	23.9203	22.5546	23.1	21.8216		21.4069	21.2379	22.4		21.6	21.9	22.5	22.2	21.9		20.882	20.0753
2010	7	3	24.3307	24.2045	22.8371	23.1	22.0949		21.6961	21.5222	22.4		21.4	21.8	22.4	22.1	21.8		21.149	20.3142
2010	7	4	24.4206	24.3462	22.9512	23.1	22.2205		21.8258	21.6459	22.4		21.4	21.8	22.4	22.1	21.8		21.268	20.4252
2010	7	5	24.7303	24.5926	23.1862	23	22.4539		22.0715	21.8858	22.3		21.2	21.6	22.2	21.9	21.7		21.4947	20.6298
2010	7	6	24.9899	24.8195	23.3958	23	22.6664		22.2943	22.1023	22.3		21.1	21.6	22.2	21.8	21.6		21.7002	20.8166
2010	7	7	25.3192	25.0837	23.6462	22.9	22.9167		22.5575	22.3589	22.2		21	21.4	22	21.7	21.4		21.9431	21.0363
2010	7	8	25.8972	25.4764	24.0411	22.7	23.298		22.9613	22.7558	22.1		20.7	21.2	21.8	21.5	21.2		22.3165	21.3701
2010	7	9	26.4939	25.8937	24.4573	22.7	23.7024		23.3891	23.1756	22.1		20.7	21.2	21.7	21.4	21.1		22.712	21.7245
2010	7	10	26.7173	26.1413	24.6717	22.6	23.9304		23.6261	23.4031	21.9		20.5	21	21.5	21.2	21		22.9306	21.9261
2010	7	11	27.1139	26.4728	24.9817	22.6	24.2443		23.9554	23.7231	22		20.6	21.1	21.6	21.3	21		23.2349	22.2025
2010	7	12	27.0958	26.6046	25.0592	22.7	24.3523		24.0627	23.8201	22.1		20.8	21.2	21.7	21.5	21.2		23.3332	22.3004
2010	7	13	27.0188	26.6952	25.093	22.9	24.4193		24.126	23.8736	22.2		21.1	21.5	22	21.7	21.5		23.391	22.3624
2010	7	14	27.4819	27.0392	25.4225	23	24.7479		24.4718	24.2106	22.3		21.2	21.6	22.1	21.9	21.6		23.7108	22.6517
2010	7	15	28.1634	27.5011	25.8829	23.1	25.1963		24.9458	24.6753	22.4		21.4	21.7	22.3	22	21.7		24.1494	23.0452
2010	7	16	28.3988	27.7604	26.1031	23.3	25.4345		25.1925	24.9112	22.6		21.7	22	22.5	22.3	22		24.3773	23.2567
2010	7	17	28.4013	27.9027	26.1888	23.4	25.5525		25.3099	25.0174	22.7		21.8	22.1	22.7	22.4	22.1		24.4853	23.364
2010	7	18	29.1108	28.3833	26.6666	23.4	26.0191		25.8029	25.5003	22.7		21.8	22.1	22.7	22.4	22.1		24.9416	23.7739
2010	7	19	29.5006	28.7246	26.9766	23.4	26.3403		26.1384	25.8242	22.7		21.9	22.1	22.8	22.5	22.2		25.2519	24.058
2010	7	20	29.6126	28.9326	27.1311	23.5	26.524		26.3255	25.9991	22.8		21.9	22.2	22.8	22.5	22.2		25.4246	24.223
2010	7	21	29.954	29.2462	27.4092	23.6	26.8169		26.6304	26.2923	22.9		22	22.3	22.9	22.6	22.3		25.7067	24.4827
2010	7	22	29.7899	29.3121	27.4016	23.7	26.8553		26.6611	26.3106	23		22.2	22.5	23.1	22.8	22.6		25.7345	24.5216
2010	7	23	29.5671	29.3301	27.3458	23.8	26.8469		26.6422	26.2802	23.1		22.2	22.5	23.2	22.8	22.6		25.7165	24.5196
2010	7	24	29.0462	29.1809	27.1059	23.8	26.6696		26.4424	26.0696	23.1		22.2	22.5	23.1	22.8	22.5		25.5308	24.3704
2010	7	25	28.5971	29.0367	26.8841	23.8	26.5016		26.2541	25.8725	23.1		22.2	22.5	23.2	22.8	22.6		25.3562	24.2288
2010	7	26	28.2585	28.9219	26.7071	23.9	26.3677		26.1038	25.7149	23.2		22.4	22.6	23.3	22.9	22.7		25.217	24.1163
2010	7	27	28.0852	28.8702	26.6115	23.8	26.3018		26.0279	25.6331	23.1		22.1	22.4	23.1	22.7	22.5		25.1468	24.0624
2010	7	28	27.6651	28.6863	26.3697	23.7	26.1024		25.8089	25.4087	23.1		22	22.3	23	22.6	22.4		24.9442	23.8924
2010	7	29	27.3221	28.5208	26.1585	23.7	25.9255		25.6152	25.2109	23.1		21.9	22.3	23	22.6	22.3		24.7651	23.7413
2010	7	30	27.2919	28.4951	26.1158	23.9	25.895		25.5802	25.1732	23.2		22.3	22.6	23.3	22.9	22.6		24.7334	23.7171
2010	7	31	27.6107	28.6413	26.2727	24.2	26.0421		25.7367	25.3275	23.5		22.7	22.9	23.6	23.2	23		24.8793	23.847
2010	8	1	27.6849	28.6803	26.3029	24.3	26.0785		25.7735	25.3613	23.6		22.9	23.1	23.8	23.4	23.2		24.9142	23.8811
2010	8	2	27.2278	28.4591	26.0347	24.4	25.8483		25.5233	25.1077	23.7		22.9	23.1	23.9	23.4	23.2		24.6831	23.6836
2010	8	3	27.1919	28.4265	25.992	24.7	25.815		25.4862	25.0687	23.9		23.3	23.4	24.3	23.8	23.6		24.6497	23.6567
2010	8	4	27.2001	28.415	25.9753	24.7	25.8044		25.4737	25.0544	24		23.3	23.4	24.3	23.8	23.6		24.6392	23.6495
2010	8	5	27.0243	28.3136	25.8562	24.8	25.7022		25.3627	24.9416	24.1		23.4	23.6	24.4	23.9	23.7		24.5374	23.5627
2010	8	6	26.7044	28.1345	25.6516	24.9	25.5218		25.168	24.7454	24.2		23.5	23.6	24.5	24	23.8		24.3581	23.4079
2010	8	7	26.3027	27.9029	25.3926	24.9	25.2899		24.9184	24.4951	24.1		23.3	23.5	24.4	23.9	23.6		24.1281	23.208
2010	8	8	25.9095	27.661	25.1288	24.7	25.0501		24.6613	24.2381	24		23	23.2	24.1	23.6	23.4		23.8912	23.001
2010	8	9	25.2098	27.2545	24.6828	24.5	24.6441		24.2259	23.8036	23.9		22.7	23	23.8	23.3	23.1		23.4892	22.6493
2010	8	10	24.5905	26.8632	24.2654	24.4	24.2577		23.8132	23.3932	23.7		22.4	22.7	23.6	23	22.8		23.1083	22.3141
2010	8	11	24.3879	26.6586	24.072	24.2	24.0666		23.6117	23.1958	23.6		22.1	22.5	23.3	22.7	22.5		22.9235	22.1479
2010	8	12	24.1251	26.4237	23.8462	24.2	23.8456		23.3786	22.9668	23.5		22	22.4	23.3	22.7	22.5		22.7094	21.9559
2010	8	13	23.7851	26.1476	23.5762	24	23.584		23.1019	22.6947	23.4		21.8	22.3	23.1	22.5	22.3		22.4551	21.7283
2010	8	14	23.9147	26.0978	23.5702	23.9	23.5564		23.0778	22.676	23.3		21.7	22.1	22.9	22.4	22.1		22.435	21.7038
2010	8	15	24.1672	26.1228	23.6461	23.8	23.6048		23.135	22.738	23.2		21.5	22	22.8	22.2	22		22.4902	21.7457
2010	8	16	24.2859	26.0996	23.6608	23.8	23.6023		23.1366	22.7434	23.2		21.5	22	22.8	22.2	22		22.494	21.7436
2010	8	17	24.5747	26.1715	23.7809	23.7	23.6966		23.242	22.8521	23.1		21.4	21.8	22.6	22.1	21.9		22.5939	21.8259
2010	8	18	24.5475	26.1043	23.7349	23.5	23.6463		23.1909	22.803	23		21.2	21.6	22.4	21.9	21.7		22.5487	21.783
2010	8	19	24.8434	26.1995	23.8743	23.3	23.7627		23.319	22.9332	22.8		20.9	21.3	22.1	21.6	21.4		22.6697	21.885
2010	8	20	25.07	26.2762	23.9861	23.1	23.8583		23.4241	23.0392	22.6		20.6	21.1	21.8	21.3	21.1		22.7692	21.9694
2010	8	21	25.3683	26.4001	24.1469	23	24.0009		23.579	23.1944	22.5		20.4	20.9	21.6	21.2	21		22.915	22.0949
2010	8	22	25.2595	26.3363	24.0863	23	23.9492		23.524	23.1383	22.5		20.6	21.1	21.8	21.3	21.1		22.866	22.0521
2010	8	23	24.6783	26.0346	23.7534	23	23.6537		23.2065	22.8194	22.5		20.7	21.1	21.9	21.4	21.2		22.5738	21.7975
2010	8	24	24.2282	25.7742	23.4765	23.4	23.4035		22.9389	22.5517	22.8		21.4	21.7	22.4	22	21.8		22.328	21.5819
2010	8	25	23.6678	25.4429	23.1246	23.5	23.0829		22.5962	22.2097	22.9		21.6	21.8	22.6	22.2	22		22.0127	21.3049
2010	8	26	23.29	25.1824	22.862	23.6	22.8379		22.3358	21.9512	23		21.8	22	22.8	22.3	22.1		21.7738	21.0931
2010	8	27	22.8515	24.8815	22.5577	23.7	22.5531		22.0332	21.6511	23.1		21.9	22.1	22.9	22.4	22.2		21.4959	20.8466
2010	8	28	22.9248	24.8216	22.5357	23.6	22.5179		21.9999	21.6214	23		21.8	21.9	22.8	22.3	22.1		21.4678	20.8166
2010	8	29	23.0833	24.8139	22.5707	23.6	22.5356		22.0233	21.648	23		21.7	21.9	22.8	22.2	22.1		21.4923	20.8328
2010	8	30	23.2615	24.8288	22.6271	23.7	22.5753		22.0698	21.6969	23.1		22	22.1	22.9	22.4	22.3		21.5381	20.8684
2010	8	31	23.8178	25.0433	22.908	23.8	22.8185		22.3348	21.964	23.2		22.1	22.2	23.1	22.6	22.4		21.7866	21.081
2010	9	1	24.4391	25.3172	23.2462	23.8	23.1195		22.6606	22.2902	23.2		22.1	22.2	23.1	22.6	22.4		22.0913	21.3445
2010	9	2	24.745	25.463	23.4258	23.8	23.2853		22.8394	22.4675	23.2		22.1	22.2	23.1	22.6	22.4		22.2596	21.4913
2010	9	3	25.1051	25.6481	23.6442	23.8	23.4894		23.0588	22.6844	23.2		22.1	22.2	23.1	22.6	22.4		22.4654	21.6718
2010	9	4	25.2247	25.7278	23.7351	24	23.5834		23.1586	22.7806	23.4		22.4	22.5	23.4	22.8	22.7		22.5604	21.757
2010	9	5	25.0929	25.6859	23.6839	24.1	23.5517		23.1229	22.7406	23.5		22.5	22.6	23.5	22.9	22.8		22.5296	21.7333
2010	9	6	25.3198	25.8133	23.8288	24.1	23.6944		23.275	22.889	23.5		22.6	22.7	23.6	23	22.9		22.6731	21.861
2010	9	7	25.0985	25.7266	23.7239	24	23.616		23.1886	22.7978	23.4		22.4	22.5	23.4	22.8	22.7		22.5955	21.797
2010	9	8	25.1024	25.7395	23.7369	23.8	23.6411		23.214	22.8191	23.2		22	22.2	23.1	22.5	22.4		22.6215	21.8227
2010	9	9	25.0704	25.7332	23.7278	23.9	23.6465		23.2181	22.819	23.3		22.1	22.2	23.2	22.5	22.4		22.6278	21.8314
2010	9	10	24.9876	25.6989	23.6871	23.7	23.6234		23.1916	22.7884	23.2		21.9	22	23	22.4	22.2		22.6059	21.8154
2010	9	11	25.0391	25.7264	23.7186	23.4	23.6641		23.234	22.8268	22.9		21.3	21.6	22.5	21.9	21.8		22.6478	21.8547
2010	9	12	24.8653	25.6436	23.6228	23.2	23.5915		23.1542	22.7428	22.7		21	21.3	22.2	21.6	21.5		22.5765	21.7959
2010	9	13	25.0208	25.7155	23.7075	23.1	23.6788		23.2469	22.8319	22.6		20.8	21.1	22	21.4	21.3		22.6652	21.8756
2010	9	14	24.9898	25.7013	23.6907	23	23.6768		23.2432	22.824	22.5		20.7	21	21.9	21.3	21.1		22.6644	21.8781
2010	9	15	25.2317	25.8199	23.8271	23	23.8115		23.3866	22.9636	22.5		20.9	21.1	22	21.4	21.3		22.8002	21.9993
2010	9	16	25.0418	25.7342	23.7251	22.8	23.7353		23.3026	22.8747	22.4		20.6	20.9	21.8	21.2	21.1		22.7251	21.9377
2010	9	17	24.2037	25.3188	23.2478	22.8	23.3219		22.8558	22.423	22.4		20.7	20.9	21.8	21.2	21.1		22.3136	21.5829
2010	9	18	23.1925	24.7821	22.6455	22.9	22.7887		22.2818	21.846	22.4		20.8	21	21.9	21.3	21.2		21.7844	21.1235
2010	9	19	23.1199	24.6699	22.5468	22.8	22.6967		22.1847	21.749	22.3		20.7	20.9	21.8	21.2	21.1		21.6977	21.0463
2010	9	20	23.4004	24.7346	22.6517	22.7	22.7865		22.2836	21.8482	22.2		20.6	20.8	21.7	21.1	21		21.7927	21.1271
2010	9	21	23.6368	24.7942	22.7455	22.5	22.8698		22.3747	21.9388	22.1		20.4	20.6	21.5	20.9	20.8		21.8805	21.2025
2010	9	22	23.7807	24.8217	22.7977	22.2	22.9187		22.4283	21.9911	21.8		19.9	20.2	21	20.4	20.3		21.9333	21.2484
2010	9	23	23.8308	24.8116	22.8037	22	22.9281		22.4389	21.9999	21.6		19.6	19.9	20.8	20.2	20.1		21.9464	21.2601
2010	9	24	24.0788	24.9033	22.9251	21.8	23.0418		22.5616	22.1207	21.4		19.4	19.8	20.6	20	19.9		22.0634	21.3626
2010	9	25	23.946	24.8187	22.8394	21.8	22.973		22.4873	22.0434	21.4		19.5	19.8	20.6	20	20		21.9976	21.3068
2010	9	26	23.5976	24.6227	22.6275	21.9	22.7906		22.2907	21.844	21.5		19.7	19.9	20.7	20.2	20.1		21.8186	21.1523
2010	9	27	23.3672	24.4716	22.4723	21.8	22.656		22.1464	21.6975	21.4		19.7	19.9	20.8	20.2	20.1		21.6881	21.0391
2010	9	28	23.3055	24.3966	22.4076	21.7	22.6007		22.0877	21.6373	21.3		19.6	19.8	20.6	20.1	20		21.637	20.9946
2010	9	29	23.0186	24.2104	22.2155	21.6	22.4314		21.9064	21.4543	21.2		19.5	19.7	20.5	19.9	19.9		21.4723	20.8511
2010	9	30	22.5494	23.9249	21.9134	21.5	22.1616		21.6173	21.1639	21.1		19.4	19.6	20.4	19.8	19.8		21.2077	20.6201
2010	10	1	22.2571	23.7108	21.7001	21.4	21.9675		21.4105	20.9569	21		19.3	19.5	20.3	19.7	19.7		21.0195	20.4545
2010	10	2	21.9072	23.4608	21.4493	21.4	21.738		21.1661	20.7127	21		19.3	19.5	20.3	19.7	19.7		20.7965	20.2579
2010	10	3	21.2628	23.056	21.0252	21.3	21.3512		20.7529	20.3001	20.9		19.2	19.4	20.2	19.7	19.6		20.4171	19.9246
2010	10	4	20.8867	22.7632	20.7389	21.3	21.0825		20.4679	20.0173	20.9		19.4	19.5	20.3	19.7	19.7		20.1568	19.6933
2010	10	5	20.7364	22.5742	20.5761	21.2	20.922		20.3	19.8523	20.9		19.4	19.5	20.3	19.7	19.7		20.005	19.5557
2010	10	6	20.7181	22.4526	20.4912	21.1	20.8311		20.2071	19.7625	20.8		19.2	19.3	20.1	19.6	19.6		19.9228	19.4786
2010	10	7	20.8484	22.4119	20.4974	21.1	20.8228		20.2029	19.7612	20.7		19.2	19.3	20.2	19.6	19.6		19.9228	19.4734
2010	10	8	21.385	22.5852	20.7449	21.2	21.0329		20.4334	19.9942	20.8		19.5	19.5	20.4	19.8	19.8		20.1404	19.6581
2010	10	9	21.0403	22.3514	20.5141	21.2	20.8219		20.209	19.7701	20.8		19.5	19.5	20.4	19.8	19.8		19.9361	19.4776
2010	10	10	20.5948	22.0577	20.2184	21.1	20.5507		19.9204	19.4821	20.8		19.4	19.4	20.3	19.7	19.7		19.6723	19.2447
2010	10	11	20.0491	21.7009	19.8556	21.1	20.2167		19.5647	19.1278	20.7		19.4	19.4	20.3	19.7	19.7		19.3464	18.9569
2010	10	12	19.3143	21.2341	19.3734	21	19.7721		19.0908	18.6561	20.6		19.3	19.3	20.2	19.6	19.6		18.911	18.5727
2010	10	13	18.7809	20.8439	18.9889	20.8	19.4094		18.7063	18.2753	20.5		19.1	19.1	20	19.4	19.4		18.5586	18.2591
2010	10	14	17.8621	20.2501	18.3769	20.8	18.84		18.1001	17.6734	20.5		19	19.1	19.9	19.3	19.4		18.0008	17.7657
2010	10	15	17.6102	19.9584	18.124	20.7	18.5849		17.8336	17.4135	20.4		18.9	19	19.8	19.2	19.3		17.7582	17.5445
2010	10	16	17.6074	19.7919	18.0157	20.5	18.4588		17.7063	17.293	20.2		18.7	18.7	19.6	19	19		17.6446	17.4354
2010	10	17	17.6416	19.6561	17.9391	20.3	18.3633		17.6115	17.2046	20		18.3	18.4	19.3	18.7	18.7		17.5611	17.353
2010	10	18	17.6078	19.4994	17.8346	20.2	18.2454		17.4921	17.0908	19.9		18.2	18.3	19.2	18.6	18.6		17.4546	17.2514
2010	10	19	17.6005	19.3647	17.7525	19.8	18.1493		17.3958	16.9998	19.5		17.6	17.8	18.6	18	18.1		17.3696	17.1689
2010	10	20	17.6204	19.2529	17.6934	19.4	18.0757		17.3233	16.9321	19.2		17.1	17.3	18.1	17.5	17.6		17.3067	17.1061
2010	10	21	17.3666	19.0154	17.4862	19	17.872		17.1103	16.723	18.9		16.6	16.9	17.6	17.1	17.1		17.1134	16.9305
2010	10	22	17.2961	18.8662	17.3812	18.8	17.7592		16.9953	16.6123	18.7		16.4	16.7	17.4	16.9	16.9		17.011	16.8339
2010	10	23	16.9932	18.6075	17.1483	18.8	17.5334		16.7583	16.3791	18.6		16.5	16.7	17.4	16.9	17		16.7955	16.6392
2010	10	24	16.9918	18.4931	17.083	18.7	17.4565		16.6817	16.3067	18.6		16.6	16.8	17.5	17	17		16.7288	16.5736
2010	10	25	17.3459	18.5628	17.2256	18.7	17.5673		16.807	16.4361	18.5		16.7	16.8	17.5	17	17.1		16.8491	16.6714
2010	10	26	17.2382	18.4264	17.1226	18.8	17.4638		16.7004	16.3317	18.6		16.9	17	17.7	17.2	17.3		16.7543	16.5835
2010	10	27	17.2859	18.3683	17.1082	18.7	17.4401		16.6795	16.3131	18.5		16.9	17	17.7	17.2	17.3		16.739	16.565
2010	10	28	16.943	18.1246	16.8771	18.5	17.2247		16.4519	16.0869	18.4		16.7	16.8	17.5	17	17.1		16.5319	16.3803
2010	10	29	16.3417	17.744	16.4919	18.2	16.8698		16.0742	15.711	18.1		16.2	16.4	17	16.6	16.6		16.1858	16.0741
2010	10	30	16.1046	17.5244	16.2986	18	16.6823		15.8778	15.5175	17.9		16	16.2	16.8	16.4	16.4		16.0078	15.913
2010	10	31	15.7247	17.2318	16.0224	17.9	16.4201		15.6011	15.2438	17.7		15.9	16	16.7	16.2	16.3		15.7553	15.6869
2010	11	1	15.5113	17.0133	15.8346	17.7	16.2351		15.4078	15.0543	17.6		15.7	15.9	16.5	16.1	16.1		15.5803	15.5277
2010	11	2	15.6822	16.9843	15.8649	17.5	16.2447		15.4242	15.0747	17.4		15.5	15.7	16.3	15.8	15.9		15.5996	15.5374
2010	11	3	15.7962	16.9425	15.8746	17.4	16.2392		15.4236	15.0772	17.3		15.4	15.6	16.2	15.7	15.8		15.6031	15.5344
2010	11	4	16.0058	16.9598	15.9474	17.2	16.2928		15.486	15.1422	17.1		15.3	15.4	16	15.6	15.7		15.665	15.5829
2010	11	5	16.2536	17.0109	16.0527	17.1	16.3789		15.5826	15.2406	17		15.2	15.3	15.9	15.5	15.6		15.7584	15.6599
2010	11	6	16.2956	16.9754	16.052	17	16.3738		15.5803	15.2389	16.9		15.1	15.2	15.8	15.4	15.5		15.76	15.6581
2010	11	7	16.2608	16.9075	16.0108	16.8	16.3342		15.5405	15.1991	16.7		14.9	15.1	15.6	15.2	15.3		15.7267	15.6265
2010	11	8	16.4435	16.949	16.0937	16.5	16.4062		15.6205	15.2793	16.4		14.6	14.7	15.3	14.9	15		15.8046	15.6919
2010	11	9	16.6603	17.0181	16.2031	16.4	16.5046		15.7284	15.3866	16.3		14.4	14.6	15.1	14.8	14.8		15.9082	15.7804
2010	11	10	16.6508	16.9866	16.1916	16.2	16.4977		15.7223	15.379	16.1		14.3	14.5	15	14.6	14.7		15.906	15.7779
2010	11	11	16.5398	16.906	16.1221	15.9	16.4397		15.6608	15.3158	15.8		13.9	14.1	14.5	14.2	14.3		15.8524	15.7309
2010	11	12	16.3652	16.7907	16.013	15.6	16.3458		15.5609	15.2141	15.6		13.5	13.8	14.2	13.9	14		15.7631	15.6528
2010	11	13	16.1971	16.6729	15.9025	15.5	16.2497		15.4586	15.1104	15.5		13.6	13.8	14.2	14	14		15.6717	15.5725
2010	11	14	15.821	16.4474	15.6697	15.5	16.0431		15.2377	14.8881	15.4		13.6	13.8	14.2	13.9	14		15.4701	15.3963
2010	11	15	15.1745	16.0751	15.273	15.2	15.6871		14.8564	14.506	15.2		13.3	13.5	13.9	13.6	13.7		15.1201	15.09
2010	11	16	14.275	15.5543	14.7151	15.1	15.1817		14.3153	13.9653	15.1		13.3	13.4	13.8	13.6	13.7		14.6219	14.6532
2010	11	17	13.9306	15.2762	14.4488	14.9	14.9292		14.0484	13.701	14.9		13.1	13.2	13.6	13.4	13.5		14.3779	14.4355
2010	11	18	13.6485	15.0226	14.2142	14.8	14.703		13.8101	13.4661	14.7		13	13.2	13.5	13.3	13.4		14.1606	14.2404
2010	11	19	13.4994	14.8316	14.0538	14.8	14.5418		13.6421	13.3019	14.8		13.2	13.3	13.6	13.4	13.5		14.0085	14.1014
2010	11	20	13.7269	14.8294	14.1102	14.7	14.5743		13.6827	13.3467	14.7		13.2	13.2	13.6	13.4	13.5		14.0497	14.1306
2010	11	21	13.5651	14.6528	13.9601	14.6	14.4255		13.5274	13.1945	14.6		13.2	13.2	13.6	13.4	13.5		13.9092	14.0027
2010	11	22	13.5053	14.527	13.8685	14.5	14.3289		13.4283	13.0987	14.4		13	13	13.4	13.2	13.3		13.8207	13.92
2010	11	23	13.4854	14.4256	13.8035	14.4	14.2567		13.3554	13.0288	14.3		12.9	13	13.3	13.1	13.3		13.7564	13.8585
2010	11	24	13.2512	14.2243	13.6215	14.1	14.081		13.1707	12.8468	14.1		12.6	12.6	13	12.8	12.9		13.5885	13.7072
2010	11	25	13.1684	14.0944	13.523	14	13.9789		13.0656	12.7447	13.9		12.4	12.5	12.8	12.7	12.8		13.4942	13.6197
2010	11	26	12.8124	13.8325	13.2718	13.9	13.7409		12.8139	12.4958	13.9		12.4	12.5	12.8	12.6	12.8		13.2641	13.414
2010	11	27	12.6982	13.6818	13.1517	13.8	13.6178		12.6865	12.3718	13.8		12.4	12.5	12.8	12.6	12.8		13.1491	13.308
2010	11	28	12.3889	13.4369	12.9227	13.8	13.3977		12.4545	12.1432	13.8		12.6	12.5	12.9	12.7	12.9		12.9371	13.1176
2010	11	29	12.269	13.2798	12.797	13.8	13.2682		12.3205	12.0131	13.7		12.6	12.5	12.8	12.7	12.8		12.816	13.0058
2010	11	30	12.1797	13.1402	12.6907	13.7	13.1564		12.2053	11.9018	13.7		12.6	12.5	12.8	12.7	12.8		12.7123	12.9092
2010	12	1	11.7606	12.8409	12.4	13.5	12.8801		11.913	11.613	13.5		12.2	12.2	12.5	12.4	12.5		12.4443	12.6698
2010	12	2	11.6537	12.6856	12.2788	13.3	12.7528		11.7817	11.4861	13.3		12.1	12	12.3	12.2	12.4		12.3255	12.5595
2010	12	3	11.3311	12.4269	12.0379	13.3	12.5189		11.5355	11.2441	13.3		12.2	12.1	12.4	12.3	12.5		12.1002	12.3565
2010	12	4	10.9261	12.1216	11.746	13.3	12.2377		11.2388	10.9519	13.3		12.2	12.1	12.4	12.3	12.5		11.828	12.1124
2010	12	5	10.5076	11.8008	11.4402	13.2	11.9418		10.9267	10.6449	13.1		12.1	12	12.3	12.2	12.3		11.5416	11.8551
2010	12	6	10.7777	11.8118	11.5193	13	11.9876		10.983	10.7076	13		11.9	11.9	12.2	12	12.2		11.5967	11.8943
2010	12	7	10.4389	11.5425	11.2689	13	11.743		10.7257	10.4552	13		11.9	11.9	12.1	12	12.2		11.361	11.6816
2010	12	8	10.1191	11.2762	11.0246	12.9	11.5022		10.4729	10.2076	12.9		11.8	11.8	12	11.9	12.1		11.1294	11.472
2010	12	9	10.1493	11.178	10.9755	12.8	11.4345		10.4068	10.1474	12.8		11.9	11.8	12.1	12	12.1		11.0708	11.4126
2010	12	10	9.98969	10.996	10.8265	12.8	11.2794		10.2461	9.99207	12.8		11.9	11.8	12.1	12	12.2		10.9244	11.2773
2010	12	11	9.71216	10.7569	10.6116	12.7	11.0654		10.0219	9.7732	12.7		11.8	11.7	12	11.9	12.1		10.7193	11.0908
2010	12	12	9.18516	10.3907	10.2523	12.5	10.7212		9.65794	9.41455	12.5		11.5	11.5	11.7	11.6	11.8		10.3843	10.7912
2010	12	13	9.10283	10.2308	10.1353	12.4	10.5903		9.52423	9.28741	12.4		11.4	11.4	11.6	11.5	11.7		10.263	10.6763
2010	12	14	9.25225	10.1913	10.1547	12.5	10.5822		9.52257	9.29229	12.4		11.6	11.5	11.7	11.6	11.8		10.264	10.6682
2010	12	15	8.78264	9.86061	9.83413	12.5	10.2733		9.19633	8.97135	12.5		11.7	11.6	11.8	11.8	11.9		9.96387	10.399
2010	12	16	8.69113	9.70509	9.71921	12.6	10.1454		9.06556	8.84691	12.5		11.9	11.7	12	11.9	12.1		9.84502	10.2867
2010	12	17	8.61858	9.56374	9.61881	12.6	10.0312		8.94942	8.73695	12.5		11.9	11.7	12	11.9	12.1		9.73966	10.1863
2010	12	18	8.53468	9.42198	9.51593	12.3	9.91576		8.83166	8.62515	12.3		11.5	11.4	11.6	11.5	11.7		9.63272	10.0848
2010	12	19	8.77884	9.44681	9.6025	12	9.97042		8.89691	8.69642	12		11	10.9	11.1	11.1	11.3		9.69536	10.1311
2010	12	20	8.55134	9.25599	9.43439	11.6	9.8012		8.72024	8.52447	11.6		10.4	10.4	10.6	10.6	10.7		9.53357	9.9833
2010	12	21	7.80661	8.80601	8.96959	11.2	9.36599		8.2573	8.06603	11.3		9.8	10	10.1	10.1	10.2		9.10631	9.60429
2010	12	22	7.09744	8.34907	8.50616	11.1	8.92638		7.7908	7.60551	11.2		9.8	9.9	10	10	10.2		8.67583	9.22087
2010	12	23	7.3372	8.34036	8.56584	11	8.9493		7.82341	7.64616	11.1		9.8	9.9	10	10	10.2		8.70814	9.23862
2010	12	24	7.06462	8.09829	8.35033	10.9	8.73015		7.59453	7.42395	11		9.7	9.8	9.8	9.9	10.1		8.49786	9.04643
2010	12	25	6.62495	7.77074	8.03796	10.9	8.42346		7.27157	7.10779	10.9		9.8	9.8	9.9	9.9	10.1		8.20031	8.77803
2010	12	26	7.00539	7.83927	8.18424	10.8	8.52426		7.3879	7.23223	10.8		9.7	9.7	9.8	9.9	10		8.31003	8.86325
2010	12	27	6.85601	7.67107	8.04912	10.5	8.37875		7.23787	7.08859	10.6		9.4	9.5	9.5	9.6	9.7		8.17261	8.73497
2010	12	28	6.97009	7.63447	8.06434	10.6	8.36776		7.23262	7.08993	10.6		9.7	9.7	9.7	9.8	9.9		8.16936	8.72346
2010	12	29	7.34903	7.741	8.23885	10.6	8.50171		7.38286	7.24632	10.6		9.8	9.7	9.8	9.9	10		8.31012	8.83802
2010	12	30	7.54936	7.7814	8.3282	10.6	8.56445		7.45531	7.32355	10.6		9.8	9.8	9.8	9.9	10.1		8.37857	8.89114
2010	12	31	7.63526	7.77822	8.36149	10.5	8.5801		7.47635	7.3485	10.6		9.8	9.8	9.7	9.9	10		8.39921	8.90359
2011	1	1	7.54047	7.69291	8.29658	10.5	8.50977		7.40435	7.27982	10.5		9.7	9.7	9.7	9.8	10		8.33346	8.84149
2011	1	2	7.68788	7.72657	8.36746	10.3	8.56083		7.46299	7.34196	10.3		9.5	9.5	9.5	9.6	9.8		8.38876	8.88476
2011	1	3	7.94326	7.82295	8.50569	10.3	8.6743		7.58829	7.47027	10.3		9.6	9.6	9.6	9.7	9.9		8.50573	8.98241
2011	1	4	8.2012	7.93368	8.65416	10.5	8.80001		7.72602	7.61024	10.4		9.9	9.8	9.8	10	10.1		8.63407	9.09092
2011	1	5	8.45992	8.05694	8.81098	10.5	8.93612		7.87425	7.75995	10.5		10	9.9	9.9	10	10.2		8.77199	9.20871
2011	1	6	8.56501	8.11545	8.88769	10.6	9.00339		7.94767	7.83401	10.6		10.3	10.1	10.1	10.3	10.5		8.84039	9.26693
2011	1	7	8.99109	8.33669	9.14819	10.6	9.23615		8.19892	8.08584	10.6		10.4	10.2	10.2	10.3	10.5		9.07356	9.46894
2011	1	8	9.09981	8.41797	9.23993	10.7	9.32211		8.29115	8.17735	10.7		10.5	10.3	10.3	10.5	10.6		9.15911	9.54381
2011	1	9	9.05324	8.42494	9.2438	10.8	9.3304		8.29945	8.18457	10.7		10.6	10.4	10.4	10.6	10.8		9.16674	9.55125
2011	1	10	8.79458	8.32286	9.1227	10.8	9.22629		8.1868	8.07082	10.7		10.6	10.4	10.4	10.6	10.7		9.06214	9.46097
2011	1	11	8.62532	8.2524	9.04168	11	9.15532		8.11031	7.994	10.9		11	10.7	10.7	10.9	11.1		8.99107	9.39916
2011	1	12	9.14751	8.51606	9.34653	11.1	9.42748		8.4036	8.28796	11		11.1	10.8	10.9	11.1	11.2		9.26279	9.63515
2011	1	13	9.06112	8.50022	9.32151	11.1	9.4094		8.38332	8.26668	11		11.1	10.8	10.8	11	11.2		9.24358	9.61945
2011	1	14	9.27112	8.62551	9.45971	10.9	9.53603		8.51903	8.40193	10.8		10.7	10.6	10.6	10.8	10.9		9.36894	9.72925
2011	1	15	9.29689	8.66696	9.49808	10.8	9.57497		8.55991	8.44183	10.7		10.5	10.4	10.4	10.6	10.7		9.40626	9.76299
2011	1	16	9.10771	8.60118	9.41295	10.7	9.50324		8.48162	8.36244	10.6		10.3	10.2	10.2	10.4	10.5		9.33301	9.70052
2011	1	17	8.85056	8.49203	9.28123	10.6	9.38755		8.35642	8.23669	10.5		10.1	10.1	10	10.2	10.3		9.21624	9.59958
2011	1	18	8.85057	8.49828	9.28627	10.4	9.39124		8.36033	8.24099	10.4		9.9	9.9	9.9	10.1	10.2		9.21916	9.60199
2011	1	19	9.12369	8.63946	9.44617	10.5	9.53297		8.51292	8.3943	10.5		10.1	10.1	10	10.2	10.4		9.35985	9.7242
2011	1	20	9.32559	8.75665	9.57402	10.7	9.64821		8.63647	8.51799	10.6		10.5	10.4	10.4	10.6	10.7		9.47349	9.82354
2011	1	21	8.98958	8.61518	9.40173	10.8	9.49656		8.47229	8.35317	10.7		10.6	10.4	10.4	10.6	10.8		9.32023	9.69112
2011	1	22	8.83035	8.54561	9.31772	10.9	9.42013		8.38985	8.27118	10.7		10.7	10.5	10.5	10.7	10.9		9.24278	9.62363
2011	1	23	8.71854	8.49258	9.2554	10.9	9.36117		8.3266	8.20893	10.8		10.7	10.6	10.6	10.7	10.9		9.18309	9.57106
2011	1	24	8.73868	8.50041	9.26481	10.9	9.36494		8.33116	8.21497	10.8		10.8	10.6	10.7	10.8	11		9.18622	9.57276
2011	1	25	8.62916	8.44558	9.20192	11	9.30394		8.26599	8.15123	10.9		10.9	10.7	10.8	10.9	11.1		9.12463	9.51812
2011	1	26	8.72819	8.48986	9.25457	11	9.34491		8.31086	8.19806	10.9		10.9	10.7	10.8	10.9	11.1		9.16502	9.55184
2011	1	27	8.82571	8.53836	9.31033	10.9	9.38933		8.35929	8.2483	10.8		10.7	10.6	10.6	10.8	10.9		9.20863	9.58856
2011	1	28	9.34996	8.80243	9.61185	10.8	9.65411		8.64481	8.53582	10.7		10.6	10.5	10.5	10.6	10.8		9.47196	9.81666
2011	1	29	10.0793	9.18985	10.0463	10.8	10.0423		9.06221	8.95424	10.7		10.5	10.5	10.4	10.6	10.8		9.8574	10.1524
2011	1	30	10.6158	9.5105	10.3922	10.8	10.3578		9.39989	9.29115	10.7		10.5	10.5	10.4	10.6	10.8		10.1687	10.4254
2011	1	31	10.4343	9.49445	10.3433	10.8	10.3246		9.36116	9.24999	10.7		10.5	10.5	10.4	10.6	10.7		10.1308	10.396
2011	2	1	10.5217	9.59849	10.4361	10.7	10.4155		9.45646	9.34373	10.6		10.3	10.3	10.2	10.5	10.6		10.2172	10.4741
2011	2	2	10.2929	9.54546	10.3479	10.8	10.3446		9.37749	9.26296	10.7		10.5	10.5	10.4	10.6	10.7		10.1419	10.4116
2011	2	3	9.85874	9.37711	10.132	11	10.1564		9.17292	9.05721	10.8		10.8	10.7	10.6	10.9	11		9.95025	10.2469
2011	2	4	10.4123	9.67608	10.4606	11	10.4501		9.48818	9.37331	10.9		10.8	10.8	10.7	10.9	11		10.2406	10.5002
2011	2	5	11.1684	10.0968	10.9205	11	10.8657		9.93368	9.81868	10.8		10.8	10.7	10.6	10.9	11		10.6515	10.8597
2011	2	6	11.8817	10.5246	11.3769	10.9	11.2844		10.3812	10.2645	10.8		10.6	10.6	10.5	10.7	10.8		11.064	11.2226
2011	2	7	12.3189	10.84	11.6939	11.1	11.584		10.6992	10.5791	10.9		10.9	10.8	10.8	11	11.1		11.3563	11.4825
2011	2	8	12.2937	10.9376	11.755	11.2	11.6578		10.7733	10.6487	11		11.2	11	11	11.2	11.3		11.4224	11.5465
2011	2	9	12.0216	10.9038	11.6676	11.3	11.5971		10.703	10.5741	11.1		11.3	11.2	11.1	11.4	11.5		11.3544	11.4935
2011	2	10	11.3957	10.6763	11.3643	11.6	11.3393		10.4212	10.2887	11.4		11.7	11.5	11.5	11.8	11.8		11.0905	11.2688
2011	2	11	11.4727	10.7646	11.4354	11.8	11.409		10.4936	10.36	11.6		12	11.8	11.8	12	12.1		11.1551	11.328
2011	2	12	11.9091	11.0304	11.7106	12	11.6609		10.7621	10.6278	11.8		12.3	12	12.1	12.3	12.4		11.4015	11.5452
2011	2	13	11.8389	11.0604	11.7095	12	11.6686		10.7672	10.631	11.7		12.2	12	12	12.2	12.3		11.4035	11.5507
2011	2	14	12.2364	11.3144	11.9682	11.9	11.9068		11.0207	10.8835	11.7		11.9	11.8	11.8	12	12.1		11.6358	11.756
2011	2	15	12.4167	11.4734	12.1131	11.9	12.0458		11.1668	11.0278	11.6		11.8	11.7	11.7	11.9	12		11.7684	11.8754
2011	2	16	12.4426	11.5587	12.172	11.8	12.1084		11.2306	11.0895	11.6		11.7	11.6	11.6	11.8	11.9		11.8247	11.9285
2011	2	17	12.685	11.7471	12.3506	11.8	12.2769		11.4086	11.2658	11.5		11.5	11.5	11.5	11.7	11.8		11.9868	12.0735
2011	2	18	12.7197	11.838	12.415	11.7	12.3444		11.4776	11.3328	11.5		11.4	11.4	11.3	11.5	11.6		12.0478	12.1307
2011	2	19	13.1041	12.0982	12.6749	11.7	12.5858		11.734	11.5876	11.4		11.3	11.3	11.3	11.5	11.5		12.2825	12.3389
2011	2	20	13.3551	12.3034	12.8673	11.7	12.7691		11.9273	11.7787	11.5		11.3	11.3	11.3	11.5	11.6		12.4586	12.4967
2011	2	21	13.7436	12.5812	13.1408	11.7	13.0259		12.1995	12.0486	11.5		11.4	11.4	11.3	11.5	11.6		12.7079	12.7186
2011	2	22	13.7023	12.6566	13.1774	11.9	13.0733		12.2457	12.0915	11.6		11.6	11.6	11.5	11.8	11.8		12.7474	12.7586
2011	2	23	13.9198	12.8512	13.3539	11.9	13.2437		12.4247	12.2679	11.7		11.7	11.7	11.7	11.9	11.9		12.9101	12.9054
2011	2	24	13.9706	12.9662	13.4375	12.1	13.3317		12.5149	12.3552	11.8		11.9	11.8	11.8	12	12.1		12.9904	12.9806
2011	2	25	14.1889	13.1597	13.6125	12.2	13.5005		12.6922	12.53	11.9		12.1	12	12	12.2	12.3		13.1515	13.1258
2011	2	26	14.5609	13.4323	13.8769	12.4	13.7497		12.956	12.7913	12.1		12.4	12.3	12.3	12.5	12.6		13.3926	13.3409
2011	2	27	14.5471	13.5231	13.9288	12.6	13.8109		13.0169	12.8489	12.3		12.7	12.5	12.6	12.8	12.8		13.4456	13.3929
2011	2	28	14.3014	13.4917	13.8429	12.8	13.7473		12.9436	12.7726	12.5		13	12.8	12.8	13.1	13.1		13.3742	13.3362
2011	3	1	13.956	13.3943	13.6877	12.8	13.6178		12.8004	12.6272	12.5		12.9	12.7	12.8	12.9	13		13.238	13.222
2011	3	2	14.332	13.6342	13.9276	12.8	13.837		13.0335	12.8598	12.5		12.8	12.7	12.8	12.9	13		13.4507	13.4101
2011	3	3	14.6565	13.8608	14.1479	13	14.0409		13.2496	13.075	12.7		13	12.9	12.9	13.1	13.2		13.6477	13.5851
2011	3	4	14.5192	13.8679	14.1131	13	14.0185		13.2217	13.0453	12.7		13	12.9	12.9	13.1	13.2		13.6183	13.5637
2011	3	5	14.1571	13.753	13.9425	13	13.872		13.0608	12.8831	12.7		13	12.9	12.9	13.1	13.1		13.4657	13.4343
2011	3	6	13.8938	13.6676	13.8137	13.1	13.7584		12.9362	12.7585	12.8		13	12.9	13	13.1	13.2		13.3468	13.3328
2011	3	7	13.7429	13.624	13.739	13.2	13.6895		12.8606	12.6839	12.9		13.2	13.1	13.1	13.3	13.3		13.2734	13.2699
2011	3	8	13.8533	13.7018	13.8076	13.4	13.7465		12.9211	12.7462	13.1		13.4	13.3	13.3	13.5	13.5		13.3261	13.316
2011	3	9	13.8979	13.7505	13.8425	13.5	13.7736		12.9493	12.7761	13.1		13.4	13.3	13.3	13.5	13.6		13.3489	13.3361
2011	3	10	14.1149	13.8851	13.9765	13.4	13.8889		13.0725	12.9013	13.1		13.2	13.2	13.2	13.4	13.4		13.4599	13.4328
2011	3	11	14.6049	14.1623	14.2719	13.4	14.1498		13.3524	13.1831	13.1		13.2	13.2	13.2	13.4	13.4		13.7159	13.6561
2011	3	12	14.8615	14.3425	14.449	13.4	14.3089		13.5217	13.3531	13		13	13.1	13.1	13.3	13.3		13.8694	13.7912
2011	3	13	15.2439	14.5921	14.703	13.3	14.5382		13.7664	13.5982	13		12.9	13	13	13.2	13.2		14.0927	13.9874
2011	3	14	14.7912	14.4406	14.4916	13.4	14.3542		13.5654	13.3964	13		12.9	13	13	13.2	13.2		13.9027	13.8249
2011	3	15	14.1482	14.1712	14.1539	13.4	14.0521		13.2384	13.0696	13		12.9	12.9	13	13.1	13.1		13.5959	13.5593
2011	3	16	13.4126	13.8262	13.7414	13.4	13.6763		12.8335	12.6667	13.1		12.9	13	13	13.2	13.2		13.2171	13.229
2011	3	17	12.9292	13.5747	13.4495	13.5	13.4008		12.5382	12.3755	13.2		13.1	13.1	13.2	13.3	13.3		12.9401	12.985
2011	3	18	13.0012	13.5797	13.4606	13.7	13.3914		12.5305	12.3735	13.3		13.3	13.4	13.4	13.6	13.6		12.9299	12.9717
2011	3	19	13.2987	13.7024	13.606	13.7	13.5027		12.6528	12.5016	13.4		13.4	13.4	13.4	13.6	13.6		13.0401	13.0633
2011	3	20	13.4145	13.7504	13.6609	13.7	13.536		12.6904	12.5443	13.4		13.3	13.3	13.4	13.5	13.6		13.0718	13.0873
2011	3	21	13.2599	13.6711	13.5679	13.7	13.4382		12.5867	12.4451	13.3		13.2	13.2	13.3	13.4	13.4		12.9724	12.9975
2011	3	22	13.0908	13.5792	13.4633	13.6	13.3284		12.4705	12.3338	13.2		13	13.1	13.1	13.3	13.3		12.8615	12.8971
2011	3	23	12.6942	13.3692	13.226	13.6	13.0986		12.2254	12.0938	13.2		12.9	13.1	13.1	13.3	13.2		12.631	12.6924
2011	3	24	13.0225	13.5032	13.39	13.7	13.2239		12.3635	12.2385	13.3		13.1	13.3	13.2	13.4	13.4		12.7561	12.7957
2011	3	25	13.0382	13.4993	13.3901	13.8	13.2061		12.3468	12.2273	13.4		13.3	13.4	13.4	13.5	13.5		12.7374	12.775
2011	3	26	12.8648	13.4042	13.285	13.8	13.0947		12.2292	12.1151	13.5		13.4	13.4	13.4	13.6	13.6		12.6253	12.6731
2011	3	27	13.1936	13.5519	13.4611	13.9	13.2334		12.3812	12.2731	13.6		13.5	13.6	13.6	13.8	13.7		12.7631	12.7882
2011	3	28	13.3211	13.6156	13.5353	14	13.2842		12.438	12.3349	13.6		13.6	13.6	13.6	13.8	13.8		12.8126	12.8273
2011	3	29	13.6105	13.7654	13.7058	14	13.4227		12.5888	12.4906	13.7		13.6	13.7	13.7	13.9	13.8		12.9492	12.9427
2011	3	30	13.8873	13.9212	13.8783	14.1	13.5658		12.744	12.6499	13.7		13.6	13.7	13.7	13.9	13.8		13.0899	13.0624
2011	3	31	14.4225	14.2156	14.2053	14	13.8497		13.0502	12.9596	13.7		13.5	13.6	13.6	13.8	13.7		13.3705	13.3046
2011	4	1	14.8679	14.4861	14.4962	14	14.1063		13.326	13.2377	13.6		13.3	13.5	13.5	13.7	13.6		13.6228	13.5237
2011	4	2	15.5035	14.8659	14.9056	14	14.4728		13.7193	13.6323	13.6		13.3	13.5	13.4	13.6	13.6		13.984	13.8387
2011	4	3	16.2979	15.3461	15.4205	14.1	14.9392		14.2188	14.1317	13.7		13.4	13.6	13.5	13.8	13.7		14.4435	14.2409
2011	4	4	16.5414	15.5806	15.641	14.2	15.1493		14.4408	14.3516	13.8		13.7	13.8	13.8	14	13.9		14.6457	14.4212
2011	4	5	16.6916	15.7706	15.808	14.4	15.3129		14.6125	14.5206	14		13.9	14	14	14.2	14.1		14.801	14.5614
2011	4	6	16.8494	15.9621	15.9758	14.5	15.4775		14.7851	14.6904	14.1		14	14.1	14.1	14.3	14.2		14.9574	14.7025
2011	4	7	16.756	16.0274	15.9981	14.6	15.5124		14.8179	14.7201	14.2		14.2	14.3	14.3	14.5	14.4		14.9841	14.7311
2011	4	8	16.8103	16.1537	16.0938	14.7	15.6109		14.9196	14.8193	14.3		14.3	14.4	14.4	14.6	14.5		15.0747	14.8147
2011	4	9	16.7036	16.1953	16.0933	14.8	15.6228		14.9281	14.8253	14.3		14.3	14.4	14.4	14.6	14.5		15.079	14.8231
2011	4	10	16.3965	16.1265	15.97	14.8	15.5226		14.8165	14.7115	14.4		14.3	14.5	14.4	14.7	14.6		14.9719	14.734
2011	4	11	16.5049	16.2444	16.068	14.8	15.6163		14.9144	14.8086	14.4		14.3	14.5	14.4	14.7	14.6		15.0594	14.8131
2011	4	12	16.6892	16.4	16.2092	15	15.7487		15.054	14.9474	14.6		14.6	14.7	14.7	14.9	14.8		15.1854	14.9257
2011	4	13	16.9462	16.5946	16.3941	15.2	15.9209		15.2363	15.1288	14.7		14.8	14.9	14.9	15.1	15		15.3511	15.073
2011	4	14	17.2557	16.8211	16.6133	15.3	16.1251		15.4528	15.344	14.8		15	15.1	15.1	15.3	15.2		15.5484	15.2483
2011	4	15	17.5468	17.046	16.8275	15.5	16.3268		15.6661	15.5556	15		15.2	15.3	15.3	15.5	15.4		15.7428	15.4215
2011	4	16	17.437	17.079	16.8186	15.7	16.3306		15.666	15.553	15.2		15.5	15.5	15.6	15.8	15.7		15.7393	15.4232
2011	4	17	17.3514	17.1131	16.8148	15.8	16.3367		15.6689	15.554	15.3		15.5	15.6	15.6	15.8	15.7		15.7386	15.4266
2011	4	18	17.4905	17.2492	16.9316	15.7	16.4488		15.7863	15.6701	15.2		15.3	15.4	15.4	15.6	15.5		15.8442	15.522
2011	4	19	17.531	17.3375	16.9934	15.9	16.5119		15.8509	15.7332	15.4		15.5	15.6	15.6	15.8	15.7		15.9008	15.5748
2011	4	20	17.2574	17.2674	16.8744	16.3	16.4128		15.741	15.6218	15.7		16	16.1	16.1	16.3	16.2		15.7957	15.4867
2011	4	21	17.244	17.31	16.8914	16.3	16.4316		15.7588	15.6392	15.8		16.1	16.1	16.2	16.4	16.3		15.8091	15.5007
2011	4	22	17.0377	17.2533	16.7963	16.4	16.3492		15.6679	15.5481	15.8		16	16.1	16.2	16.4	16.2		15.7218	15.4267
2011	4	23	16.9564	17.2469	16.764	16.5	16.3201		15.635	15.5157	16		16.2	16.2	16.3	16.5	16.4		15.6883	15.3988
2011	4	24	16.8127	17.2041	16.6929	16.6	16.2549		15.5636	15.4452	16.1		16.2	16.3	16.4	16.6	16.4		15.6192	15.3393
2011	4	25	16.8794	17.2578	16.7363	16.8	16.29		15.6006	15.4838	16.2		16.4	16.5	16.6	16.7	16.6		15.6507	15.3668
2011	4	26	17.1392	17.4087	16.8913	17.1	16.425		15.7453	15.6301	16.5		16.8	16.9	17	17.1	17		15.7819	15.4811
2011	4	27	17.4917	17.6151	17.1069	17.4	16.6161		15.95	15.8361	16.8		17.3	17.3	17.4	17.6	17.4		15.9688	15.6443
2011	4	28	17.4798	17.6539	17.1256	17.9	16.6339		15.9674	15.8538	17.2		18	17.9	18.1	18.2	18.1		15.9821	15.6572
2011	4	29	17.551	17.7304	17.1889	18.3	16.6908		16.0272	15.9142	17.6		18.4	18.3	18.5	18.6	18.5		16.0347	15.7041
2011	4	30	16.9691	17.4842	16.8818	18.7	16.4167		15.7306	15.6176	18		19	18.8	19.1	19.2	19.1		15.7567	15.4634
2011	5	1	16.6963	17.3639	16.7301	19	16.2755		15.5782	15.4671	18.3		19.3	19.1	19.5	19.5	19.4		15.6128	15.3375
2011	5	2	16.5693	17.3038	16.6529	19.1	16.1979		15.4952	15.3867	18.3		19.2	19.1	19.4	19.4	19.3		15.5332	15.2667
2011	5	3	16.8985	17.4645	16.832	19.1	16.348		15.6576	15.5526	18.4		19	18.9	19.3	19.3	19.2		15.6812	15.3935
2011	5	4	16.864	17.4597	16.8163	19.2	16.3269		15.6351	15.5325	18.4		19	19	19.3	19.3	19.2		15.6577	15.3719
2011	5	5	17.3511	17.7111	17.0958	19.4	16.5691		15.8963	15.7967	18.7		19.2	19.2	19.6	19.5	19.4		15.8973	15.5789
2011	5	6	17.8658	17.9961	17.4065	19.5	16.8436		16.1913	16.0936	18.8		19.3	19.3	19.7	19.6	19.5		16.1681	15.8144
2011	5	7	18.4325	18.3264	17.7613	19.7	17.1621		16.5328	16.4358	18.9		19.4	19.4	19.8	19.7	19.6		16.4819	16.0886
2011	5	8	18.5971	18.4778	17.9025	19.8	17.2945		16.6727	16.5749	19.1		19.4	19.5	19.9	19.8	19.6		16.6087	16.2015
2011	5	9	18.3024	18.4039	17.7834	19.7	17.195		16.5628	16.4636	19		19.1	19.3	19.6	19.6	19.4		16.504	16.1132
2011	5	10	18.0666	18.3418	17.684	19.6	17.1096		16.4688	16.3692	19		18.9	19.1	19.5	19.4	19.2		16.414	16.0369
2011	5	11	17.7953	18.2485	17.5538	19.6	16.9939		16.3428	16.2434	18.9		18.7	19	19.3	19.2	19.1		16.2945	15.9339
2011	5	12	18.1314	18.4416	17.758	19.9	17.174		16.536	16.438	19.2		19.2	19.4	19.8	19.7	19.5		16.471	16.0876
2011	5	13	18.4114	18.6193	17.9399	20.3	17.3369		16.7101	16.6128	19.5		19.7	19.8	20.2	20.1	19.9		16.6297	16.2267
2011	5	14	18.3683	18.6463	17.9452	20.4	17.3441		16.716	16.6187	19.7		19.8	19.9	20.4	20.3	20.1		16.6325	16.2306
2011	5	15	18.8297	18.9176	18.2328	20.5	17.6027		16.9929	16.8961	19.8		19.8	20	20.4	20.3	20.1		16.8866	16.453
2011	5	16	19.5593	19.3379	18.6849	20.7	18.012		17.4312	17.3343	20		20.1	20.2	20.6	20.5	20.3		17.2903	16.8066
2011	5	17	20.0454	19.6637	19.0179	20.8	18.3211		17.7603	17.6614	20		20.1	20.2	20.7	20.5	20.3		17.5925	17.0737
2011	5	18	20.6748	20.0744	19.4417	20.9	18.715		18.1799	18.0783	20.1		20.1	20.2	20.7	20.6	20.4		17.9787	17.415
2011	5	19	20.9455	20.3262	19.6747	20.9	18.9432		18.42	18.314	20.2		20.1	20.2	20.7	20.5	20.3		18.1983	17.6128
2011	5	20	21.2732	20.6086	19.9405	20.8	19.2019		18.6926	18.5819	20.1		19.8	20.1	20.5	20.3	20.2		18.448	17.8372
2011	5	21	21.5299	20.8604	20.168	20.8	19.428		18.9298	18.8139	20.1		19.7	20	20.4	20.3	20.1		18.6649	18.0337
2011	5	22	21.3708	20.9076	20.159	20.8	19.4437		18.9401	18.8185	20.1		19.6	19.9	20.4	20.2	20		18.6714	18.0474
2011	5	23	21.7703	21.2149	20.4537	20.8	19.7278		19.2401	19.1139	20.2		19.6	19.9	20.4	20.2	20		18.9465	18.2941
2011	5	24	22.1275	21.5096	20.7301	20.6	19.9977		19.5243	19.3928	20		19.2	19.6	20	19.8	19.6		19.207	18.5287
2011	5	25	22.5066	21.821	21.0225	20.4	20.2837		19.8254	19.6882	19.7		18.7	19.2	19.6	19.4	19.2		19.4832	18.7775
2011	5	26	22.7393	22.0662	21.2356	20.1	20.5007		20.0517	19.9083	19.5		18.3	18.8	19.2	19	18.8		19.69	18.9665
2011	5	27	22.4703	22.063	21.1628	20.1	20.4625		20.0032	19.8529	19.5		18.3	18.8	19.1	19	18.7		19.642	18.934
2011	5	28	22.0982	21.9877	21.0148	20.2	20.3526		19.8784	19.7224	19.6		18.4	18.9	19.3	19.1	18.9		19.5235	18.839
2011	5	29	21.7163	21.8838	20.8432	20.3	20.2166		19.7266	19.5659	19.7		18.6	19	19.4	19.3	19		19.3799	18.7207
2011	5	30	21.6956	21.9364	20.8602	20.3	20.244		19.7519	19.5883	19.7		18.8	19.2	19.5	19.4	19.2		19.4008	18.7439
2011	5	31	21.5901	21.9415	20.8257	20.3	20.224		19.7264	19.5602	19.7		18.7	19.1	19.5	19.3	19.1		19.3746	18.7258
2011	6	1	21.4886	21.9401	20.788	20.2	20.1987		19.6958	19.5275	19.6		18.5	18.9	19.3	19.1	18.9		19.3439	18.703
2011	6	2	21.4263	21.9504	20.7675	20	20.1869		19.6802	19.5104	19.5		18.2	18.7	19.1	18.9	18.7		19.327	18.6917
2011	6	3	21.7045	22.1235	20.9372	19.9	20.3435		19.8463	19.6757	19.3		18	18.5	18.8	18.7	18.4		19.4788	18.8265
2011	6	4	22.1367	22.3819	21.2021	19.7	20.587		20.1056	19.9338	19.2		17.8	18.3	18.6	18.5	18.3		19.7169	19.0369
2011	6	5	22.5904	22.6658	21.491	19.6	20.8551		20.3907	20.2171	19.1		17.6	18.2	18.5	18.4	18.1		19.9789	19.2691
2011	6	6	22.819	22.8528	21.6632	19.6	21.0222		20.5664	20.3898	19		17.6	18.1	18.4	18.3	18.1		20.1394	19.4138
2011	6	7	22.7761	22.9094	21.6842	19.7	21.0551		20.5974	20.4174	19.2		18	18.4	18.7	18.6	18.4		20.1658	19.4422
2011	6	8	22.9907	23.0857	21.8454	20	21.2119		20.7621	20.5793	19.4		18.4	18.8	19	19	18.8		20.3163	19.578
2011	6	9	23.101	23.2141	21.9502	20.2	21.3192		20.8734	20.6874	19.6		18.8	19.1	19.4	19.4	19.1		20.4172	19.671
2011	6	10	23.4412	23.4552	22.1846	20.3	21.5424		21.1095	20.9204	19.7		18.9	19.3	19.5	19.5	19.3		20.6338	19.8647
2011	6	11	24.2082	23.916	22.6679	20.2	21.9901		21.5869	21.3946	19.6		18.7	19.1	19.4	19.4	19.1		21.0742	20.2536
2011	6	12	24.57	24.202	22.9401	20.1	22.2553		21.8663	21.6689	19.5		18.5	19	19.2	19.2	18.9		21.3309	20.4846
2011	6	13	25.0008	24.5288	23.2557	19.9	22.5613		22.1894	21.9864	19.4		18.2	18.7	18.9	18.9	18.6		21.6281	20.7513
2011	6	14	25.6077	24.9518	23.6773	19.8	22.9646		22.6166	22.4075	19.2		17.9	18.5	18.7	18.7	18.4		22.0218	21.1029
2011	6	15	25.6193	25.0961	23.7718	19.7	23.0796		22.7325	22.5157	19.2		17.8	18.4	18.6	18.6	18.3		22.1268	21.2045
2011	6	16	25.3265	25.0794	23.6845	19.7	23.0305		22.672	22.4476	19.2		17.9	18.5	18.6	18.7	18.4		22.0684	21.1635
2011	6	17	24.6631	24.8573	23.3693	19.8	22.7732		22.3883	22.1572	19.2		18	18.6	18.7	18.8	18.5		21.8032	20.9413
2011	6	18	24.1635	24.6803	23.1199	19.8	22.567		22.1612	21.9254	19.2		18.1	18.6	18.7	18.8	18.5		21.5906	20.7627
2011	6	19	23.8357	24.5622	22.9489	19.8	22.4249		22.0046	21.7657	19.2		18.1	18.6	18.7	18.8	18.5		21.4436	20.6394
2011	6	20	23.459	24.403	22.7385	19.8	22.2434		21.8065	21.5657	19.3		18.2	18.7	18.8	18.9	18.6		21.2584	20.4814
2011	6	21	23.1025	24.2361	22.5277	20	22.0572		21.6043	21.3626	19.4		18.5	18.9	19.1	19.2	18.9		21.0694	20.319
2011	6	22	22.8041	24.0826	22.3398	20.3	21.8875		21.4208	21.1793	19.7		18.9	19.3	19.5	19.5	19.3		20.898	20.1706
2011	6	23	23.0086	24.1661	22.4303	20.4	21.9635		21.5026	21.2626	19.8		19.2	19.5	19.7	19.8	19.5		20.9727	20.2352
2011	6	24	23.0882	24.1978	22.4592	20.6	21.9862		21.5268	21.2877	19.9		19.4	19.7	19.9	19.9	19.7		20.9939	20.2537
2011	6	25	23.5328	24.4141	22.6997	20.8	22.1986		21.7551	21.5171	20.2		19.8	20	20.3	20.3	20		21.2046	20.4371
2011	6	26	23.6082	24.4667	22.7459	21.1	22.2413		21.8	21.5618	20.5		20.2	20.4	20.7	20.7	20.4		21.245	20.4735
2011	6	27	23.6022	24.481	22.748	21.3	22.245		21.8028	21.5642	20.6		20.4	20.5	20.9	20.8	20.6		21.2466	20.4762
2011	6	28	23.2587	24.3269	22.5578	21.1	22.0766		21.6204	21.3812	20.5		20	20.3	20.6	20.6	20.3		21.0764	20.3293
2011	6	29	23.0651	24.2314	22.4414	21	21.9708		21.5062	21.2674	20.4		19.8	20.1	20.4	20.3	20.1		20.9697	20.2365
2011	6	30	23.3162	24.3479	22.5723	21.1	22.0842		21.6285	21.3909	20.5		19.9	20.2	20.5	20.5	20.2		21.0823	20.334
2011	7	1	23.5578	24.4707	22.707	21.4	22.2034		21.7565	21.5195	20.7		20.2	20.5	20.9	20.8	20.5		21.2002	20.4368
2011	7	2	23.3624	24.3872	22.6014	21.7	22.11		21.6552	21.4179	21		20.7	20.9	21.3	21.2	21		21.1056	20.3552
2011	7	3	23.2276	24.3246	22.5235	21.9	22.0396		21.5791	21.342	21.2		21	21.2	21.6	21.5	21.3		21.0344	20.2935
2011	7	4	23.0556	24.2376	22.4205	22.1	21.9455		21.4778	21.2411	21.3		21.1	21.3	21.7	21.6	21.4		20.9399	20.2111
2011	7	5	23.3957	24.3969	22.6033	22.3	22.1055		21.6505	21.415	21.5		21.4	21.5	22	21.9	21.6		21.0995	20.3492
2011	7	6	23.5945	24.5011	22.7178	22.5	22.2077		21.7602	21.525	21.7		21.6	21.7	22.2	22.1	21.8		21.2008	20.4376
2011	7	7	23.7474	24.5904	22.8121	22.7	22.2938		21.8523	21.6168	21.9		21.9	22	22.5	22.3	22.1		21.2857	20.5122
2011	7	8	23.9552	24.712	22.9414	23	22.4128		21.9794	21.7433	22.2		22.3	22.4	22.9	22.7	22.5		21.4032	20.6156
2011	7	9	23.9404	24.7305	22.9496	23.4	22.4254		21.9916	21.7541	22.5		22.8	22.8	23.4	23.2	22.9		21.414	20.6268
2011	7	10	24.1645	24.8644	23.091	23.6	22.5569		22.1318	21.8933	22.8		23	23	23.6	23.4	23.2		21.5437	20.7413
2011	7	11	24.1674	24.8963	23.1121	23.9	22.5829		22.1582	21.9178	23		23.3	23.3	24	23.7	23.5		21.5678	20.7645
2011	7	12	24.239	24.9597	23.1701	24	22.6418		22.2199	21.9778	23.2		23.4	23.4	24.1	23.8	23.5		21.6248	20.8163
2011	7	13	24.5745	25.1542	23.3782	24.1	22.8353		22.4265	22.1826	23.3		23.4	23.4	24.1	23.8	23.6		21.8161	20.9851
2011	7	14	24.8584	25.3347	23.5653	24.4	23.0131		22.6155	22.3692	23.5		23.7	23.7	24.5	24.2	23.9		21.9912	21.1407
2011	7	15	25.0254	25.4658	23.692	24.8	23.1392		22.7484	22.4988	23.9		24.2	24.2	25	24.6	24.4		22.1142	21.2516
2011	7	16	25.1049	25.5565	23.7705	25	23.2235		22.836	22.5827	24.1		24.5	24.4	25.2	24.8	24.6		22.1952	21.3264
2011	7	17	25.2574	25.6823	23.8891	25.2	23.3439		22.9625	22.7055	24.3		24.5	24.5	25.3	24.9	24.7		22.3124	21.4327
2011	7	18	25.7746	25.9905	24.2158	25.6	23.6513		23.29	23.0293	24.7		25	25	25.9	25.4	25.2		22.616	21.7016
2011	7	19	26.3869	26.3629	24.6088	25.9	24.0224		23.6852	23.4198	24.9		25.4	25.2	26.2	25.7	25.5		22.9822	22.0262
2011	7	20	26.8613	26.6867	24.9374	26.1	24.3409		24.0227	23.7511	25.1		25.5	25.4	26.4	25.8	25.6		23.2949	22.3058
2011	7	21	27.2065	26.9589	25.2008	26.4	24.6046		24.3004	24.0215	25.4		25.8	25.7	26.7	26.1	25.9		23.5522	22.5382
2011	7	22	27.1187	27.0229	25.2215	26.4	24.6535		24.3464	24.0593	25.5		25.7	25.6	26.7	26.1	25.9		23.5946	22.5844
2011	7	23	27.2806	27.1979	25.3733	26.5	24.8176		24.5167	24.2221	25.5		25.6	25.6	26.6	26	25.8		23.7524	22.7304
2011	7	24	27.2185	27.2609	25.3961	26.4	24.8668		24.5632	24.2608	25.5		25.3	25.3	26.4	25.7	25.5		23.7954	22.7768
2011	7	25	26.8589	27.1664	25.2415	26.3	24.7555		24.4373	24.1273	25.4		25	25.1	26.2	25.5	25.3		23.6788	22.6837
2011	7	26	26.4467	27.024	25.0401	26.2	24.5979		24.2625	23.946	25.4		24.7	24.9	26	25.3	25.1		23.5168	22.55
2011	7	27	25.7272	26.7073	24.6475	26.2	24.2645		23.8995	23.5774	25.4		24.6	24.8	25.9	25.2	25		23.1806	22.2632
2011	7	28	25.3139	26.5087	24.4043	26.1	24.0569		23.6737	23.3482	25.3		24.3	24.6	25.7	25	24.8		22.9719	22.085
2011	7	29	24.8989	26.2914	24.1478	26	23.8332		23.4314	23.1037	25.2		24.1	24.4	25.5	24.8	24.5		22.748	21.8924
2011	7	30	24.6529	26.141	23.9762	26	23.6811		23.2674	22.9386	25.2		24.1	24.4	25.4	24.7	24.5		22.5968	21.7617
2011	7	31	24.8348	26.1939	24.043	26.1	23.7397		23.3307	23.0018	25.3		24.3	24.5	25.6	24.9	24.7		22.6565	21.8137
2011	8	1	24.9652	26.2316	24.0899	26.2	23.7823		23.3764	23.047	25.4		24.3	24.6	25.6	24.9	24.7		22.6999	21.852
2011	8	2	25.3153	26.3851	24.2682	26	23.9436		23.5498	23.2198	25.2		24	24.3	25.3	24.7	24.4		22.8618	21.9936
2011	8	3	25.9268	26.6837	24.6077	26	24.2523		23.8813	23.55	25.2		24	24.3	25.3	24.6	24.4		23.1701	22.2636
2011	8	4	26.3062	26.8927	24.8349	26	24.4664		24.1097	23.7754	25.2		23.9	24.2	25.3	24.6	24.4		23.3828	22.4519
2011	8	5	26.1205	26.836	24.7514	25.9	24.4062		24.042	23.7034	25.2		23.8	24.1	25.2	24.5	24.3		23.3209	22.4024
2011	8	6	25.8889	26.7456	24.6333	25.8	24.3129		23.9391	23.5967	25.1		23.6	23.9	25	24.3	24		23.2266	22.3239
2011	8	7	25.6414	26.6354	24.4971	25.6	24.201		23.8168	23.4712	24.9		23.3	23.7	24.7	24	23.8		23.1143	22.2292
2011	8	8	25.5489	26.5901	24.4401	25.4	24.1575		23.7686	23.4206	24.8		23	23.4	24.4	23.7	23.5		23.0709	22.1937
2011	8	9	25.3437	26.4848	24.3164	25.1	24.0534		23.6555	23.3051	24.5		22.5	23	23.9	23.3	23		22.9673	22.1055
2011	8	10	25.3359	26.4685	24.2987	24.8	24.0421		23.6427	23.2907	24.2		22	22.6	23.5	22.8	22.6		22.9569	22.0977
2011	8	11	25.0434	26.3115	24.1201	24.6	23.887		23.4751	23.1212	24.1		21.8	22.4	23.3	22.6	22.4		22.8029	21.9651
2011	8	12	25.0654	26.2985	24.1118	24.5	23.8815		23.4693	23.1143	23.9		21.6	22.2	23.1	22.4	22.2		22.799	21.9622
2011	8	13	24.8769	26.1837	23.9864	24.2	23.7718		23.3512	22.995	23.7		21.3	21.9	22.8	22.2	21.9		22.6911	21.8689
2011	8	14	25.1152	26.2734	24.099	24.2	23.8733		23.4608	23.1041	23.6		21.4	21.9	22.8	22.2	22		22.7945	21.9589
2011	8	15	25.2192	26.3083	24.1448	24.2	23.9176		23.5084	23.1504	23.7		21.5	22	22.9	22.3	22.1		22.8403	21.9995
2011	8	16	25.2922	26.3331	24.1771	24.2	23.9512		23.5441	23.1845	23.6		21.6	22	22.9	22.3	22.1		22.8751	22.0309
2011	8	17	25.0865	26.2234	24.0539	24.2	23.8466		23.431	23.0693	23.7		21.8	22.2	23	22.4	22.2		22.772	21.9425
2011	8	18	24.7038	26.0177	23.8239	24.2	23.6449		23.2137	22.8501	23.6		21.7	22.1	23	22.4	22.2		22.5723	21.7696
2011	8	19	24.9004	26.0834	23.9118	24.2	23.7241		23.2995	22.9354	23.7		21.9	22.2	23.1	22.5	22.4		22.6538	21.8403
2011	8	20	24.982	26.1023	23.9425	24.3	23.7543		23.3323	22.967	23.7		22.1	22.4	23.2	22.7	22.5		22.6861	21.8688
2011	8	21	25.2132	26.1998	24.0618	24.4	23.865		23.4513	23.0847	23.8		22.3	22.5	23.4	22.9	22.7		22.7985	21.9674
2011	8	22	24.7178	25.9483	23.7765	24.4	23.6164		23.1831	22.8139	23.8		22.3	22.5	23.4	22.8	22.6		22.5517	21.7541
2011	8	23	24.4531	25.7903	23.6067	24.1	23.4667		23.0223	22.6517	23.6		21.9	22.2	23	22.5	22.3		22.4047	21.6264
2011	8	24	24.6129	25.8328	23.671	23.9	23.5242		23.0851	22.7141	23.4		21.6	21.9	22.8	22.2	22		22.4652	21.6785
2011	8	25	24.1991	25.6006	23.417	23.7	23.2992		22.8433	22.4708	23.2		21.2	21.6	22.4	21.8	21.7		22.2431	21.4854
2011	8	26	24.1303	25.5234	23.3474	23.5	23.2355		22.776	22.4033	23		20.9	21.3	22.1	21.6	21.4		22.1831	21.4322
2011	8	27	23.8292	25.3313	23.1464	23.2	23.0545		22.5823	22.2091	22.8		20.6	21.1	21.8	21.3	21.1		22.0059	21.277
2011	8	28	23.7469	25.2377	23.0629	23.2	22.9762		22.4998	22.1269	22.7		20.6	21	21.8	21.3	21.1		21.9319	21.211
2011	8	29	23.7045	25.164	23.0029	23.2	22.9188		22.4399	22.0674	22.7		20.7	21.1	21.9	21.3	21.2		21.8789	21.1631
2011	8	30	23.9611	25.2401	23.1145	23.2	23.0153		22.5456	22.1736	22.7		20.8	21.2	21.9	21.4	21.3		21.9794	21.2489
2011	8	31	24.2737	25.3579	23.269	23.3	23.1532		22.6953	22.323	22.8		21.2	21.5	22.2	21.7	21.6		22.1208	21.371
2011	9	1	24.3801	25.389	23.318	23.6	23.2005		22.7466	22.3729	23		21.6	21.8	22.6	22.1	21.9		22.1708	21.4148
2011	9	2	24.6366	25.4997	23.4561	23.7	23.3289		22.885	22.5096	23.1		21.8	22	22.8	22.3	22.1		22.3016	21.5292
2011	9	3	24.4552	25.4052	23.3538	23.8	23.2452		22.7944	22.4163	23.3		22.1	22.2	23.1	22.5	22.4		22.22	21.4598
2011	9	4	24.3127	25.3221	23.267	23.9	23.1742		22.7177	22.3372	23.3		22.2	22.3	23.2	22.6	22.5		22.1515	21.4013
2011	9	5	24.0236	25.1608	23.0925	23.9	23.0238		22.5558	22.173	23.3		22.2	22.2	23.1	22.6	22.5		22.0039	21.2738
2011	9	6	24.0454	25.1421	23.086	24	23.0213		22.5535	22.1692	23.4		22.3	22.4	23.3	22.7	22.6		22.0045	21.2745
2011	9	7	23.8466	25.0169	22.9562	23.9	22.9092		22.4332	22.0471	23.4		22.2	22.3	23.2	22.7	22.5		21.8957	21.1802
2011	9	8	23.4458	24.7849	22.7067	24	22.6888		22.1965	21.8087	23.4		22.3	22.3	23.3	22.7	22.6		21.679	20.9917
2011	9	9	23.3248	24.6766	22.6051	24	22.5974		22.0995	21.7111	23.4		22.3	22.3	23.3	22.7	22.6		21.5919	20.9149
2011	9	10	23.1661	24.5479	22.4812	23.9	22.4855		21.9806	21.5917	23.4		22.2	22.3	23.3	22.6	22.5		21.4846	20.8204
2011	9	11	23.1383	24.4805	22.4296	24	22.4375		21.9306	21.5414	23.4		22.3	22.3	23.3	22.7	22.6		21.4413	20.7813
2011	9	12	22.7997	24.2618	22.2038	23.9	22.2342		21.7134	21.3237	23.4		22.1	22.2	23.2	22.6	22.5		21.2429	20.6074
2011	9	13	22.7189	24.16	22.1168	24	22.1526		21.6277	21.2382	23.4		22.2	22.3	23.3	22.6	22.6		21.1666	20.539
2011	9	14	22.7774	24.1278	22.11	24	22.1428		21.6194	21.2302	23.4		22.2	22.3	23.3	22.6	22.6		21.162	20.5329
2011	9	15	22.5644	23.968	21.9545	24.1	22.0014		21.4691	21.0796	23.5		22.4	22.5	23.5	22.8	22.7		21.0258	20.4128
2011	9	16	22.0051	23.6316	21.5987	24	21.6799		21.1251	20.7354	23.5		22.3	22.4	23.4	22.7	22.7		20.7101	20.1361
2011	9	17	21.9907	23.5455	21.5383	23.7	21.618		21.0616	20.6732	23.2		21.8	21.9	22.9	22.2	22.2		20.6546	20.0845
2011	9	18	21.5293	23.2434	21.2285	23.3	21.3342		20.7591	20.3714	22.8		21.1	21.4	22.3	21.6	21.5		20.3774	19.8402
2011	9	19	20.7287	22.7594	20.7162	23.2	20.866		20.2587	19.8724	22.8		21	21.3	22.2	21.5	21.5		19.917	19.4355
2011	9	20	20.6754	22.618	20.6087	23.3	20.7533		20.1427	19.7598	22.8		21.2	21.4	22.4	21.7	21.6		19.813	19.339
2011	9	21	20.5419	22.4432	20.4616	23.3	20.6063		19.9894	19.6097	22.9		21.3	21.5	22.5	21.8	21.7		19.6745	19.2128
2011	9	22	20.6051	22.3681	20.429	23.4	20.5618		19.9465	19.5702	22.9		21.4	21.5	22.5	21.9	21.8		19.6385	19.1756
2011	9	23	20.7988	22.3678	20.4791	23.4	20.5934		19.9851	19.6117	22.9		21.5	21.6	22.6	21.9	21.8		19.6779	19.2047
2011	9	24	20.9117	22.3425	20.4951	23.5	20.5977		19.9937	19.6223	23		21.6	21.7	22.7	22	22		19.6895	19.2105
2011	9	25	20.8834	22.2578	20.4389	23.4	20.5399		19.935	19.5649	22.9		21.6	21.6	22.6	21.9	21.9		19.6386	19.1625
2011	9	26	20.539	22.0205	20.2059	23.3	20.3251		19.7069	19.3376	22.8		21.3	21.4	22.4	21.7	21.7		19.4307	18.9783
2011	9	27	20.4373	21.8934	20.1032	23.1	20.2248		19.6026	19.2348	22.7		21.2	21.3	22.3	21.6	21.6		19.3376	18.8934
2011	9	28	20.8774	22.0354	20.309	23.1	20.4006		19.7955	19.4295	22.6		21.1	21.3	22.3	21.6	21.5		19.5201	19.0483
2011	9	29	21.2703	22.1775	20.5057	23	20.5737		19.9844	19.6187	22.5		20.9	21.1	22.1	21.4	21.3		19.6987	19.2014
2011	9	30	21.8589	22.4362	20.8279	22.8	20.8637		20.298	19.9318	22.3		20.6	20.8	21.8	21.1	21		19.993	19.4565
2011	10	1	21.9514	22.4757	20.8872	22.6	20.9251		20.3642	19.9952	22.2		20.4	20.6	21.6	20.9	20.8		20.0576	19.5138
2011	10	2	22.3388	22.6646	21.1152	22.4	21.1389		20.594	20.2221	22		20.1	20.4	21.3	20.6	20.6		20.274	19.7036
2011	10	3	22.4119	22.7135	21.1752	22.1	21.2065		20.6656	20.2895	21.7		19.6	19.9	20.9	20.2	20.1		20.3436	19.7669
2011	10	4	21.7115	22.381	20.7955	21.8	20.8821		20.3148	19.9335	21.5		19.3	19.6	20.6	19.9	19.8		20.0215	19.4898
2011	10	5	21.0034	22.0137	20.3867	21.7	20.5253		19.9304	19.5456	21.3		19.2	19.5	20.4	19.7	19.7		19.6685	19.184
2011	10	6	20.8842	21.9088	20.2901	21.6	20.4414		19.8412	19.4548	21.2		19.2	19.4	20.3	19.7	19.6		19.5893	19.1147
2011	10	7	21.0332	21.9344	20.3443	21.5	20.4919		19.8968	19.5091	21.2		19.2	19.5	20.4	19.7	19.7		19.6443	19.162
2011	10	8	20.9742	21.8664	20.2875	21.7	20.4451		19.8472	19.4577	21.3		19.6	19.7	20.7	20	20		19.6018	19.1251
2011	10	9	20.6568	21.6704	20.0839	21.5	20.267		19.6563	19.2647	21.2		19.4	19.5	20.4	19.8	19.8		19.4283	18.9742
2011	10	10	20.8742	21.7279	20.1757	21.3	20.3506		19.7476	19.355	21		19.1	19.2	20.1	19.5	19.5		19.5166	19.0504
2011	10	11	20.7896	21.6484	20.1055	21	20.2921		19.6854	19.2907	20.7		18.7	18.9	19.8	19.1	19.1		19.4624	19.0033
2011	10	12	20.7541	21.5918	20.062	20.6	20.2572		19.6486	19.2521	20.4		18.1	18.4	19.2	18.6	18.6		19.4319	18.9768
2011	10	13	20.8442	21.598	20.0904	20.3	20.2868		19.6813	19.2829	20.1		17.7	18	18.8	18.2	18.2		19.4657	19.0064
2011	10	14	20.2997	21.2964	19.763	19.8	19.9998		19.3726	18.9715	19.6		17	17.4	18.2	17.6	17.6		19.183	18.761
2011	10	15	20.378	21.282	19.7733	19.6	20.01		19.3851	18.9829	19.4		16.8	17.2	18	17.4	17.4		19.1983	18.7735
2011	10	16	20.4121	21.2524	19.7638	19.4	20.004		19.3797	18.976	19.3		16.8	17.1	17.9	17.3	17.3		19.1969	18.7719
2011	10	17	20.6173	21.3116	19.8548	19.3	20.0887		19.4719	19.0666	19.1		16.7	17.1	17.8	17.3	17.3		19.286	18.8493
2011	10	18	20.614	21.2788	19.8357	19.2	20.0775		19.4602	19.0527	19		16.7	17	17.7	17.2	17.2		19.2787	18.8437
2011	10	19	20.6699	21.2769	19.8513	19	20.0978		19.4823	19.0723	18.9		16.7	16.9	17.6	17.1	17.1		19.3027	18.8654
2011	10	20	20.1828	21.0101	19.5611	19	19.8457		19.211	18.7978	18.8		16.7	16.9	17.6	17.1	17.1		19.0547	18.6507
2011	10	21	19.5198	20.6374	19.1565	18.8	19.4872		18.8259	18.4105	18.6		16.5	16.7	17.4	16.9	16.9		18.7013	18.3431
2011	10	22	19.1642	20.392	18.9079	18.6	19.2626		18.5863	18.1703	18.5		16.4	16.6	17.3	16.8	16.8		18.4829	18.1514
2011	10	23	18.2494	19.8599	18.335	18.4	18.7455		18.0322	17.6159	18.3		16.2	16.4	17	16.6	16.6		17.9731	17.7052
2011	10	24	17.5139	19.3841	17.8404	18.3	18.2906		17.5469	17.1324	18.2		16.1	16.3	17	16.5	16.6		17.5271	17.3125
2011	10	25	17.3982	19.1924	17.6822	18.4	18.1308		17.3805	16.9698	18.2		16.4	16.5	17.1	16.7	16.8		17.3771	17.1754
2011	10	26	17.3987	19.0633	17.5957	18.3	18.0354		17.2836	16.8766	18.1		16.3	16.4	17.1	16.7	16.7		17.2914	17.0943
2011	10	27	16.9971	18.7449	17.2895	18.2	17.7452		16.9765	16.5727	18.1		16.4	16.4	17.1	16.7	16.7		17.0108	16.844
2011	10	28	16.9831	18.6103	17.1986	18	17.6451		16.8747	16.4749	17.9		16.1	16.2	16.9	16.5	16.5		16.9206	16.7586
2011	10	29	16.7269	18.3647	16.9778	17.7	17.4305		16.6493	16.253	17.6		15.7	15.9	16.5	16.1	16.1		16.7158	16.5739
2011	10	30	16.4272	18.0957	16.7319	17.5	17.1925		16.3989	16.0063	17.4		15.5	15.7	16.3	15.9	15.9		16.4878	16.3688
2011	10	31	16.769	18.1403	16.8481	17.3	17.2772		16.4963	16.1082	17.2		15.2	15.4	16	15.6	15.6		16.5823	16.4438
2011	11	1	16.703	18.0067	16.7513	17.1	17.1762		16.3928	16.0077	17		15.1	15.2	15.8	15.4	15.5		16.4904	16.358
2011	11	2	16.6474	17.8828	16.6639	17.1	17.0847		16.2992	15.9168	17		15.2	15.3	15.8	15.5	15.6		16.4077	16.2805
2011	11	3	16.608	17.7715	16.5893	17	17.0056		16.2188	15.8389	16.9		15.2	15.3	15.9	15.5	15.6		16.3371	16.2138
2011	11	4	16.5231	17.6426	16.4925	17.1	16.9078		16.1179	15.7403	16.9		15.4	15.4	16	15.6	15.7		16.2475	16.1309
2011	11	5	16.0998	17.349	16.2054	17.1	16.6405		15.8345	15.4587	17		15.5	15.5	16.1	15.8	15.8		15.9887	15.9009
2011	11	6	15.4758	16.9446	15.7956	17.1	16.2609		15.4307	15.0571	16.9		15.6	15.5	16.1	15.8	15.9		15.6183	15.5731
2011	11	7	15.2547	16.7204	15.6003	17	16.0687		15.2296	14.8598	16.9		15.6	15.5	16.1	15.8	15.9		15.4359	15.4076
2011	11	8	15.3698	16.6618	15.5959	17	16.0467		15.2118	14.8461	16.9		15.7	15.6	16.2	15.9	16		15.4234	15.3897
2011	11	9	15.0603	16.4065	15.3608	17.1	15.8212		14.9744	14.6118	16.9		15.9	15.8	16.4	16	16.1		15.2072	15.1954
2011	11	10	14.6063	16.0744	15.0398	17.1	15.5175		14.6531	14.2939	16.9		15.9	15.8	16.4	16	16.1		14.9133	14.933
2011	11	11	14.0664	15.6888	14.662	17	15.1603		14.2749	13.9196	16.9		15.8	15.7	16.3	15.9	16.1		14.5666	14.624
2011	11	12	13.4906	15.2718	14.2541	16.9	14.7729		13.8647	13.5143	16.8		15.7	15.6	16.2	15.9	16		14.1903	14.2882
2011	11	13	13.1844	14.9742	13.9894	16.9	14.5099		13.5893	13.2449	16.7		15.6	15.5	16.1	15.8	15.9		13.9391	14.0601
2011	11	14	13.0975	14.7834	13.8489	16.7	14.357		13.4328	13.0948	16.5		15.4	15.3	15.9	15.6	15.7		13.798	13.9275
2011	11	15	12.583	14.3887	13.4722	16.4	13.9942		13.0498	12.7177	16.3		14.9	15	15.5	15.2	15.3		13.4469	13.6126
2011	11	16	12.2271	14.0615	13.178	16	13.7022		12.7439	12.4184	15.9		14.3	14.4	14.9	14.6	14.7		13.1674	13.359
2011	11	17	11.8017	13.6968	12.8427	15.8	13.3724		12.3974	12.0789	15.7		14	14.2	14.7	14.4	14.5		12.8501	13.0722
2011	11	18	11.8194	13.5453	12.7553	15.6	13.2622		12.288	11.9773	15.5		13.8	14	14.4	14.1	14.2		12.7527	12.9761
2011	11	19	12.0425	13.5083	12.795	15.4	13.2682		12.303	11.9997	15.4		13.7	13.8	14.3	14	14.1		12.7705	12.981
2011	11	20	12.4622	13.589	12.9622	15.4	13.3924		12.4444	12.1476	15.3		13.8	13.9	14.3	14	14.1		12.9054	13.0889
2011	11	21	12.7082	13.6108	13.051	15.3	13.4525		12.5155	12.2235	15.2		13.7	13.7	14.2	13.9	14		12.9749	13.1416
2011	11	22	12.4631	13.4074	12.8737	15.2	13.2787		12.3339	12.0453	15.1		13.6	13.6	14.1	13.8	13.9		12.81	12.9916
2011	11	23	11.8199	13.0029	12.4663	15.1	12.8987		11.9302	11.645	15		13.6	13.6	14	13.8	13.9		12.4391	12.6623
2011	11	24	11.4795	12.7279	12.2148	14.9	12.6535		11.6727	11.3921	14.9		13.4	13.4	13.9	13.6	13.7		12.2039	12.4497
2011	11	25	11.1496	12.4519	11.9644	14.8	12.4079		11.415	11.1395	14.7		13.3	13.3	13.8	13.5	13.7		11.9684	12.2366
2011	11	26	11.3328	12.4245	12.0015	14.6	12.4179		11.4328	11.163	14.5		13	13.1	13.5	13.3	13.4		11.9884	12.2452
2011	11	27	11.3628	12.3379	11.964	14.4	12.3648		11.3819	11.1169	14.4		12.9	13	13.4	13.1	13.3		11.9445	12.1993
2011	11	28	11.1427	12.1365	11.7909	14.2	12.1924		11.2021	10.9412	14.2		12.7	12.7	13.1	12.9	13		11.7809	12.05
2011	11	29	10.851	11.8975	11.5751	14.1	11.9813		10.9807	10.724	14.1		12.6	12.6	13	12.8	12.9		11.5788	11.8669
2011	11	30	10.6942	11.7201	11.4318	14	11.8338		10.828	10.5759	14		12.5	12.5	12.9	12.7	12.8		11.4403	11.739
2011	12	1	10.6607	11.6048	11.359	13.7	11.7495		10.7432	10.4958	13.7		12.2	12.3	12.6	12.4	12.6		11.3649	11.6659
2011	12	2	10.5	11.4327	11.2184	13.6	11.6058		10.5943	10.3511	13.6		12.1	12.2	12.5	12.3	12.5		11.2298	11.5413
2011	12	3	10.397	11.2894	11.1104	13.4	11.4913		10.4768	10.2379	13.4		11.9	11.9	12.3	12.1	12.2		11.1237	11.442
2011	12	4	9.66733	10.8389	10.6484	13.1	11.0608		10.0188	9.78368	13.2		11.6	11.7	12	11.8	11.9		10.702	11.0682
2011	12	5	9.12761	10.4587	10.2763	12.9	10.7053		9.64276	9.41284	12.9		11.2	11.4	11.6	11.5	11.6		10.3563	10.759
2011	12	6	8.94438	10.2412	10.0966	12.9	10.5182		9.44882	9.2253	12.9		11.4	11.5	11.7	11.6	11.7		10.1795	10.5957
2011	12	7	8.80775	10.0489	9.94538	12.6	10.3568		9.28244	9.06539	12.7		11.1	11.2	11.5	11.4	11.5		10.0282	10.4547
2011	12	8	8.50739	9.77953	9.70464	12.4	10.1158		9.03026	8.81944	12.5		10.9	11	11.2	11.1	11.3		9.79721	10.2444
2011	12	9	8.53793	9.67069	9.64968	12.3	10.0398		8.95598	8.75195	12.4		10.9	11	11.2	11.1	11.2		9.73118	10.1774
2011	12	10	8.30933	9.44453	9.45609	12.2	9.8419		8.75003	8.55207	12.2		10.8	10.8	11	11	11.1		9.54297	10.0046
2011	12	11	8.24535	9.29902	9.35545	12	9.72671		8.63317	8.44155	12		10.5	10.6	10.8	10.7	10.9		9.43732	9.90359
2011	12	12	8.23449	9.18594	9.28967	11.7	9.64381		8.55082	8.3653	11.8		10.1	10.3	10.4	10.4	10.5		9.36357	9.83064
2011	12	13	8.2599	9.09866	9.25034	11.5	9.58612		8.49526	8.31548	11.6		10.1	10.2	10.3	10.3	10.4		9.31458	9.77969
2011	12	14	8.58346	9.1676	9.38663	11.5	9.6873		8.61032	8.43606	11.5		10.1	10.2	10.3	10.3	10.5		9.42366	9.86685
2011	12	15	9.13901	9.37174	9.66962	11.2	9.92417		8.87047	8.70076	11.3		9.8	9.9	10	10	10.1		9.6671	10.0723
2011	12	16	9.14374	9.33193	9.6605	11	9.90644		8.85502	8.68776	11.1		9.7	9.8	9.8	9.9	10		9.6548	10.0571
2011	12	17	9.3674	9.40372	9.77685	10.9	10.002		8.96122	8.79629	11		9.6	9.7	9.7	9.8	10		9.7552	10.1404
2011	12	18	9.87573	9.62846	10.0627	10.8	10.2521		9.23315	9.06998	10.9		9.5	9.6	9.6	9.7	9.9		10.0091	10.3583
2011	12	19	10.0541	9.71304	10.1772	10.8	10.3546		9.34478	9.1817	10.9		9.7	9.7	9.7	9.8	10		10.1142	10.4483
2011	12	20	10.3757	9.87595	10.3769	10.6	10.5354		9.54026	9.37678	10.7		9.5	9.6	9.6	9.7	9.8		10.2969	10.6067
2011	12	21	10.3852	9.89739	10.4074	10.3	10.5683		9.5757	9.41071	10.4		9	9.1	9.1	9.2	9.3		10.3311	10.6369
2011	12	22	10.0148	9.72982	10.2196	9.9	10.4064		9.40111	9.23421	10		8.5	8.7	8.6	8.7	8.9		10.1705	10.4978
2011	12	23	9.89668	9.67023	10.1609	9.9	10.3564		9.34773	9.17997	10		8.6	8.7	8.7	8.8	9		10.1223	10.4556
2011	12	24	9.84711	9.63959	10.1363	9.7	10.336		9.32633	9.15801	9.8		8.4	8.5	8.4	8.6	8.8		10.1036	10.439
2011	12	25	9.67891	9.54861	10.0424	9.4	10.2532		9.23775	9.06886	9.6		8.1	8.2	8.1	8.3	8.4		10.0227	10.3681
2011	12	26	9.40292	9.39786	9.88172	9.4	10.1092		9.08359	8.91444	9.6		8.3	8.4	8.3	8.5	8.6		9.88085	10.2439
2011	12	27	9.59509	9.46825	9.97859	9.3	10.193		9.17512	9.0067	9.4		8.2	8.3	8.1	8.4	8.5		9.96681	10.3172
2011	12	28	9.43651	9.37507	9.8836	9.3	10.1072		9.0836	8.91516	9.4		8.2	8.3	8.1	8.4	8.5		9.88295	10.2433
2011	12	29	9.43095	9.35211	9.87103	9.3	10.0936		9.07014	8.90217	9.4		8.5	8.5	8.3	8.6	8.8		9.87142	10.2321
2011	12	30	9.15673	9.19766	9.70677	9.4	9.9445		8.91065	8.74294	9.4		8.6	8.6	8.4	8.7	8.9		9.72443	10.103
2011	12	31	8.6973	8.94172	9.42973	9.3	9.69208		8.64042	8.47347	9.4		8.7	8.7	8.5	8.8	8.9		9.47474	9.88386
2012	1	1	8.11785	8.60966	9.072	9.3	9.36336		8.28891	8.12369	9.3		8.6	8.6	8.4	8.7	8.8		9.14971	9.59802
2012	1	2	7.82893	8.4009	8.86431	9.3	9.16363		8.07736	7.91546	9.3		8.7	8.6	8.5	8.8	8.9		8.95451	9.42363
2012	1	3	7.84729	8.33746	8.82689	9.3	9.11387		8.02778	7.87002	9.4		8.9	8.8	8.6	8.9	9.1		8.90944	9.37922
2012	1	4	7.93528	8.3151	8.83486	9.4	9.10545		8.02253	7.86883	9.5		9.1	9	8.8	9.1	9.3		8.90539	9.37068
2012	1	5	8.21191	8.39506	8.95735	9.5	9.2008		8.1287	7.97889	9.5		9.3	9.1	9	9.3	9.4		9.00453	9.45232
2012	1	6	8.63435	8.5633	9.17515	9.6	9.38447		8.32928	8.1827	9.6		9.4	9.2	9	9.4	9.5		9.19105	9.61089
2012	1	7	8.87393	8.66203	9.30485	9.7	9.49378		8.4488	8.30422	9.7		9.7	9.4	9.3	9.6	9.8		9.30223	9.70521
2012	1	8	9.11928	8.77531	9.44614	9.8	9.61595		8.58159	8.43838	9.7		9.8	9.5	9.4	9.7	9.9		9.42556	9.81088
2012	1	9	9.42543	8.92966	9.62957	9.8	9.77823		8.75698	8.61458	9.7		9.7	9.5	9.4	9.7	9.9		9.58825	9.95155
2012	1	10	9.74822	9.10491	9.83114	9.7	9.95961		8.95225	8.80995	9.7		9.6	9.4	9.3	9.6	9.8		9.76922	10.109
2012	1	11	9.96064	9.23793	9.97834	9.6	10.0953		9.09759	8.95456	9.6		9.5	9.3	9.2	9.5	9.7		9.90374	10.227
2012	1	12	9.86943	9.2276	9.95711	9.9	10.0821		9.08221	8.93778	9.8		9.9	9.7	9.6	9.8	10		9.88912	10.2158
2012	1	13	9.78398	9.2138	9.93323	9.9	10.0652		9.06311	8.9176	9.8		9.8	9.7	9.5	9.8	10		9.871	10.2012
2012	1	14	9.24763	8.97143	9.64827	10	9.81376		8.79159	8.64496	9.9		10	9.8	9.7	10	10.1		9.61879	9.98272
2012	1	15	9.09735	8.89618	9.56393	10	9.7362		8.70843	8.56237	9.9		10.1	9.9	9.7	10	10.2		9.54126	9.91468
2012	1	16	9.1251	8.90313	9.57618	10	9.74332		8.71676	8.57186	9.9		9.9	9.8	9.7	9.9	10.1		9.54852	9.91995
2012	1	17	9.12121	8.89644	9.57204	9.9	9.73584		8.70933	8.56556	9.8		9.8	9.6	9.5	9.8	9.9		9.54107	9.91246
2012	1	18	8.98981	8.82725	9.49594	9.9	9.66378		8.63238	8.48973	9.8		9.8	9.7	9.5	9.8	10		9.46909	9.84878
2012	1	19	9.50276	9.07198	9.7821	10	9.91411		8.90283	8.76221	9.9		9.9	9.8	9.7	10	10.1		9.71917	10.0649
2012	1	20	9.86047	9.26232	9.99705	10.1	10.1054		9.1087	8.96883	10		10.1	9.9	9.8	10.1	10.2		9.90918	10.2301
2012	1	21	10.0785	9.39775	10.143	10	10.238		9.25067	9.11067	9.9		9.8	9.7	9.6	9.9	10		10.0398	10.3446
2012	1	22	9.81165	9.30062	10.0184	9.9	10.1304		9.13359	8.99269	9.8		9.7	9.6	9.5	9.8	9.9		9.93009	10.2505
2012	1	23	9.33398	9.08577	9.7633	9.8	9.90309		8.88818	8.747	9.7		9.6	9.5	9.4	9.7	9.8		9.70142	10.0521
2012	1	24	8.98215	8.91205	9.56344	9.8	9.72017		8.69164	8.55155	9.7		9.6	9.5	9.4	9.7	9.8		9.51809	9.89165
2012	1	25	9.21645	9.01402	9.68584	9.8	9.82173		8.80216	8.66456	9.7		9.5	9.5	9.3	9.6	9.8		9.61946	9.97792
2012	1	26	8.93595	8.8727	9.52491	9.8	9.67202		8.64167	8.50567	9.7		9.6	9.5	9.4	9.7	9.8		9.46945	9.84605
2012	1	27	8.69325	8.73912	9.37736	9.9	9.53141		8.49157	8.35796	9.7		9.7	9.6	9.5	9.8	9.9		9.32907	9.72173
2012	1	28	9.21165	8.97345	9.6559	10.1	9.76929		8.74952	8.61954	9.9		10	9.9	9.8	10.1	10.2		9.567	9.92586
2012	1	29	9.31132	9.02449	9.71513	10.4	9.81594		8.80051	8.67263	10.2		10.5	10.3	10.2	10.5	10.6		9.61286	9.96426
2012	1	30	9.90593	9.32484	10.0587	10.6	10.1175		9.12581	9.00026	10.4		10.9	10.7	10.6	10.9	11		9.91296	10.2241
2012	1	31	10.2549	9.52839	10.2812	10.6	10.3162		9.33917	9.2144	10.4		10.9	10.6	10.5	10.8	11		10.1091	10.395
2012	2	1	10.4291	9.6581	10.4134	10.7	10.437		9.46791	9.34306	10.5		10.9	10.7	10.6	10.9	11.1		10.2266	10.4985
2012	2	2	10.4958	9.73889	10.4868	10.7	10.5063		9.54101	9.41573	10.5		10.8	10.7	10.6	10.8	11		10.2925	10.5573
2012	2	3	10.2258	9.65271	10.3678	10.6	10.4037		9.42892	9.30295	10.4		10.5	10.5	10.3	10.6	10.7		10.1865	10.4668
2012	2	4	10.5861	9.86382	10.5952	10.8	10.6075		9.64733	9.52197	10.6		10.9	10.8	10.7	11	11.1		10.3871	10.642
2012	2	5	10.7104	9.97111	10.6979	11.1	10.7026		9.74812	9.62248	10.9		11.4	11.2	11.1	11.4	11.5		10.4784	10.723
2012	2	6	10.7476	10.0374	10.7521	11.5	10.7548		9.8026	9.67651	11.2		11.9	11.6	11.6	11.9	12		10.5267	10.7668
2012	2	7	10.6975	10.0589	10.7549	11.7	10.7607		9.80726	9.68074	11.4		12.3	11.9	11.9	12.2	12.3		10.5288	10.7703
2012	2	8	10.6134	10.0583	10.7341	11.8	10.7443		9.78804	9.66138	11.5		12.3	12	12	12.2	12.3		10.5087	10.7542
2012	2	9	10.8597	10.215	10.8959	11.8	10.8896		9.94326	9.81712	11.5		12.1	11.9	11.9	12.1	12.2		10.6504	10.8783
2012	2	10	11.2391	10.4456	11.1392	11.6	11.1094		10.1783	10.0524	11.3		11.7	11.6	11.6	11.8	11.9		10.8659	11.0674
2012	2	11	11.3613	10.562	11.246	11.7	11.2099		10.2844	10.1578	11.4		11.8	11.6	11.6	11.8	11.9		10.9617	11.153
2012	2	12	11.4713	10.6736	11.3462	11.9	11.3048		10.3842	10.2569	11.6		12.1	11.9	11.9	12.1	12.2		11.0518	11.2337
2012	2	13	11.6456	10.8176	11.4829	11.9	11.4325		10.5193	10.3912	11.6		12	11.9	11.9	12.1	12.2		11.1744	11.3429
2012	2	14	11.9488	11.0286	11.6948	12.1	11.6281		10.7274	10.5985	11.8		12.3	12.1	12.1	12.3	12.4		11.3646	11.5111
2012	2	15	12.0018	11.1243	11.7705	12.2	11.7038		10.8059	10.6755	11.9		12.4	12.2	12.3	12.5	12.6		11.4346	11.5754
2012	2	16	12.3281	11.3525	11.9987	12.3	11.9153		11.0307	10.8991	12		12.5	12.3	12.3	12.5	12.6		11.6402	11.7575
2012	2	17	12.4507	11.4889	12.1175	12.4	12.031		11.1518	11.0185	12.1		12.6	12.4	12.5	12.6	12.7		11.7496	11.8565
2012	2	18	11.9778	11.3304	11.8974	12.5	11.8438		10.9467	10.8111	12.2		12.6	12.4	12.5	12.7	12.8		11.5565	11.6923
2012	2	19	12.1518	11.467	12.0252	12.7	11.9619		11.0716	10.9357	12.3		12.9	12.7	12.8	12.9	13		11.6695	11.7929
2012	2	20	12.0459	11.469	11.9971	12.8	11.9413		11.047	10.9104	12.5		13.1	12.9	13	13.1	13.2		11.6437	11.7729
2012	2	21	11.9354	11.4607	11.9603	13.1	11.911		11.0123	10.8755	12.7		13.4	13.1	13.3	13.4	13.5		11.6086	11.7443
2012	2	22	12.0236	11.5431	12.0309	13.1	11.9746		11.0792	10.9428	12.8		13.4	13.1	13.3	13.4	13.5		11.6677	11.797
2012	2	23	11.9707	11.557	12.0225	13.3	11.9676		11.0701	10.9341	12.9		13.5	13.3	13.4	13.5	13.6		11.6563	11.7884
2012	2	24	11.7521	11.4843	11.9169	13.4	11.8723		10.9661	10.8308	13		13.6	13.3	13.5	13.6	13.7		11.557	11.7029
2012	2	25	11.5152	11.3914	11.7929	13.5	11.7577		10.842	10.708	13.2		13.8	13.5	13.7	13.8	13.9		11.4389	11.6002
2012	2	26	11.4171	11.3562	11.7399	13.8	11.7037		10.7837	10.652	13.4		14	13.8	14	14	14.1		11.382	11.5499
2012	2	27	11.7266	11.5182	11.9157	13.8	11.8528		10.9445	10.8157	13.5		14.1	13.8	14	14.1	14.2		11.5282	11.6758
2012	2	28	12.2504	11.7991	12.2236	13.8	12.1224		11.2345	11.1083	13.4		13.9	13.8	13.9	14	14.1		11.794	11.9066
2012	3	1	12.2426	11.8378	12.2457	13.7	12.1408		11.2531	11.1279	13.4		13.7	13.6	13.7	13.8	13.9		11.8082	11.9195
2012	3	2	12.0595	11.7869	12.1659	13.9	12.0674		11.1731	11.049	13.5		13.9	13.7	13.9	14	14.1		11.7308	11.8527
2012	3	3	11.2245	11.4036	11.7086	14.1	11.6541		10.7275	10.6046	13.7		14.1	13.9	14.2	14.2	14.3		11.3145	11.4903
2012	3	4	10.218	10.8993	11.1268	14.1	11.1212		10.1549	10.0353	13.7		14	13.9	14.1	14.1	14.2		10.7808	11.0232
2012	3	5	9.50321	10.4988	10.6811	14	10.7003		9.70512	9.59136	13.6		13.8	13.7	13.9	14	14		10.3609	10.6523
2012	3	6	9.28226	10.3174	10.4988	13.9	10.5082		9.50309	9.39739	13.6		13.6	13.6	13.8	13.8	13.8		10.171	10.4795
2012	3	7	9.80575	10.5016	10.7392	13.9	10.6924		9.70669	9.6101	13.6		13.5	13.5	13.7	13.7	13.8		10.3572	10.6333
2012	3	8	10.1332	10.6174	10.8916	14	10.8035		9.83041	9.74144	13.6		13.6	13.6	13.7	13.8	13.8		10.4691	10.7241
2012	3	9	10.5386	10.7899	11.1031	14	10.9708		10.014	9.93184	13.7		13.6	13.7	13.8	13.9	13.9		10.6365	10.8639
2012	3	10	10.9491	10.9848	11.333	14.2	11.1587		10.2189	10.1425	13.8		13.8	13.8	13.9	14	14		10.8235	11.0221
2012	3	11	11.1278	11.0836	11.4452	14.4	11.2456		10.3142	10.2424	14		14.1	14.1	14.2	14.3	14.3		10.9087	11.0928
2012	3	12	11.9548	11.5104	11.9308	14.5	11.668		10.7703	10.7031	14.1		14.3	14.2	14.4	14.5	14.5		11.3284	11.4551
2012	3	13	12.5824	11.8724	12.328	14.7	12.0193		11.148	11.0833	14.3		14.5	14.4	14.6	14.7	14.7		11.6752	11.7563
2012	3	14	12.7341	12.0218	12.4711	14.5	12.1489		11.2859	11.2219	14.2		14.2	14.2	14.3	14.4	14.4		11.7995	11.8656
2012	3	15	13.1256	12.2909	12.7496	14.3	12.4005		11.5549	11.4915	13.9		13.7	13.8	13.9	14	14		12.0454	12.0809
2012	3	16	13.4009	12.5136	12.9691	14	12.6024		11.7697	11.706	13.7		13.2	13.3	13.5	13.5	13.5		12.2408	12.2534
2012	3	17	13.9703	12.887	13.3581	13.8	12.9577		12.1491	12.0849	13.5		12.8	13	13.1	13.2	13.2		12.5889	12.5592
2012	3	18	14.5056	13.2607	13.7391	13.8	13.3103		12.5247	12.4588	13.5		12.8	13	13.1	13.2	13.2		12.9333	12.8631
2012	3	19	14.1125	13.1896	13.6022	13.8	13.2038		12.4051	12.3356	13.5		13	13.1	13.2	13.3	13.3		12.8184	12.7687
2012	3	20	13.3497	12.9102	13.2346	13.8	12.886		12.0589	11.9869	13.5		13	13.2	13.2	13.3	13.3		12.4936	12.4904
2012	3	21	12.8813	12.7378	13.0039	13.8	12.6825		11.8375	11.7653	13.5		12.9	13.1	13.1	13.2	13.2		12.2847	12.3105
2012	3	22	12.3251	12.4985	12.7058	13.7	12.4133		11.5466	11.4754	13.4		12.8	13	13	13.1	13.1		12.0114	12.0731
2012	3	23	11.9067	12.3022	12.4675	13.5	12.1916		11.3081	11.2395	13.3		12.5	12.8	12.7	12.9	12.9		11.7869	11.8763
2012	3	24	11.8082	12.2467	12.3986	13.6	12.117		11.229	11.1644	13.3		12.6	12.9	12.9	13	13		11.7102	11.8069
2012	3	25	12.2156	12.4387	12.6161	13.6	12.2973		11.4245	11.3648	13.3		12.6	12.8	12.8	13	13		11.8883	11.9588
2012	3	26	12.6145	12.6449	12.8438	13.5	12.4903		11.633	11.5771	13.2		12.5	12.7	12.7	12.9	12.8		12.0783	12.1219
2012	3	27	12.8538	12.7889	12.994	13.6	12.6175		11.77	11.7169	13.3		12.7	12.9	12.8	13	13		12.2019	12.2284
2012	3	28	13.2265	13.0074	13.2266	13.6	12.8203		11.9879	11.9373	13.3		12.8	13	12.9	13.1	13.1		12.4005	12.4006
2012	3	29	13.3864	13.1342	13.3486	13.7	12.9273		12.102	12.053	13.4		12.9	13.1	13.1	13.3	13.2		12.5028	12.4899
2012	3	30	13.4982	13.2409	13.4456	13.8	13.013		12.193	12.1451	13.5		13.1	13.3	13.2	13.5	13.4		12.5836	12.5608
2012	3	31	14.0411	13.562	13.7879	14	13.3185		12.5205	12.4741	13.7		13.5	13.6	13.5	13.8	13.7		12.8838	12.8228
2012	4	1	14.4812	13.8513	14.0858	14.2	13.5888		12.8092	12.7629	13.9		13.8	13.9	13.8	14.1	14		13.1479	13.0547
2012	4	2	14.87	14.1285	14.3638	14.5	13.8448		13.0817	13.0346	14.1		14.3	14.2	14.3	14.5	14.4		13.3969	13.2744
2012	4	3	15.3893	14.4804	14.7226	14.9	14.1757		13.4342	13.3858	14.5		14.9	14.8	14.8	15	15		13.72	13.5595
2012	4	4	15.9384	14.8616	15.1082	15.1	14.5346		13.8159	13.7651	14.6		15.1	15	15	15.2	15.2		14.0702	13.8693
2012	4	5	16.4028	15.2157	15.4556	15.2	14.8631		14.1642	14.1098	14.8		15.2	15.1	15.2	15.4	15.3		14.3892	14.1533
2012	4	6	16.6774	15.486	15.7012	15.4	15.1037		14.417	14.3582	14.9		15.4	15.3	15.4	15.6	15.5		14.6197	14.3612
2012	4	7	16.9689	15.7659	15.956	15.5	15.3536		14.6795	14.616	15		15.3	15.3	15.4	15.5	15.5		14.8591	14.5772
2012	4	8	17.5247	16.1784	16.3608	15.6	15.7387		15.0874	15.019	15.1		15.4	15.4	15.5	15.7	15.6		15.2334	14.911
2012	4	9	17.6526	16.3921	16.531	15.6	15.9176		15.2724	15.1978	15.1		15.4	15.4	15.4	15.6	15.5		15.401	15.066
2012	4	10	17.6573	16.5387	16.6252	15.5	16.0279		15.3837	15.303	15.1		15.1	15.2	15.3	15.4	15.4		15.5002	15.1615
2012	4	11	17.216	16.4541	16.4572	15.6	15.9019		15.2408	15.1541	15.1		15.2	15.3	15.4	15.5	15.4		15.3639	15.0515
2012	4	12	17.2166	16.5597	16.5179	15.7	15.9743		15.313	15.2221	15.2		15.3	15.4	15.5	15.6	15.5		15.4271	15.1134
2012	4	13	17.2466	16.672	16.5894	15.9	16.0548		15.3941	15.2995	15.4		15.5	15.5	15.7	15.8	15.7		15.4987	15.1822
2012	4	14	17.4022	16.8406	16.7278	16.1	16.1938		15.5385	15.4405	15.6		15.7	15.8	15.9	16	15.9		15.629	15.3016
2012	4	15	17.6602	17.0595	16.9244	16.3	16.3846		15.7388	15.6376	15.7		16	16	16.1	16.3	16.2		15.8111	15.4662
2012	4	16	18.1214	17.383	17.2396	16.3	16.6824		16.054	15.9496	15.8		15.9	16	16.1	16.3	16.1		16.0999	15.7238
2012	4	17	18.6908	17.7722	17.6255	16.3	17.0461		16.4396	16.3313	15.8		15.9	16	16.1	16.3	16.1		16.4538	16.0388
2012	4	18	19.0569	18.0764	17.9075	16.5	17.3206		16.7284	16.6151	15.9		16	16.1	16.2	16.4	16.2		16.7179	16.2769
2012	4	19	19.0094	18.1821	17.9587	16.5	17.3904		16.7964	16.6773	16		16.1	16.2	16.3	16.4	16.3		16.7773	16.3373
2012	4	20	18.5807	18.0876	17.7841	16.5	17.256		16.6451	16.5204	16		15.9	16.1	16.1	16.3	16.1		16.6334	16.2202
2012	4	21	18.2898	18.0346	17.6674	16.5	17.1676		16.5445	16.4159	16		15.8	16.1	16.1	16.3	16.1		16.5367	16.1425
2012	4	22	17.8709	17.8995	17.4644	16.5	16.9977		16.357	16.2255	16		15.7	16	16	16.2	16		16.3596	15.9935
2012	4	23	17.5409	17.7859	17.2957	16.4	16.853		16.1979	16.065	15.9		15.6	15.9	15.9	16.1	15.9		16.2089	15.866
2012	4	24	16.8764	17.4898	16.9253	16.4	16.5238		15.8411	15.7076	15.9		15.5	15.8	15.9	16	15.8		15.8751	15.5778
2012	4	25	16.592	17.3521	16.7498	16.4	16.3616		15.6658	15.5338	15.9		15.5	15.8	15.9	16	15.9		15.7097	15.434
2012	4	26	16.607	17.3511	16.7377	16.6	16.342		15.6448	15.5154	16.1		15.7	16	16	16.2	16		15.6875	15.4136
2012	4	27	16.487	17.2852	16.6522	16.7	16.2564		15.553	15.4263	16.2		15.9	16.2	16.3	16.4	16.2		15.5997	15.336
2012	4	28	16.6124	17.3369	16.7049	16.8	16.2929		15.5929	15.4695	16.2		15.9	16.2	16.3	16.4	16.2		15.634	15.3641
2012	4	29	16.5415	17.2981	16.6527	16.8	16.2364		15.5326	15.4122	16.3		16	16.3	16.3	16.5	16.3		15.5755	15.3116
2012	4	30	16.1396	17.0936	16.4122	16.6	16.0108		15.2905	15.1731	16.1		15.6	16	16	16.2	16		15.3484	15.112
2012	5	1	15.4328	16.7226	15.9881	16.5	15.617		14.8682	14.7545	16		15.4	15.8	15.8	16	15.8		14.9543	14.766
2012	5	2	15.4276	16.6716	15.9433	16.5	15.5557		14.8054	14.6978	16		15.3	15.7	15.7	15.9	15.7		14.8938	14.7081
2012	5	3	15.6076	16.7165	16.0088	16.6	15.5933		14.849	14.7476	16.1		15.5	15.8	15.8	16	15.8		14.932	14.7361
2012	5	4	15.9653	16.8609	16.1853	16.6	15.7321		15.0014	14.9058	16.1		15.4	15.8	15.8	16	15.8		15.0709	14.8522
2012	5	5	16.1477	16.9366	16.277	16.7	15.7988		15.0753	14.9844	16.2		15.8	16.1	16.1	16.3	16.1		15.137	14.906
2012	5	6	16.3057	17.0096	16.3624	17	15.862		15.145	15.0584	16.4		16.1	16.4	16.4	16.6	16.4		15.1992	14.9569
2012	5	7	16.7681	17.2407	16.6266	17.2	16.0866		15.3883	15.3057	16.7		16.5	16.7	16.8	17	16.8		15.4223	15.1482
2012	5	8	17.104	17.4288	16.8339	17.4	16.2648		15.5806	15.5008	16.8		16.7	16.9	16.9	17.1	16.9		15.598	15.2996
2012	5	9	17.5201	17.6694	17.0959	17.3	16.4952		15.8285	15.7508	16.8		16.5	16.7	16.8	17	16.8		15.8252	15.4967
2012	5	10	18.3236	18.1167	17.5887	17.3	16.9356		16.3016	16.2253	16.7		16.3	16.6	16.7	16.9	16.6		16.2612	15.8765
2012	5	11	19.6446	18.8497	18.3968	17.2	17.6652		17.0845	17.0081	16.7		16.2	16.5	16.5	16.7	16.5		16.9842	16.5083
2012	5	12	20.6561	19.4788	19.0648	17.4	18.2812		17.7426	17.6629	16.8		16.4	16.7	16.7	16.9	16.7		17.5913	17.0426
2012	5	13	21.3114	19.9639	19.5523	17.5	18.7445		18.2343	18.1488	16.9		16.6	16.9	16.9	17.1	16.9		18.0438	17.4451
2012	5	14	21.4918	20.229	19.7787	17.5	18.9789		18.4785	18.3855	17		16.6	16.9	16.9	17.1	16.9		18.2669	17.6494
2012	5	15	21.7097	20.5066	20.0189	17.7	19.2258		18.736	18.6355	17.1		16.9	17.2	17.2	17.4	17.2		18.5022	17.8645
2012	5	16	21.6733	20.6544	20.1095	18	19.339		18.8495	18.7412	17.4		17.4	17.6	17.7	17.8	17.6		18.604	17.9636
2012	5	17	21.5243	20.7322	20.1234	18.3	19.3815		18.8872	18.7715	17.6		17.7	17.8	18	18.1	17.9		18.6356	18.0012
2012	5	18	20.9885	20.601	19.9028	18.6	19.211		18.6963	18.5737	17.9		18.2	18.2	18.4	18.5	18.3		18.4554	17.8535
2012	5	19	20.5437	20.4822	19.7085	18.8	19.0572		18.5248	18.3971	18.1		18.4	18.5	18.6	18.7	18.6		18.2934	17.7197
2012	5	20	20.8533	20.7106	19.9229	19	19.2629		18.7416	18.6108	18.3		18.7	18.7	18.9	19	18.8		18.4915	17.8976
2012	5	21	20.7759	20.7548	19.9234	19.2	19.2789		18.7539	18.6194	18.5		18.9	18.9	19.2	19.3	19.1		18.5	17.911
2012	5	22	20.3956	20.6399	19.7453	19.3	19.1331		18.5923	18.4544	18.6		18.8	18.9	19.2	19.2	19		18.3474	17.7836
2012	5	23	20.4938	20.7405	19.8233	19.5	19.2112		18.673	18.5333	18.8		19.1	19.2	19.5	19.5	19.3		18.4196	17.8503
2012	5	24	20.5909	20.8409	19.9019	19.8	19.2896		18.7541	18.6126	19.1		19.4	19.5	19.8	19.8	19.6		18.4921	17.9172
2012	5	25	20.7085	20.9519	19.993	20	19.3791		18.8472	18.7041	19.3		19.7	19.7	20	20	19.8		18.5758	17.9938
2012	5	26	20.8411	21.0713	20.0942	20.2	19.4776		18.95	18.8052	19.5		19.9	19.9	20.2	20.2	20		18.6685	18.0781
2012	5	27	20.7059	21.06	20.0451	20.2	19.442		18.9083	18.7616	19.5		19.7	19.7	20.1	20.1	19.9		18.6273	18.0461
2012	5	28	20.8469	21.1756	20.146	20.1	19.5382		19.0091	18.8613	19.4		19.4	19.6	20	19.9	19.7		18.7183	18.1283
2012	5	29	20.9828	21.2914	20.2466	20.1	19.6346		19.1101	18.9611	19.4		19.2	19.4	19.8	19.7	19.5		18.8095	18.2107
2012	5	30	21.0933	21.3967	20.3349	20.1	19.7203		19.1995	19.0491	19.4		19.2	19.5	19.8	19.7	19.5		18.89	18.284
2012	5	31	21.1589	21.4809	20.3988	20.1	19.7845		19.2657	19.1139	19.5		19.1	19.4	19.7	19.7	19.4		18.9489	18.3385
2012	6	1	21.3317	21.617	20.5232	20.1	19.9024		19.3898	19.2367	19.5		19	19.3	19.7	19.6	19.4		19.0616	18.4398
2012	6	2	21.7085	21.8576	20.7663	20.1	20.1273		19.629	19.4746	19.5		19	19.3	19.7	19.6	19.4		19.281	18.634
2012	6	3	22.2162	22.1746	21.0927	20.3	20.4293		19.9506	19.7944	19.6		19.2	19.5	19.8	19.7	19.5		19.5768	18.8955
2012	6	4	22.6818	22.487	21.4073	20.4	20.7246		20.2642	20.105	19.8		19.4	19.7	20.1	19.9	19.7		19.8651	19.1516
2012	6	5	23.1508	22.8143	21.7333	20.7	21.0333		20.5916	20.4287	20		19.7	19.9	20.3	20.2	20		20.1662	19.4197
2012	6	6	23.7429	23.2146	22.1376	20.8	21.4154		20.9972	20.8297	20.1		19.9	20.1	20.5	20.4	20.2		20.5397	19.7519
2012	6	7	24.0271	23.479	22.3786	20.9	21.6556		21.2492	21.0758	20.2		19.9	20.1	20.6	20.4	20.2		20.7707	19.9613
2012	6	8	23.9388	23.5614	22.4086	21.1	21.7084		21.299	21.1192	20.3		20.1	20.3	20.7	20.6	20.4		20.8143	20.0081
2012	6	9	23.8232	23.6169	22.412	21.2	21.735		21.3212	21.1354	20.5		20.2	20.4	20.9	20.7	20.5		20.8323	20.032
2012	6	10	23.8861	23.7471	22.5059	21.4	21.8399		21.4282	21.2373	20.7		20.5	20.7	21.1	21	20.8		20.9291	20.1236
2012	6	11	24.1536	23.9735	22.7119	21.8	22.0441		21.6424	21.4466	21		21.1	21.2	21.6	21.5	21.3		21.1253	20.3016
2012	6	12	23.7882	23.8909	22.5613	22	21.9308		21.5143	21.313	21.2		21.3	21.4	21.9	21.8	21.5		21.0043	20.2038
2012	6	13	23.8932	24.0181	22.6606	22.3	22.0358		21.6225	21.4172	21.5		21.7	21.7	22.3	22.1	21.9		21.1024	20.2953
2012	6	14	24.349	24.3174	22.9581	22.7	22.3178		21.9214	21.7124	21.8		22.2	22.2	22.7	22.5	22.3		21.3773	20.5406
2012	6	15	24.4154	24.4374	23.045	22.8	22.4145		22.0199	21.8062	22		22.2	22.3	22.8	22.6	22.4		21.4666	20.6251
2012	6	16	24.4364	24.5311	23.103	22.8	22.4847		22.0902	21.8719	22		22	22.2	22.7	22.5	22.3		21.5297	20.6867
2012	6	17	23.9636	24.3749	22.8765	22.6	22.2995		21.8858	21.6627	21.9		21.6	21.8	22.4	22.2	21.9		21.338	20.5264
2012	6	18	23.5139	24.2045	22.6441	22.5	22.1033		21.6707	21.4444	21.8		21.3	21.6	22.1	21.9	21.6		21.1368	20.356
2012	6	19	23.2179	24.0875	22.4825	22.4	21.9653		21.5195	21.2913	21.7		21.1	21.4	21.9	21.7	21.4		20.995	20.2357
2012	6	20	22.6986	23.8457	22.1846	22.3	21.7017		21.2339	21.0047	21.6		20.8	21.2	21.7	21.5	21.2		20.7286	20.0061
2012	6	21	22.2693	23.6258	21.922	22.2	21.4643		20.9778	20.7489	21.5		20.5	21	21.5	21.3	21		20.4898	19.7986
2012	6	22	22.6315	23.7803	22.0976	22.1	21.6143		21.1397	20.913	21.4		20.3	20.8	21.2	21	20.7		20.6388	19.9273
2012	6	23	22.9065	23.9088	22.2385	22.1	21.7365		21.2711	21.0457	21.4		20.4	20.8	21.3	21.1	20.8		20.7595	20.0321
2012	6	24	23.5149	24.2144	22.5791	22.1	22.0397		21.597	21.3724	21.4		20.4	20.8	21.3	21.1	20.8		21.0604	20.2944
2012	6	25	23.9747	24.4715	22.8549	22.3	22.2904		21.8652	21.6401	21.6		20.6	21	21.6	21.3	21		21.3079	20.5117
2012	6	26	24.4664	24.7613	23.1617	22.3	22.5729		22.1669	21.9402	21.6		20.7	21.1	21.6	21.3	21.1		21.5862	20.757
2012	6	27	25.0191	25.098	23.5155	22.3	22.9016		22.5173	22.288	21.7		20.7	21.1	21.6	21.4	21.1		21.9098	21.0429
2012	6	28	25.62	25.4764	23.9097	22.2	23.2709		22.9106	22.6775	21.5		20.4	20.9	21.4	21.1	20.9		22.273	21.3645
2012	6	29	26.0258	25.7769	24.2061	22.1	23.5577		23.2139	22.9756	21.5		20.3	20.7	21.3	21	20.7		22.5528	21.6151
2012	6	30	25.9135	25.8301	24.2139	22.2	23.5893		23.2419	22.9972	21.6		20.5	20.9	21.4	21.1	20.9		22.5773	21.6443
2012	7	1	26.1269	26.031	24.3954	22.3	23.774		23.4351	23.1849	21.7		20.6	21	21.5	21.3	21		22.7551	21.8064
2012	7	2	26.4327	26.2789	24.6294	22.3	24.0065		23.6796	23.4236	21.6		20.5	20.9	21.4	21.2	20.9		22.9805	22.0102
2012	7	3	26.2401	26.2852	24.5834	22.2	23.9905		23.6562	23.3935	21.6		20.4	20.8	21.3	21.1	20.8		22.9575	21.9983
2012	7	4	26.4819	26.4903	24.7711	22.1	24.1804		23.855	23.5868	21.5		20.3	20.7	21.2	21	20.7		23.1407	22.1651
2012	7	5	26.3646	26.5209	24.757	22.3	24.1909		23.8606	23.5862	21.6		20.5	20.9	21.4	21.2	20.9		23.1447	22.1763
2012	7	6	26.5825	26.7053	24.9237	22.4	24.3608		24.0383	23.7586	21.7		20.7	21.1	21.5	21.3	21.1		23.3085	22.3258
2012	7	7	26.3843	26.6867	24.8563	22.4	24.3224		23.9914	23.7057	21.8		20.8	21.2	21.7	21.4	21.2		23.264	22.2944
2012	7	8	26.8458	26.9798	25.1522	22.6	24.6057		24.2916	24.0013	21.9		20.9	21.3	21.8	21.6	21.3		23.5416	22.5423
2012	7	9	27.4815	27.3729	25.5576	22.6	24.9902		24.7002	24.4045	21.9		21	21.3	21.8	21.6	21.3		23.9195	22.8785
2012	7	10	27.5943	27.5274	25.6811	22.7	25.1275		24.8415	24.5387	22		21.1	21.5	22	21.7	21.5		24.0496	23.0005
2012	7	11	27.4406	27.5468	25.6502	22.7	25.1266		24.834	24.524	22		21.1	21.5	22	21.8	21.5		24.0418	23.0025
2012	7	12	26.953	27.3868	25.4186	22.8	24.9435		24.631	24.3142	22.1		21.2	21.5	22.1	21.8	21.6		23.8529	22.8461
2012	7	13	26.6272	27.2801	25.2587	22.9	24.8187		24.492	24.1699	22.2		21.5	21.8	22.3	22.1	21.8		23.7235	22.7398
2012	7	14	26.556	27.2811	25.2301	23.1	24.8073		24.476	24.1499	22.4		21.7	21.9	22.5	22.3	22		23.7084	22.7317
2012	7	15	26.2076	27.1391	25.0406	23.2	24.6505		24.3039	23.9739	22.5		21.8	22.1	22.6	22.4	22.1		23.5485	22.5972
2012	7	16	26.3088	27.2024	25.0944	23.3	24.7071		24.3624	24.03	22.6		21.9	22.1	22.7	22.5	22.2		23.6027	22.6477
2012	7	17	25.9583	27.0452	24.8951	23.4	24.538		24.1779	23.8425	22.7		22	22.3	22.9	22.6	22.3		23.4316	22.5023
2012	7	18	25.5354	26.8361	24.6435	23.7	24.3183		23.9398	23.6024	22.9		22.4	22.6	23.2	22.9	22.7		23.211	22.3126
2012	7	19	25.4962	26.7991	24.5977	24	24.2783		23.8961	23.5581	23.2		22.8	23	23.6	23.3	23.1		23.1708	22.2785
2012	7	20	25.6682	26.8661	24.6729	24.2	24.3459		23.9686	23.6303	23.4		23.2	23.3	24	23.6	23.4		23.2384	22.338
2012	7	21	25.8248	26.9338	24.7469	24.5	24.4141		24.0413	23.7023	23.7		23.5	23.5	24.3	23.9	23.7		23.3062	22.3981
2012	7	22	25.7183	26.8784	24.6778	24.5	24.3557		23.9776	23.6373	23.7		23.5	23.5	24.3	23.9	23.7		23.2476	22.3485
2012	7	23	25.7047	26.8645	24.6588	24.7	24.3411		23.9613	23.6201	23.9		23.6	23.7	24.5	24	23.8		23.2329	22.3368
2012	7	24	25.6144	26.8123	24.5968	24.7	24.2879		23.9035	23.5613	23.9		23.6	23.7	24.5	24.1	23.8		23.1799	22.2916
2012	7	25	25.382	26.6866	24.4522	24.7	24.1601		23.7656	23.4226	23.9		23.4	23.5	24.3	23.9	23.7		23.0527	22.1816
2012	7	26	25.712	26.8298	24.6207	24.6	24.3102		23.9273	23.5844	23.8		23.1	23.3	24.1	23.7	23.5		23.2035	22.3127
2012	7	27	25.7615	26.8494	24.642	24.4	24.3319		23.9503	23.6064	23.6		22.6	23	23.7	23.3	23		23.2255	22.3328
2012	7	28	25.8207	26.8759	24.6708	24.2	24.3609		23.981	23.636	23.5		22.3	22.7	23.5	23	22.8		23.2547	22.3592
2012	7	29	25.9431	26.936	24.7375	24.1	24.4246		24.0488	23.7026	23.4		22.1	22.5	23.2	22.8	22.5		23.3184	22.4159
2012	7	30	25.666	26.8032	24.5812	24	24.29		23.9031	23.555	23.3		21.9	22.3	23.1	22.6	22.3		23.1841	22.3005
2012	7	31	25.2432	26.5863	24.3331	24	24.0709		23.6668	23.3174	23.3		22	22.4	23.1	22.7	22.4		22.966	22.1115
2012	8	1	24.8439	26.3637	24.0856	24	23.8486		23.428	23.0783	23.4		22	22.4	23.2	22.7	22.5		22.7457	21.9195
2012	8	2	24.9121	26.3574	24.0931	24.2	23.8507		23.4316	23.0827	23.5		22.3	22.6	23.4	22.9	22.7		22.7503	21.922
2012	8	3	24.7087	26.2224	23.9514	24.4	23.7207		23.2927	22.9442	23.7		22.7	23	23.8	23.3	23.1		22.6228	21.8099
2012	8	4	24.4686	26.0632	23.7851	24.6	23.5672		23.1289	22.7812	23.9		23	23.2	24	23.5	23.3		22.4723	21.6773
2012	8	5	24.3094	25.9369	23.6601	24.5	23.4489		23.0035	22.657	23.8		22.9	23.1	23.9	23.4	23.2		22.3574	21.5752
2012	8	6	24.1769	25.8206	23.5486	24.5	23.3419		22.8904	22.5453	23.8		22.7	23	23.8	23.3	23.1		22.2541	21.4828
2012	8	7	23.7247	25.5443	23.255	24.4	23.0715		22.6016	22.2579	23.7		22.5	22.8	23.7	23.2	22.9		21.9879	21.2485
2012	8	8	23.6712	25.4502	23.1773	24.4	22.9907		22.5177	22.1766	23.7		22.5	22.8	23.6	23.1	22.9		21.9118	21.1785
2012	8	9	23.5923	25.3463	23.0881	24.3	22.9001		22.4233	22.0845	23.6		22.3	22.7	23.5	23	22.8		21.826	21.1001
2012	8	10	23.2952	25.136	22.8771	24.3	22.7007		22.2117	21.8752	23.6		22.3	22.6	23.5	23	22.7		21.6316	20.9273
2012	8	11	23.3403	25.0872	22.8552	24.2	22.6687		22.1807	21.8471	23.5		22.1	22.5	23.3	22.8	22.6		21.6048	20.8996
2012	8	12	23.6245	25.1637	22.9751	24.2	22.7649		22.2876	21.9568	23.5		22.1	22.5	23.3	22.8	22.6		21.7058	20.9836
2012	8	13	24.098	25.3504	23.2155	24.1	22.9725		22.5136	22.1848	23.5		22	22.4	23.2	22.6	22.4		21.9172	21.1646
2012	8	14	24.4136	25.4819	23.3835	24.2	23.1208		22.6747	22.3464	23.5		22.2	22.5	23.3	22.8	22.6		22.0684	21.2948
2012	8	15	24.4643	25.4969	23.4117	24.2	23.1479		22.7045	22.3754	23.6		22.2	22.5	23.4	22.8	22.6		22.0977	21.32
2012	8	16	24.2971	25.4066	23.3173	24.2	23.0665		22.6171	22.2868	23.6		22.3	22.6	23.4	22.9	22.7		22.0185	21.2511
2012	8	17	24.1921	25.3402	23.2525	24.1	23.0104		22.5574	22.2261	23.5		22.1	22.4	23.3	22.7	22.5		21.9649	21.2043
2012	8	18	24.2713	25.3612	23.2889	24	23.0445		22.5948	22.2628	23.4		21.9	22.2	23	22.5	22.3		22.0015	21.2358
2012	8	19	24.4342	25.4277	23.3757	24	23.125		22.6818	22.3489	23.4		22	22.3	23.1	22.6	22.4		22.0841	21.3077
2012	8	20	24.2909	25.3502	23.2938	24.1	23.0567		22.6082	22.2735	23.4		22.1	22.3	23.2	22.6	22.5		22.0177	21.2506
2012	8	21	24.3771	25.3801	23.3372	24.1	23.0994		22.6544	22.3183	23.5		22.2	22.5	23.3	22.8	22.6		22.0625	21.29
2012	8	22	24.2996	25.3331	23.2904	24	23.0628		22.6148	22.2769	23.4		21.9	22.2	23	22.5	22.3		22.0279	21.2606
2012	8	23	24.5308	25.4358	23.4162	23.8	23.1801		22.7411	22.4017	23.3		21.7	22	22.9	22.3	22.2		22.147	21.3649
2012	8	24	24.2934	25.3165	23.2831	23.9	23.0685		22.6204	22.2784	23.3		21.8	22.1	23	22.4	22.2		22.0371	21.2708
2012	8	25	24.3527	25.3337	23.3102	23.7	23.0983		22.6523	22.3084	23.1		21.5	21.9	22.7	22.2	22		22.0688	21.2993
2012	8	26	24.1452	25.2218	23.1878	23.7	22.9953		22.5411	22.1948	23.1		21.5	21.8	22.6	22.1	21.9		21.9678	21.2126
2012	8	27	24.382	25.3211	23.3111	23.5	23.1103		22.6648	22.317	23		21.3	21.6	22.5	21.9	21.7		22.0848	21.3151
2012	8	28	24.9531	25.5964	23.6321	23.4	23.4046		22.9812	22.6314	22.9		21.2	21.6	22.4	21.8	21.7		22.3804	21.5737
2012	8	29	24.9543	25.6134	23.647	23.4	23.4309		23.0078	22.6541	22.9		21.2	21.5	22.3	21.8	21.6		22.4072	21.6001
2012	8	30	24.6531	25.479	23.4881	23.5	23.302		22.8672	22.5093	22.9		21.3	21.6	22.5	21.9	21.8		22.2789	21.4917
2012	8	31	24.3482	25.3284	23.3158	23.6	23.1581		22.7112	22.3498	23		21.6	21.8	22.6	22.1	21.9		22.1365	21.3702
2012	9	1	24.5199	25.4002	23.4037	23.6	23.2443		22.8033	22.4395	23		21.6	21.9	22.7	22.2	22		22.2243	21.4481
2012	9	2	24.7101	25.4886	23.5078	23.7	23.3467		22.9126	22.5459	23.1		21.8	22	22.9	22.3	22.2		22.3281	21.5405
2012	9	3	24.8833	25.5764	23.608	23.6	23.4475		23.0198	22.6496	23		21.7	21.9	22.8	22.2	22.1		22.4298	21.6317
2012	9	4	24.9611	25.6232	23.6584	23.6	23.5056		23.0806	22.7065	23		21.6	21.8	22.7	22.1	22		22.4885	21.6861
2012	9	5	25.2461	25.7744	23.8276	23.4	23.6706		23.2563	22.8782	22.9		21.4	21.7	22.5	22	21.8		22.6538	21.8333
2012	9	6	25.2396	25.7917	23.8386	23.4	23.6968		23.2821	22.899	22.9		21.5	21.7	22.5	22	21.8		22.68	21.8604
2012	9	7	25.2108	25.7954	23.8344	23.3	23.7092		23.293	22.905	22.8		21.3	21.6	22.4	21.9	21.7		22.6926	21.8755
2012	9	8	25.2137	25.8114	23.8453	23.2	23.7347		23.318	22.9252	22.7		21	21.3	22.2	21.6	21.5		22.7182	21.9019
2012	9	9	25.1434	25.7894	23.813	23.1	23.7214		23.3014	22.9037	22.6		21	21.2	22.1	21.5	21.4		22.7053	21.8947
2012	9	10	25.1261	25.789	23.807	23	23.7308		23.3094	22.9071	22.5		20.8	21.1	22	21.4	21.3		22.7152	21.9072
2012	9	11	24.734	25.6011	23.5864	22.9	23.5482		23.1106	22.7034	22.4		20.8	21.1	21.9	21.4	21.2		22.5335	21.7529
2012	9	12	24.3202	25.3849	23.3404	22.8	23.3389		22.884	22.4729	22.3		20.5	20.8	21.7	21.1	21		22.3261	21.5752
2012	9	13	24.0203	25.2081	23.1466	22.7	23.1725		22.7044	22.2905	22.2		20.5	20.8	21.6	21	20.9		22.1625	21.4344
2012	9	14	24.0336	25.1752	23.1229	22.7	23.1557		22.6864	22.2705	22.2		20.5	20.8	21.6	21	20.9		22.1487	21.4231
2012	9	15	23.8306	25.0384	22.9796	22.5	23.0321		22.5536	22.1355	22.1		20.4	20.6	21.5	20.9	20.8		22.0285	21.3194
2012	9	16	23.696	24.929	22.871	22.3	22.9381		22.4528	22.033	21.9		20	20.3	21.1	20.6	20.5		21.9381	21.2411
2012	9	17	23.2755	24.6753	22.5987	22.2	22.6968		22.1937	21.7721	21.8		20	20.3	21.1	20.5	20.4		21.7009	21.0348
2012	9	18	23.2451	24.6	22.5375	22	22.6408		22.135	21.7128	21.6		19.6	20	20.8	20.2	20.1		21.6496	20.9892
2012	9	19	22.827	24.3358	22.2594	21.6	22.3912		21.8676	21.4446	21.2		19.1	19.5	20.2	19.7	19.6		21.405	20.7754
2012	9	20	22.7875	24.2452	22.1867	21.5	22.322		21.7953	21.3725	21.1		19	19.4	20.1	19.6	19.5		21.3413	20.718
2012	9	21	21.7921	23.6851	21.5748	21.3	21.7711		21.2044	20.781	21		18.9	19.3	20	19.5	19.4		20.7968	20.2423
2012	9	22	21.537	23.4545	21.3564	21.3	21.5635		20.985	20.5637	20.9		18.9	19.2	20	19.5	19.4		20.5969	20.064
2012	9	23	21.389	23.2738	21.1981	21.3	21.4084		20.8224	20.4037	20.9		19	19.3	20	19.5	19.4		20.4498	19.9311
2012	9	24	22.304	23.6205	21.646	21.3	21.7951		21.2432	20.828	20.9		19.1	19.3	20.1	19.6	19.5		20.8437	20.2687
2012	9	25	21.7612	23.2919	21.3018	21.2	21.4835		20.9102	20.4948	20.8		19	19.3	20	19.5	19.5		20.5383	20.0008
2012	9	26	21.5834	23.1253	21.151	21	21.3408		20.7598	20.3456	20.7		18.8	19.1	19.8	19.3	19.2		20.4025	19.8792
2012	9	27	21.3849	22.9465	20.9875	20.9	21.1862		20.5968	20.1839	20.6		18.7	19	19.7	19.2	19.2		20.255	19.7473
2012	9	28	20.9072	22.6271	20.664	21	20.8879		20.2793	19.8677	20.7		19	19.2	19.9	19.5	19.4		19.9643	19.4905
2012	9	29	20.7869	22.4705	20.5334	21.1	20.7588		20.1447	19.7354	20.8		19.3	19.4	20.2	19.7	19.6		19.8432	19.3803
2012	9	30	20.4811	22.2241	20.2997	21.3	20.5378		19.9111	19.504	20.9		19.7	19.8	20.5	20.1	20		19.6304	19.1903
2012	10	1	20.4758	22.1204	20.2328	21.4	20.4644		19.8368	19.4324	21		19.8	19.8	20.6	20.1	20.1		19.5654	19.1284
2012	10	2	19.9154	21.7492	19.8567	21.5	20.116		19.4662	19.0638	21.1		20.1	20.1	20.9	20.4	20.4		19.2255	18.8278
2012	10	3	19.4775	21.4221	19.5382	21.6	19.8153		19.1477	18.7484	21.1		20.2	20.1	20.9	20.4	20.4		18.9341	18.5682
2012	10	4	19.5649	21.3445	19.5109	21.3	19.7724		19.1075	18.7123	20.9		19.7	19.7	20.6	20	20		18.9009	18.5323
2012	10	5	19.7901	21.3477	19.5722	21	19.8112		19.1547	18.7631	20.6		19.2	19.3	20.1	19.6	19.6		18.9486	18.5676
2012	10	6	19.9207	21.3212	19.5933	20.9	19.8178		19.1664	18.7775	20.6		19.1	19.2	20.1	19.5	19.5		18.9633	18.5753
2012	10	7	20.3549	21.4568	19.7957	21	19.9893		19.3551	18.9683	20.6		19.3	19.3	20.1	19.6	19.6		19.1421	18.7264
2012	10	8	20.4008	21.4238	19.7952	20.9	19.9849		19.3531	18.9668	20.6		19.2	19.3	20.1	19.6	19.6		19.144	18.7253
2012	10	9	20.1826	21.2658	19.6483	20.8	19.8512		19.2117	18.8252	20.4		19	19.1	19.9	19.4	19.4		19.0166	18.6121
2012	10	10	20.0816	21.1599	19.5627	20.8	19.7714		19.1285	18.7421	20.5		19.2	19.2	20	19.5	19.5		18.9432	18.5458
2012	10	11	20.2272	21.1754	19.6162	20.8	19.8162		19.1794	18.7932	20.4		19.1	19.2	20	19.4	19.4		18.9941	18.5876
2012	10	12	20.1347	21.0828	19.5413	20.7	19.7487		19.1088	18.722	20.4		19.1	19.1	19.9	19.4	19.4		18.9323	18.5321
2012	10	13	19.9684	20.9528	19.4233	20.7	19.6428		18.9968	18.6093	20.4		19.1	19.1	20	19.4	19.4		18.8321	18.4433
2012	10	14	19.5789	20.7085	19.1751	20.5	19.4199		18.7589	18.3707	20.2		18.8	18.8	19.7	19.1	19.1		18.6153	18.2529
2012	10	15	19.5286	20.6191	19.1094	20.5	19.3574		18.6944	18.3064	20.2		18.8	18.8	19.7	19.1	19.1		18.5593	18.2015
2012	10	16	19.3705	20.4786	18.9841	20.5	19.2422		18.573	18.185	20.2		18.8	18.9	19.7	19.1	19.2		18.4505	18.1045
2012	10	17	19.0575	20.259	18.769	20.5	19.0463		18.3648	17.9767	20.2		19	18.9	19.8	19.2	19.3		18.2612	17.9373
2012	10	18	18.5282	19.9239	18.4245	20.5	18.7328		18.0303	17.6425	20.2		19	18.9	19.8	19.2	19.3		17.955	17.6678
2012	10	19	18.403	19.7716	18.2969	20.5	18.6094		17.9014	17.5151	20.2		19	19	19.9	19.3	19.3		17.8394	17.563
2012	10	20	18.1694	19.5669	18.1091	20.3	18.4322		17.7145	17.3297	20		18.7	18.7	19.6	19	19		17.6701	17.4115
2012	10	21	17.713	19.2487	17.7927	20	18.1391		17.4031	17.0199	19.8		18.3	18.3	19.2	18.6	18.6		17.3854	17.1593
2012	10	22	17.0444	18.8131	17.347	19.9	17.7274		16.9647	16.5836	19.6		18	18.1	18.9	18.3	18.4		16.983	16.8038
2012	10	23	16.3863	18.3625	16.8927	19.4	17.3032		16.5139	16.1362	19.2		17.3	17.5	18.3	17.7	17.8		16.5692	16.437
2012	10	24	15.9424	17.9996	16.5475	19.1	16.972		16.1642	15.7912	18.8		16.8	17	17.8	17.2	17.3		16.2493	16.1504
2012	10	25	16.0779	17.9156	16.5267	18.9	16.9285		16.1248	15.7576	18.7		16.7	16.9	17.7	17.1	17.2		16.2171	16.1135
2012	10	26	16.3524	17.9172	16.5988	18.8	16.9712		16.1777	15.8156	18.6		16.7	16.9	17.6	17.1	17.1		16.2704	16.1518
2012	10	27	16.542	17.8981	16.6396	18.6	16.9904		16.2043	15.8462	18.4		16.4	16.6	17.3	16.8	16.8		16.2993	16.17
2012	10	28	16.264	17.6639	16.4273	18.5	16.7869		15.9903	15.6349	18.3		16.3	16.5	17.2	16.7	16.8		16.1049	15.9951
2012	10	29	15.9615	17.4129	16.1975	18.3	16.5667		15.7586	15.4061	18.1		16.1	16.3	17	16.5	16.6		15.8943	15.8056
2012	10	30	15.8871	17.2695	16.0933	18	16.4577		15.6468	15.2977	17.9		15.9	16.1	16.8	16.3	16.3		15.7947	15.7126
2012	10	31	15.8546	17.1514	16.0164	18.1	16.3741		15.5622	15.2163	17.9		16.1	16.2	16.9	16.4	16.5		15.7204	15.6417
2012	11	1	15.5304	16.8951	15.7786	18	16.1479		15.3238	14.9806	17.8		16	16.1	16.8	16.3	16.4		15.5034	15.447
2012	11	2	15.8815	16.9662	15.919	17.9	16.2584		15.4482	15.1085	17.7		16	16.1	16.7	16.3	16.4		15.6229	15.5447
2012	11	3	16.1039	16.9957	16.003	17.8	16.3233		15.5225	15.185	17.6		15.9	16	16.7	16.2	16.3		15.6957	15.6033
2012	11	4	16.0694	16.913	15.9518	17.7	16.271		15.4698	15.1334	17.5		15.9	15.9	16.6	16.2	16.2		15.6507	15.5603
2012	11	5	16.0455	16.8386	15.9083	17.4	16.2264		15.4252	15.0896	17.3		15.6	15.7	16.3	15.9	16		15.6131	15.5242
2012	11	6	15.9405	16.7274	15.8205	17.1	16.1432		15.3387	15.0037	17		15.1	15.3	15.9	15.5	15.5		15.5367	15.4546
2012	11	7	15.2571	16.3297	15.4033	16.9	15.7658		14.9354	14.6004	16.8		15	15.1	15.7	15.3	15.4		15.1665	15.1294
2012	11	8	14.6868	15.9636	15.0315	16.9	15.4235		14.571	14.2375	16.8		15	15.1	15.7	15.3	15.4		14.8325	14.8342
2012	11	9	14.3268	15.6839	14.7657	16.7	15.172		14.3053	13.9744	16.6		14.8	14.9	15.5	15.1	15.2		14.59	14.6175
2012	11	10	14.2188	15.5213	14.6378	16.4	15.0417		14.1704	13.843	16.3		14.5	14.6	15.2	14.8	14.9		14.4689	14.5058
2012	11	11	14.5845	15.5964	14.7819	16.1	15.1551		14.2979	13.9741	16		14.1	14.3	14.8	14.4	14.5		14.5909	14.6058
2012	11	12	14.5048	15.4743	14.6908	15.8	15.063		14.2031	13.8814	15.7		13.6	13.9	14.4	14	14.1		14.5068	14.5278
2012	11	13	14.3048	15.2953	14.5332	15.5	14.9121		14.0448	13.7249	15.5		13.4	13.7	14.1	13.8	13.9		14.3637	14.3987
2012	11	14	14.3606	15.2402	14.5187	15.4	14.8885		14.0236	13.706	15.4		13.3	13.5	14	13.7	13.8		14.3477	14.38
2012	11	15	14.6085	15.2884	14.6194	15.1	14.9696		14.1148	13.7991	15.1		12.9	13.2	13.6	13.3	13.4		14.4359	14.4525
2012	11	16	14.8072	15.3279	14.7036	14.8	15.0394		14.1932	13.8785	14.8		12.6	12.9	13.3	13	13.1		14.5119	14.5155
2012	11	17	15.0322	15.3928	14.8114	14.5	15.1332		14.2966	13.9822	14.5		12.3	12.6	12.9	12.7	12.8		14.6112	14.5995
2012	11	18	15.3306	15.5063	14.9694	14.4	15.2749		14.4509	14.1361	14.4		12.3	12.6	12.8	12.7	12.7		14.7575	14.7254
2012	11	19	15.5834	15.6118	15.1115	14.3	15.4058		14.5929	14.2767	14.3		12.4	12.6	12.9	12.7	12.8		14.8922	14.8422
2012	11	20	15.3918	15.509	15.0087	14.4	15.3208		14.5016	14.1829	14.4		12.6	12.7	13.1	12.9	13		14.8105	14.7718
2012	11	21	14.8691	15.2345	14.7107	14.4	15.0598		14.2211	13.9	14.3		12.8	12.9	13.2	13	13.1		14.5534	14.5484
2012	11	22	14.5641	15.0467	14.5195	14.2	14.8899		14.0395	13.7174	14.2		12.6	12.7	13	12.8	13		14.388	14.4036
2012	11	23	14.4898	14.9627	14.4512	13.9	14.8274		13.9741	13.6517	13.9		12.2	12.3	12.6	12.4	12.5		14.3304	14.3518
2012	11	24	14.366	14.8544	14.3547	13.6	14.7396		13.8814	13.5587	13.7		11.9	12.1	12.3	12.2	12.3		14.2475	14.2781
2012	11	25	13.8937	14.5719	14.0589	13.4	14.4729		13.5962	13.2732	13.4		11.7	11.8	12.1	12	12.1		13.986	14.0488
2012	11	26	13.3972	14.2611	13.737	13.4	14.1791		13.2827	12.9602	13.4		11.8	11.9	12.1	12	12.1		13.6983	13.7957
2012	11	27	12.6235	13.7974	13.2462	13.3	13.7303		12.8031	12.482	13.3		11.7	11.8	12.1	12	12.1		13.2567	13.4074
2012	11	28	11.7837	13.2748	12.6988	13.1	13.2245		12.2635	11.9454	13.1		11.6	11.6	11.9	11.8	11.9		12.7595	12.9689
2012	11	29	11.1937	12.8491	12.2742	12.9	12.8218		11.8363	11.5232	12.9		11.4	11.4	11.7	11.6	11.7		12.3667	12.6193
2012	11	30	10.6342	12.4241	11.8579	12.7	12.4222		11.4135	11.1064	12.8		11.2	11.3	11.5	11.4	11.6		11.978	12.2719
2012	12	1	10.8186	12.3553	11.8567	12.6	12.3901		11.3872	11.0878	12.7		11.2	11.3	11.5	11.4	11.5		11.9569	12.2433
2012	12	2	11.5088	12.5566	12.1595	12.5	12.6333		11.6566	11.3644	12.5		11.1	11.1	11.3	11.3	11.4		12.2099	12.4539
2012	12	3	11.7549	12.5778	12.2411	12.4	12.6868		11.72	11.4327	12.4		11	11.1	11.2	11.2	11.3		12.2716	12.5006
2012	12	4	11.7385	12.487	12.1872	12	12.623		11.6563	11.3726	12.1		10.5	10.6	10.7	10.7	10.9		12.2154	12.4457
2012	12	5	11.1725	12.1299	11.8251	11.7	12.285		11.297	11.0163	11.8		10.1	10.2	10.3	10.3	10.5		11.885	12.1526
2012	12	6	10.5208	11.7127	11.4008	11.5	11.8872		10.8742	10.5975	11.6		9.9	10.1	10.2	10.2	10.3		11.4958	11.8072
2012	12	7	10.0464	11.3633	11.0624	11.3	11.5614		10.5301	10.2586	11.4		9.8	10	10	10	10.2		11.1795	11.5238
2012	12	8	9.50249	10.9687	10.6768	11.1	11.1907		10.1381	9.87263	11.2		9.5	9.7	9.7	9.8	9.9		10.8189	11.201
2012	12	9	9.25089	10.7057	10.4483	11	10.9569		9.89424	9.63597	11.1		9.5	9.7	9.7	9.8	9.9		10.5958	10.9968
2012	12	10	9.3038	10.5937	10.3938	10.8	10.8781		9.81748	9.56678	10.9		9.4	9.5	9.5	9.6	9.7		10.5275	10.927
2012	12	11	9.2047	10.4195	10.2635	10.7	10.7339		9.66983	9.42602	10.8		9.3	9.4	9.4	9.5	9.6		10.3933	10.8007
2012	12	12	9.20806	10.3015	10.1961	10.6	10.6467		9.58341	9.34637	10.7		9.2	9.4	9.3	9.4	9.6		10.3159	10.7238
2012	12	13	9.38381	10.2781	10.2338	10.5	10.6555		9.59982	9.36926	10.6		9.2	9.3	9.3	9.4	9.6		10.3336	10.7304
2012	12	14	9.21582	10.1007	10.0884	10.5	10.5038		9.44276	9.21758	10.6		9.4	9.4	9.4	9.6	9.7		10.1905	10.5979
2012	12	15	8.96332	9.88171	9.89497	10.6	10.3091		9.23944	9.01957	10.7		9.8	9.7	9.7	9.9	10		10.0043	10.428
2012	12	16	8.29997	9.45634	9.46559	10.6	9.90279		8.8083	8.59364	10.7		9.8	9.7	9.7	9.9	10		9.60692	10.0741
2012	12	17	8.14392	9.26188	9.30902	10.7	9.73567		8.63574	8.4279	10.7		10	9.9	9.9	10	10.2		9.44931	9.92745
2012	12	18	8.66622	9.4056	9.5399	10.8	9.91514		8.83631	8.63578	10.8		10.4	10.2	10.2	10.3	10.5		9.63759	10.0818
2012	12	19	8.9673	9.47057	9.66842	10.9	10.0097		8.94401	8.74896	10.9		10.5	10.3	10.3	10.5	10.6		9.73955	10.163
2012	12	20	9.52303	9.68051	9.95534	11	10.2501		9.20782	9.01738	11		10.8	10.5	10.5	10.7	10.9		9.98608	10.3712
2012	12	21	9.42318	9.59431	9.89033	11	10.1824		9.1384	8.95039	11		10.8	10.5	10.6	10.7	10.9		9.92343	10.3124
2012	12	22	9.35085	9.52036	9.83857	10.9	10.1266		9.08171	8.89613	10.9		10.6	10.3	10.4	10.5	10.7		9.87251	10.2639
2012	12	23	9.55461	9.58286	9.94231	10.9	10.2101		9.17484	8.99185	10.8		10.5	10.3	10.4	10.5	10.7		9.96043	10.3363
2012	12	24	9.10785	9.33503	9.68426	10.8	9.97287		8.92204	8.7404	10.8		10.5	10.3	10.3	10.5	10.7		9.72747	10.1304
2012	12	25	8.85082	9.16452	9.52034	10.8	9.81632		8.75678	8.57753	10.7		10.4	10.2	10.2	10.4	10.6		9.5757	9.99423
2012	12	26	8.90977	9.143	9.52968	10.7	9.81301		8.75681	8.58062	10.6		10.2	10.1	10.1	10.2	10.4		9.57714	9.99092
2012	12	27	8.82232	9.0555	9.46028	10.7	9.74065		8.68216	8.50858	10.7		10.3	10.2	10.2	10.3	10.5		9.50924	9.92772
2012	12	28	9.36415	9.27908	9.74751	10.6	9.98698		8.95064	8.7802	10.6		10.2	10.1	10.1	10.2	10.4		9.7594	10.1413
2012	12	29	10.0093	9.57979	10.1125	10.6	10.3086		9.29887	9.13019	10.6		10.2	10.1	10.1	10.2	10.4		10.0833	10.4207
2012	12	30	10.1525	9.66044	10.2127	10.5	10.4		9.39773	9.22876	10.5		10	10	9.9	10.1	10.3		10.1757	10.5007
2012	12	31	9.91311	9.55707	10.0982	10.3	10.3009		9.29107	9.12112	10.3		9.7	9.7	9.7	9.8	10		10.0775	10.4154
2013	1	1	9.69803	9.45457	9.98762	10	10.2031		9.18628	9.0159	10		9.3	9.3	9.3	9.4	9.6		9.98104	10.331
2013	1	2	9.60023	9.40088	9.93572	9.9	10.1558		9.13617	8.96596	9.9		9.1	9.1	9	9.2	9.4		9.9352	10.2902
2013	1	3	9.12627	9.15756	9.66686	9.8	9.91373		8.87642	8.70631	9.8		9.1	9.1	9	9.2	9.4		9.69494	10.08
2013	1	4	8.33921	8.7405	9.20551	9.8	9.49517		8.42755	8.25841	9.8		9.1	9.2	9	9.3	9.4		9.27936	9.71613
2013	1	5	7.63165	8.3324	8.76642	9.9	9.0893		7.99387	7.82761	9.8		9.3	9.3	9.2	9.4	9.5		8.87795	9.3625
2013	1	6	7.21871	8.04541	8.47672	10	8.81078		7.69862	7.53709	10		9.6	9.5	9.4	9.6	9.8		8.60497	9.1188
2013	1	7	7.46905	8.07607	8.55687	10	8.85967		7.75661	7.60119	10		9.7	9.6	9.5	9.7	9.9		8.65949	9.15908
2013	1	8	8.04524	8.28591	8.83675	10.1	9.09027		8.00956	7.85975	10.1		9.9	9.7	9.7	9.9	10		8.89461	9.35739
2013	1	9	8.09766	8.26682	8.84258	10.2	9.08199		8.00398	7.85785	10.2		10.1	9.9	9.9	10.1	10.2		8.8898	9.34871
2013	1	10	8.00109	8.18003	8.76826	10.4	9.00309		7.92209	7.77928	10.3		10.4	10.1	10.1	10.3	10.5		8.81415	9.27871
2013	1	11	8.17928	8.22845	8.84926	10.5	9.06262		7.98931	7.85017	10.4		10.5	10.2	10.2	10.4	10.6		8.87666	9.32882
2013	1	12	8.7338	8.47381	9.15192	10.5	9.32244		8.27169	8.13598	10.4		10.5	10.2	10.2	10.4	10.6		9.13853	9.55303
2013	1	13	8.96739	8.58604	9.29125	10.5	9.44184		8.40163	8.26769	10.4		10.4	10.2	10.2	10.4	10.6		9.25883	9.65573
2013	1	14	8.99152	8.60491	9.3185	10.3	9.46338		8.42563	8.29271	10.2		10.1	10	9.9	10.2	10.3		9.28078	9.67361
2013	1	15	9.51591	8.87193	9.62932	10.3	9.73869		8.72274	8.59117	10.2		10	9.9	9.8	10.1	10.2		9.55585	9.91186
2013	1	16	9.62921	8.95709	9.722	10.3	9.82387		8.81401	8.68222	10.2		10	9.9	9.9	10.1	10.2		9.63987	9.98537
2013	1	17	10.2299	9.28598	10.0921	10.3	10.1579		9.17297	9.04113	10.2		10	9.9	9.8	10.1	10.2		9.97197	10.275
2013	1	18	10.4566	9.45269	10.2659	10.2	10.3217		9.34739	9.21386	10.1		9.9	9.9	9.8	10	10.1		10.1328	10.4173
2013	1	19	11.2593	9.90963	10.7691	10.4	10.7815		9.8402	9.70502	10.3		10.3	10.1	10.1	10.3	10.4		10.5886	10.8169
2013	1	20	11.3172	10.0271	10.8698	10.5	10.8883		9.95125	9.81209	10.4		10.5	10.3	10.3	10.5	10.7		10.6903	10.9103
2013	1	21	11.3508	10.1283	10.9515	10.6	10.9776		10.0435	9.90046	10.5		10.7	10.5	10.4	10.6	10.8		10.7745	10.9885
2013	1	22	12.0505	10.5539	11.4059	10.5	11.3994		10.4939	10.3476	10.4		10.5	10.3	10.3	10.5	10.6		11.1906	11.3555
2013	1	23	12.1004	10.6812	11.5075	10.4	11.5113		10.6092	10.4578	10.3		10.1	10	10	10.2	10.3		11.2958	11.4536
2013	1	24	12.1497	10.8025	11.6027	10.2	11.6164		10.7174	10.5611	10.1		9.9	9.8	9.8	10	10.1		11.3945	11.5459
2013	1	25	11.7681	10.7055	11.448	10.3	11.4973		10.5842	10.4229	10.2		10	9.9	9.9	10.1	10.2		11.2692	11.4431
2013	1	26	11.4508	10.6175	11.3115	10.2	11.3894		10.4641	10.2991	10.1		9.8	9.8	9.7	9.9	10.1		11.1562	11.3497
2013	1	27	11.3134	10.6002	11.263	10.1	11.3559		10.425	10.2576	10		9.7	9.7	9.5	9.8	9.9		11.1183	11.3204
2013	1	28	10.9871	10.4803	11.1003	10.3	11.2178		10.2738	10.1044	10.1		10	9.9	9.8	10.1	10.2		10.9763	11.2
2013	1	29	11.2394	10.6302	11.2539	10.3	11.3584		10.4235	10.2536	10.2		10.1	10	9.9	10.1	10.3		11.1134	11.3211
2013	1	30	11.1507	10.6204	11.2212	10.5	11.3339		10.3951	10.2241	10.4		10.5	10.3	10.2	10.5	10.6		11.0853	11.2989
2013	1	31	11.015	10.5814	11.1577	10.7	11.28		10.3354	10.1638	10.5		10.7	10.6	10.5	10.8	10.9		11.0282	11.251
2013	2	1	11.3613	10.7735	11.3627	10.8	11.4639		10.5323	10.3611	10.6		10.9	10.7	10.6	10.9	11		11.2089	11.4094
2013	2	2	11.3808	10.8172	11.3925	10.9	11.4938		10.5627	10.391	10.7		11	10.8	10.7	11	11.1		11.2352	11.4341
2013	2	3	11.2969	10.8085	11.3628	10.8	11.4698		10.5352	10.3631	10.6		10.8	10.7	10.6	10.9	11		11.2077	11.4118
2013	2	4	10.9458	10.662	11.1774	11	11.305		10.3564	10.1841	10.8		11	10.9	10.8	11.1	11.2		11.0399	11.2671
2013	2	5	10.6979	10.5505	11.0388	11.1	11.1779		10.2191	10.0478	10.9		11.1	11	10.9	11.2	11.3		10.9107	11.1546
2013	2	6	10.5841	10.4946	10.9689	11.1	11.1093		10.1455	9.97598	10.9		11.2	11	10.9	11.2	11.3		10.8404	11.0927
2013	2	7	10.7164	10.5564	11.0364	11.1	11.162		10.2028	10.0357	10.9		11.1	11	10.9	11.2	11.3		10.8916	11.1359
2013	2	8	10.9677	10.6834	11.177	11.1	11.2809		10.3312	10.1665	10.9		11.1	11	10.9	11.2	11.3		11.0086	11.2365
2013	2	9	11.1006	10.7626	11.2591	11.3	11.3495		10.4049	10.2421	11		11.3	11.1	11.1	11.3	11.4		11.0748	11.2936
2013	2	10	11.1306	10.7961	11.2868	11.4	11.3703		10.4271	10.2658	11.2		11.5	11.4	11.3	11.6	11.7		11.0931	11.3092
2013	2	11	11.668	11.0809	11.6031	11.5	11.6489		10.7268	10.5675	11.3		11.6	11.5	11.4	11.7	11.8		11.3687	11.5485
2013	2	12	11.9408	11.2563	11.7853	11.6	11.8122		10.9014	10.7428	11.4		11.7	11.5	11.5	11.7	11.8		11.5282	11.6882
2013	2	13	11.8779	11.2744	11.7832	11.7	11.8125		10.9001	10.7414	11.5		11.8	11.7	11.6	11.9	12		11.5244	11.6865
2013	2	14	11.5295	11.1455	11.6141	11.9	11.6624		10.737	10.5783	11.6		12	11.9	11.8	12.1	12.2		11.3707	11.5538
2013	2	15	11.5209	11.1673	11.6245	11.9	11.6688		10.7433	10.5859	11.7		12.1	11.9	11.9	12.1	12.2		11.374	11.5568
2013	2	16	11.6639	11.2623	11.7197	12.1	11.7504		10.8307	10.6749	11.8		12.3	12.1	12.1	12.3	12.4		11.4525	11.6249
2013	2	17	11.2779	11.1005	11.5183	12.2	11.5675		10.6332	10.4784	11.9		12.4	12.2	12.2	12.4	12.5		11.2668	11.4634
2013	2	18	11.5193	11.2313	11.6599	12.1	11.6872		10.7622	10.61	11.8		12.1	11.9	12	12.1	12.2		11.3839	11.5641
2013	2	19	11.8641	11.423	11.8679	12.2	11.868		10.9568	10.8068	11.9		12.2	12	12.1	12.2	12.3		11.5616	11.7182
2013	2	20	12.0495	11.5492	11.9955	12.2	11.9798		11.0764	10.9278	11.9		12.1	12	12	12.2	12.3		11.6698	11.8124
2013	2	21	12.0111	11.5704	12.0002	12.2	11.9829		11.0787	10.931	11.9		12	12	12	12.2	12.2		11.669	11.8123
2013	2	22	12.391	11.7945	12.2391	12.2	12.1943		11.3055	11.1593	11.9		12.1	12	12	12.2	12.3		11.8765	11.9931
2013	2	23	12.6638	11.9791	12.4272	12.2	12.3633		11.4859	11.3404	11.9		12	12	12	12.2	12.3		12.0408	12.1372
2013	2	24	12.8232	12.1158	12.5565	12.2	12.4817		11.6114	11.466	11.9		11.9	11.9	11.9	12.1	12.1		12.1541	12.2376
2013	2	25	12.9554	12.2418	12.672	12.1	12.5884		11.7241	11.5786	11.8		11.7	11.8	11.7	11.9	12		12.2555	12.3277
2013	2	26	13.508	12.5771	13.0266	12.1	12.9092		12.0673	11.922	11.8		11.7	11.7	11.7	11.9	11.9		12.5706	12.6039
2013	2	27	13.7879	12.7963	13.24	12.2	13.1081		12.2782	12.1317	11.9		11.9	11.9	11.8	12.1	12.1		12.7628	12.7746
2013	2	28	13.9338	12.9552	13.3809	12.4	13.2437		12.4206	12.2724	12.1		12.2	12.2	12.2	12.4	12.4		12.8915	12.8904
2013	3	1	14.1824	13.1647	13.5791	12.4	13.4307		12.6184	12.4685	12.1		12.2	12.2	12.2	12.4	12.4		13.0714	13.051
2013	3	2	13.8298	13.0811	13.4383	12.3	13.316		12.4908	12.3385	12.1		12	12	12	12.2	12.3		12.9497	12.9495
2013	3	3	13.5271	13.001	13.3091	12	13.207		12.3704	12.2169	11.8		11.4	11.6	11.5	11.7	11.7		12.8347	12.8525
2013	3	4	13.8141	13.1953	13.5015	11.6	13.3815		12.5561	12.4028	11.4		10.7	11	10.9	11.1	11.1		13.0035	13.0014
2013	3	5	14.2872	13.4901	13.8062	11.3	13.658		12.8512	12.6979	11.1		10.2	10.6	10.4	10.6	10.6		13.2737	13.239
2013	3	6	14.6267	13.7344	14.0466	11.1	13.8805		13.0875	12.9331	11		10	10.4	10.2	10.4	10.4		13.4892	13.43
2013	3	7	14.343	13.6793	13.9393	11.3	13.7942		12.9908	12.8344	11.1		10.3	10.6	10.4	10.7	10.7		13.396	13.3529
2013	3	8	14.0274	13.5907	13.8002	11.4	13.6755		12.86	12.7026	11.2		10.5	10.8	10.6	10.9	10.9		13.2711	13.2473
2013	3	9	13.8152	13.5354	13.7063	11.5	13.5932		12.7692	12.6119	11.3		10.8	11	10.8	11.1	11.1		13.1835	13.1729
2013	3	10	13.6486	13.4908	13.6297	11.6	13.5233		12.6925	12.5361	11.4		11.1	11.2	11	11.4	11.3		13.1089	13.109
2013	3	11	13.5587	13.475	13.5902	11.7	13.4842		12.6495	12.4946	11.5		11.2	11.4	11.1	11.5	11.5		13.0657	13.0715
2013	3	12	13.303	13.372	13.4534	12	13.3565		12.5114	12.3585	11.8		11.8	11.8	11.6	12	12		12.9343	12.957
2013	3	13	13.2901	13.3774	13.4465	12.3	13.3418		12.4957	12.3456	12		12.2	12.2	12	12.3	12.3		12.9164	12.9402
2013	3	14	13.5043	13.4945	13.5688	12.4	13.4421		12.6039	12.4571	12.1		12.3	12.2	12.1	12.4	12.4		13.0134	13.0232
2013	3	15	13.2617	13.3945	13.4393	12.5	13.3188		12.4711	12.3268	12.2		12.5	12.4	12.3	12.6	12.6		12.8869	12.9121
2013	3	16	13.0014	13.2749	13.2921	12.7	13.1768		12.3188	12.1778	12.4		12.7	12.6	12.5	12.8	12.8		12.7425	12.7845
2013	3	17	12.8665	13.2065	13.2087	13	13.0893		12.2257	12.0887	12.6		13.1	13	12.9	13.2	13.2		12.6529	12.7039
2013	3	18	13.1102	13.3208	13.3377	13.3	13.19		12.3357	12.2034	12.9		13.5	13.3	13.3	13.6	13.6		12.7517	12.7866
2013	3	19	13.5743	13.5556	13.6012	13.2	13.4132		12.5772	12.4493	12.8		13.3	13.2	13.1	13.4	13.4		12.9723	12.9759
2013	3	20	14.3647	13.9714	14.0654	13	13.82		13.0153	12.8911	12.6		12.8	12.8	12.7	13	13		13.3751	13.325
2013	3	21	14.6862	14.1869	14.2871	12.8	14.0172		13.2263	13.1035	12.5		12.4	12.5	12.4	12.7	12.7		13.5672	13.4927
2013	3	22	14.8743	14.3461	14.4396	12.6	14.155		13.3729	13.2506	12.3		12.1	12.3	12.1	12.4	12.4		13.6994	13.6092
2013	3	23	14.8753	14.4161	14.4877	12.5	14.2005		13.4198	13.2978	12.2		11.8	12	11.9	12.2	12.1		13.7392	13.6455
2013	3	24	14.7164	14.4022	14.4406	12.4	14.1603		13.3745	13.2527	12.1		11.7	11.9	11.7	12	12		13.6936	13.6074
2013	3	25	14.9746	14.5836	14.6214	12.5	14.3217		13.5467	13.4261	12.2		11.9	12.1	11.9	12.3	12.2		13.8497	13.7441
2013	3	26	14.9486	14.6318	14.6461	12.7	14.3452		13.5701	13.4499	12.4		12.2	12.3	12.2	12.5	12.4		13.8678	13.7614
2013	3	27	14.8367	14.6322	14.6176	12.8	14.3204		13.5416	13.422	12.5		12.3	12.4	12.3	12.6	12.6		13.8378	13.7364
2013	3	28	15.1489	14.834	14.8234	12.9	14.5032		13.737	13.6188	12.6		12.6	12.7	12.5	12.9	12.8		14.0155	13.8918
2013	3	29	14.8798	14.7583	14.7066	13	14.3998		13.6239	13.506	12.7		12.7	12.8	12.6	13	12.9		13.907	13.7988
2013	3	30	14.6018	14.6632	14.5732	13.1	14.2785		13.4921	13.3753	12.8		12.8	12.9	12.7	13.1	13		13.7813	13.6899
2013	3	31	14.7	14.7399	14.6427	13.4	14.3354		13.5529	13.4383	13		13.1	13.2	13.1	13.4	13.3		13.8343	13.7355
2013	4	1	14.9965	14.9173	14.8272	13.6	14.4955		13.7248	13.6125	13.2		13.5	13.5	13.4	13.7	13.6		13.9903	13.8708
2013	4	2	15.177	15.0479	14.9541	13.8	14.6065		13.8432	13.7325	13.4		13.8	13.7	13.6	14	13.9		14.0966	13.9637
2013	4	3	15.1285	15.0701	14.9547	14.1	14.6057		13.841	13.7314	13.6		14.2	14.1	14	14.3	14.3		14.0912	13.9596
2013	4	4	15.286	15.1893	15.0684	14.4	14.7051		13.947	13.8388	13.9		14.6	14.4	14.4	14.7	14.6		14.1861	14.0424
2013	4	5	15.615	15.3972	15.2824	14.7	14.8951		14.1503	14.0436	14.2		14.9	14.8	14.8	15.1	15		14.3712	14.2041
2013	4	6	15.7083	15.4993	15.3706	14.9	14.9752		14.2347	14.1286	14.4		15.2	15	15	15.3	15.3		14.4461	14.2706
2013	4	7	15.5101	15.4573	15.2931	15.1	14.9074		14.1599	14.054	14.6		15.4	15.3	15.3	15.5	15.5		14.3733	14.2087
2013	4	8	15.4336	15.4635	15.2754	15.5	14.8906		14.1405	14.0355	14.9		15.8	15.7	15.7	16	15.9		14.352	14.1909
2013	4	9	15.5085	15.5385	15.3392	15.6	14.9453		14.1984	14.0948	15.1		16	15.8	15.9	16.1	16		14.4024	14.2351
2013	4	10	15.1646	15.4071	15.1658	15.7	14.7884		14.0283	13.9257	15.2		16	15.9	16	16.1	16.1		14.2415	14.0954
2013	4	11	14.6342	15.1668	14.8742	15.7	14.5219		13.7412	13.6404	15.1		15.7	15.7	15.8	15.9	15.9		13.9722	13.8604
2013	4	12	14.4553	15.0772	14.7652	15.8	14.4134		13.6253	13.5279	15.2		15.7	15.7	15.8	16	15.9		13.8618	13.762
2013	4	13	14.7861	15.2331	14.9416	15.8	14.5581		13.7825	13.6894	15.3		15.7	15.7	15.9	16	15.9		14.0047	13.8834
2013	4	14	15.2068	15.4484	15.1811	16	14.7625		14.0033	13.9138	15.4		15.9	15.9	16	16.2	16.1		14.2064	14.0569
2013	4	15	15.4805	15.6085	15.351	16.2	14.9083		14.1602	14.0733	15.6		16.1	16.1	16.2	16.4	16.3		14.349	14.18
2013	4	16	15.6669	15.7354	15.4788	16.5	15.0189		14.2788	14.1937	15.9		16.4	16.4	16.6	16.7	16.6		14.4559	14.2727
2013	4	17	16.1705	16.0249	15.7908	16.8	15.2957		14.5759	14.4926	16.2		16.9	16.8	17	17.1	17		14.7284	14.5099
2013	4	18	16.6953	16.3431	16.1284	17.1	15.5996		14.9014	14.8187	16.4		17.2	17.1	17.3	17.4	17.3		15.027	14.7711
2013	4	19	17.2828	16.7101	16.5143	17.2	15.9511		15.2771	15.1939	16.5		17.2	17.1	17.3	17.4	17.3		15.3722	15.0741
2013	4	20	17.644	16.984	16.7849	17.1	16.2044		15.546	15.4609	16.5		16.9	16.9	17.1	17.2	17.1		15.6182	15.2923
2013	4	21	17.711	17.1205	16.8933	17.1	16.315		15.6608	15.573	16.5		16.7	16.8	17	17.1	16.9		15.7213	15.3869
2013	4	22	17.6813	17.2042	16.9418	17	16.3718		15.7176	15.627	16.4		16.4	16.6	16.8	16.8	16.7		15.7706	15.4347
2013	4	23	17.3614	17.136	16.8182	16.8	16.2732		15.6074	15.5141	16.3		16.1	16.4	16.5	16.6	16.5		15.6652	15.3474
2013	4	24	17.0008	17.0277	16.6557	16.6	16.1358		15.4563	15.3613	16.1		15.7	16	16.1	16.2	16.1		15.522	15.2262
2013	4	25	17.0542	17.1042	16.7131	16.5	16.1906		15.5131	15.4178	16		15.4	15.8	15.9	16	15.9		15.5716	15.2714
2013	4	26	17.3347	17.2919	16.8987	16.5	16.3598		15.693	15.5977	16		15.4	15.8	15.9	16	15.8		15.7354	15.416
2013	4	27	17.5402	17.4508	17.0483	16.5	16.4984		15.8398	15.744	16		15.3	15.7	15.8	15.9	15.7		15.8685	15.5343
2013	4	28	17.8686	17.675	17.2711	16.5	16.7037		16.058	15.9614	16		15.4	15.8	15.8	16	15.8		16.0677	15.7105
2013	4	29	18.4349	18.0262	17.6358	16.5	17.0379		16.4147	16.317	16		15.3	15.7	15.8	15.9	15.7		16.3953	15.999
2013	4	30	18.9248	18.3581	17.9708	16.3	17.3499		16.7464	16.6465	15.9		15	15.5	15.5	15.7	15.5		16.6997	16.2686
2013	5	1	19.0946	18.5454	18.1337	16	17.5116		16.9155	16.8122	15.6		14.5	15.1	15	15.2	15		16.8532	16.4079
2013	5	2	18.9765	18.5897	18.1318	16	17.5261		16.9261	16.8191	15.5		14.5	15	14.9	15.1	14.9		16.8599	16.4197
2013	5	3	18.9661	18.6747	18.1809	16	17.5839		16.9837	16.8736	15.5		14.5	15	15	15.2	15		16.9101	16.4687
2013	5	4	18.9673	18.7584	18.2309	16.1	17.641		17.0409	16.9282	15.6		14.7	15.2	15.1	15.3	15.1		16.96	16.517
2013	5	5	19.0537	18.8782	18.3244	16.1	17.7359		17.139	17.0239	15.7		14.8	15.3	15.2	15.4	15.2		17.0479	16.598
2013	5	6	19.1497	19.0008	18.422	16.2	17.8339		17.2406	17.1233	15.7		14.9	15.4	15.3	15.5	15.3		17.1391	16.6818
2013	5	7	19.0489	19.0246	18.4066	16.3	17.8307		17.2333	17.1136	15.9		15.3	15.6	15.6	15.8	15.6		17.1292	16.6776
2013	5	8	18.8139	18.9725	18.3079	16.5	17.7509		17.144	17.0224	16		15.5	15.8	15.8	16	15.8		17.0435	16.6068
2013	5	9	18.8317	19.0312	18.3422	16.7	17.7867		17.1799	17.0575	16.2		15.8	16.1	16	16.3	16.1		17.0739	16.636
2013	5	10	18.8631	19.0938	18.3828	17	17.8273		17.2211	17.098	16.5		16.4	16.6	16.5	16.8	16.6		17.1092	16.6693
2013	5	11	19.0485	19.2308	18.5098	17.6	17.9447		17.3451	17.2216	17		17.3	17.4	17.4	17.6	17.4		17.2214	16.7693
2013	5	12	19.1798	19.3456	18.6101	18.1	18.0389		17.444	17.32	17.5		18.1	18	18.1	18.3	18.1		17.3103	16.8493
2013	5	13	19.0572	19.3368	18.5681	18.5	18.0064		17.4064	17.2815	17.8		18.6	18.5	18.6	18.8	18.6		17.2727	16.8192
2013	5	14	18.9446	19.3243	18.5255	18.7	17.9713		17.3665	17.2411	18		18.8	18.7	18.9	19	18.8		17.2329	16.7867
2013	5	15	19.0675	19.4207	18.6114	19	18.0492		17.4487	17.3236	18.2		19	18.9	19.1	19.3	19.1		17.3065	16.8522
2013	5	16	19.2132	19.5311	18.7128	19.1	18.1416		17.5463	17.4213	18.4		19	19	19.2	19.3	19.1		17.3943	16.9302
2013	5	17	19.8973	19.9113	19.1229	19.1	18.5105		17.9416	17.8171	18.4		18.9	18.9	19.2	19.2	19		17.7582	17.2486
2013	5	18	20.1587	20.1081	19.3125	19	18.6881		18.1297	18.0038	18.3		18.6	18.7	18.9	19	18.8		17.9298	17.4014
2013	5	19	20.356	20.2791	19.4699	18.9	18.8386		18.2882	18.1604	18.3		18.3	18.5	18.7	18.7	18.5		18.074	17.5308
2013	5	20	20.5413	20.447	19.6223	19.1	18.9854		18.4426	18.3127	18.5		18.5	18.7	18.9	19	18.8		18.2143	17.6571
2013	5	21	20.3184	20.415	19.544	19.2	18.9267		18.3756	18.2431	18.5		18.5	18.7	18.9	19	18.8		18.1495	17.6051
2013	5	22	20.0656	20.3533	19.437	19.1	18.8394		18.2784	18.1439	18.4		18.2	18.5	18.7	18.8	18.6		18.0567	17.5279
2013	5	23	20.2659	20.5006	19.5759	19.2	18.9685		18.415	18.2798	18.5		18.3	18.6	18.8	18.9	18.6		18.1807	17.6384
2013	5	24	20.4065	20.6233	19.6849	19.3	19.0721		18.5238	18.3876	18.6		18.4	18.7	18.9	18.9	18.7		18.279	17.7268
2013	5	25	20.5359	20.7425	19.7892	19.3	19.1719		18.6285	18.4911	18.7		18.4	18.7	18.9	18.9	18.7		18.3735	17.8121
2013	5	26	20.4	20.7319	19.7441	19.4	19.1385		18.5897	18.4509	18.8		18.5	18.8	19	19	18.8		18.3351	17.7817
2013	5	27	20.265	20.7121	19.6923	19.4	19.0971		18.5426	18.4028	18.7		18.4	18.7	18.9	18.9	18.7		18.2889	17.7441
2013	5	28	20.0485	20.643	19.5876	19.5	19.0064		18.4431	18.3028	18.8		18.5	18.7	19	19	18.8		18.1942	17.6636
2013	5	29	20.2421	20.7652	19.7076	19.6	19.1138		18.5574	18.4176	18.9		18.6	18.9	19.1	19.1	18.9		18.2979	17.7549
2013	5	30	20.6576	21.0035	19.9589	19.7	19.3399		18.7993	18.6598	19		18.7	19	19.2	19.2	19		18.5199	17.9495
2013	5	31	21.106	21.2731	20.2406	19.7	19.5965		19.0733	18.9334	19.1		18.7	19	19.3	19.2	19		18.7717	18.1709
2013	6	1	21.2193	21.3922	20.3435	19.8	19.6969		19.1783	19.0368	19.2		18.8	19.1	19.4	19.3	19.1		18.8666	18.2569
2013	6	2	21.5565	21.622	20.5732	20	19.9109		19.4057	19.2626	19.4		19.1	19.3	19.6	19.6	19.4		19.0751	18.4418
2013	6	3	21.8292	21.8294	20.7732	20.3	20.1006		19.6064	19.4611	19.6		19.4	19.6	20	19.9	19.7		19.2588	18.6058
2013	6	4	21.7715	21.8793	20.7895	20.5	20.1279		19.6319	19.4836	19.8		19.7	19.9	20.3	20.2	20		19.28	18.6289
2013	6	5	22.1936	22.1581	21.0714	20.8	20.3912		19.9117	19.7612	20		20.1	20.2	20.6	20.5	20.3		19.537	18.8568
2013	6	6	22.3887	22.337	21.2335	21.1	20.5503		20.0787	19.9251	20.3		20.5	20.5	21	20.9	20.7		19.6895	18.9946
2013	6	7	22.6709	22.5608	21.4458	21.3	20.7552		20.2948	20.1379	20.6		20.8	20.8	21.3	21.1	21		19.8875	19.1723
2013	6	8	22.5802	22.6056	21.4499	21.4	20.7755		20.3119	20.1509	20.7		20.8	20.9	21.3	21.2	21		19.9009	19.1899
2013	6	9	22.4865	22.6382	21.4438	21.5	20.7846		20.3173	20.1528	20.7		20.8	20.9	21.4	21.2	21		19.9037	19.1977
2013	6	10	22.7692	22.8471	21.6436	21.6	20.976		20.5194	20.3521	20.9		20.9	21	21.5	21.3	21.1		20.0889	19.3636
2013	6	11	22.7523	22.9144	21.6783	21.8	21.0212		20.5638	20.3931	21		21.1	21.2	21.7	21.5	21.3		20.1279	19.4027
2013	6	12	22.7251	22.9701	21.702	21.8	21.0556		20.5967	20.4228	21		20.8	21	21.5	21.4	21.1		20.1562	19.4324
2013	6	13	22.67	23.0057	21.705	21.9	21.0701		20.6087	20.4319	21.1		20.9	21.2	21.6	21.5	21.2		20.1652	19.4447
2013	6	14	22.6243	23.0389	21.7083	22.1	21.0834		20.6196	20.4402	21.4		21.3	21.5	22	21.8	21.5		20.1733	19.4559
2013	6	15	22.7959	23.1734	21.8305	22.3	21.2018		20.7438	20.5625	21.5		21.4	21.5	22.1	21.9	21.6		20.2867	19.5582
2013	6	16	22.9045	23.2802	21.92	22.3	21.2915		20.8373	20.6537	21.6		21.4	21.6	22.1	21.9	21.7		20.3714	19.6359
2013	6	17	23.07	23.4156	22.0423	22.2	21.4109		20.9626	20.7767	21.5		21.1	21.4	21.9	21.7	21.4		20.4857	19.7393
2013	6	18	23.5937	23.731	22.3703	22.1	21.7149		21.2865	21.0984	21.4		20.8	21.1	21.6	21.4	21.2		20.7842	20.0032
2013	6	19	23.7148	23.8648	22.4829	22	21.8305		21.4066	21.215	21.3		20.6	21	21.4	21.2	21		20.8938	20.1038
2013	6	20	23.874	24.0167	22.6164	21.9	21.9649		21.547	21.3518	21.2		20.2	20.7	21.1	20.9	20.6		21.0222	20.2209
2013	6	21	24.12	24.2125	22.7996	21.7	22.1443		21.7358	21.5369	21		19.9	20.4	20.8	20.6	20.4		21.1954	20.3772
2013	6	22	24.389	24.424	22.9989	21.8	22.3394		21.9412	21.7383	21.1		20	20.5	21	20.8	20.5		21.3841	20.5473
2013	6	23	24.7207	24.6717	23.2374	21.9	22.571		22.1856	21.9783	21.2		20.2	20.6	21.1	20.9	20.6		21.609	20.7493
2013	6	24	25.203	25.001	23.5663	22.1	22.8856		22.5188	22.3067	21.4		20.6	20.9	21.4	21.2	21		21.9162	21.0236
2013	6	25	25.8867	25.4429	24.0188	22.3	23.3139		22.9738	22.7562	21.6		20.9	21.2	21.7	21.5	21.2		22.3363	21.3971
2013	6	26	26.1875	25.7155	24.2682	22.5	23.5658		23.2379	23.013	21.8		21.3	21.5	22	21.8	21.6		22.5793	21.618
2013	6	27	26.4422	25.968	24.4925	22.8	23.7966		23.4787	23.2463	22		21.7	21.8	22.4	22.2	21.9		22.8009	21.8207
2013	6	28	26.7518	26.2482	24.7472	23.1	24.0554		23.7497	23.5095	22.3		22.1	22.2	22.8	22.5	22.3		23.0503	22.048
2013	6	29	26.393	26.2005	24.6236	23.3	23.9773		23.6574	23.4085	22.5		22.4	22.5	23.1	22.8	22.6		22.9631	21.9827
2013	6	30	26.1147	26.1674	24.5258	23.4	23.9171		23.5857	23.3295	22.6		22.4	22.5	23.1	22.8	22.6		22.895	21.9327
2013	7	1	25.7825	26.0878	24.3822	23.6	23.8119		23.4663	23.2037	22.8		22.6	22.7	23.3	23	22.8		22.783	21.8433
2013	7	2	26.0485	26.2835	24.5629	23.8	23.9921		23.6553	23.3879	23		22.8	22.9	23.6	23.3	23		22.957	22.0013
2013	7	3	26.3043	26.4801	24.743	23.8	24.173		23.8447	23.5722	23		22.7	22.9	23.6	23.2	23		23.1314	22.1601
2013	7	4	26.1768	26.4921	24.7096	24	24.1642		23.8297	23.5515	23.2		22.9	23	23.8	23.4	23.2		23.1163	22.1544
2013	7	5	25.962	26.4495	24.6184	24	24.1013		23.757	23.4736	23.2		22.9	23	23.8	23.4	23.2		23.0479	22.1015
2013	7	6	25.6606	26.3501	24.4679	24.2	23.9823		23.6246	23.3368	23.4		23.1	23.2	23.9	23.6	23.3		22.9242	21.9996
2013	7	7	25.6674	26.3866	24.4807	24.2	24.0054		23.6461	23.355	23.4		23	23.1	23.9	23.5	23.3		22.9434	22.0208
2013	7	8	26.0303	26.5968	24.6949	24.4	24.2078		23.8608	23.567	23.6		23.3	23.4	24.2	23.8	23.6		23.1419	22.1977
2013	7	9	26.3722	26.8091	24.9075	24.8	24.4114		24.0764	23.7791	23.9		23.8	23.8	24.7	24.2	24		23.3411	22.3759
2013	7	10	26.5856	26.9685	25.0557	24.9	24.5598		24.2321	23.9306	24.1		23.9	24	24.8	24.4	24.1		23.4848	22.5066
2013	7	11	27.1433	27.3026	25.4029	25	24.8874		24.5804	24.2747	24.1		23.8	23.9	24.8	24.3	24.1		23.8071	22.793
2013	7	12	27.543	27.577	25.6744	24.9	25.1516		24.8596	24.5484	24		23.5	23.7	24.5	24.1	23.8		24.0653	23.0248
2013	7	13	27.2073	27.4979	25.5358	24.8	25.052		24.7464	24.4285	24		23.3	23.6	24.4	23.9	23.7		23.9598	22.9409
2013	7	14	27.091	27.5063	25.5055	24.8	25.0449		24.7339	24.4104	24		23.3	23.5	24.4	23.9	23.6		23.9476	22.9371
2013	7	15	27.1388	27.5856	25.5607	24.7	25.1121		24.8018	24.4735	24		23	23.4	24.2	23.7	23.4		24.0103	22.9977
2013	7	16	27.2601	27.6986	25.6559	24.8	25.2147		24.9079	24.5749	24		23.1	23.4	24.2	23.7	23.5		24.1084	23.089
2013	7	17	26.8448	27.5468	25.4471	24.7	25.0458		24.7217	24.3834	23.9		22.8	23.2	24	23.5	23.3		23.9355	22.9446
2013	7	18	26.034	27.1777	24.9977	24.5	24.6571		24.2999	23.9572	23.8		22.5	23	23.7	23.3	23		23.5443	22.6089
2013	7	19	25.7943	27.0545	24.8458	24.5	24.5261		24.1573	23.8129	23.8		22.5	22.9	23.7	23.2	23		23.4123	22.4962
2013	7	20	25.5217	26.9054	24.6693	24.6	24.3704		23.9889	23.6433	23.8		22.6	23	23.8	23.3	23		23.2565	22.362
2013	7	21	25.1336	26.6886	24.4208	24.6	24.1477		23.7489	23.4028	23.9		22.7	23.1	23.9	23.4	23.1		23.0345	22.1692
2013	7	22	24.6823	26.4262	24.1271	24.6	23.8809		23.4624	23.1166	23.9		22.6	23	23.8	23.3	23		22.7694	21.9379
2013	7	23	24.6601	26.3602	24.0668	24.6	23.8187		23.3971	23.0531	23.8		22.6	22.9	23.7	23.2	23		22.7096	21.8838
2013	7	24	24.929	26.4414	24.176	24.5	23.9082		23.4951	23.1532	23.8		22.5	22.9	23.7	23.2	22.9		22.8014	21.9616
2013	7	25	25.2731	26.5748	24.3408	24.4	24.0504		23.6494	23.3087	23.7		22.3	22.7	23.5	23	22.8		22.9452	22.0854
2013	7	26	25.7912	26.8113	24.6181	24.5	24.2968		23.9151	23.575	23.9		22.6	22.9	23.7	23.2	23		23.1924	22.3001
2013	7	27	26.0589	26.9466	24.771	24.6	24.4371		24.0656	23.7245	23.9		22.6	22.9	23.7	23.3	23		23.3326	22.4232
2013	7	28	26.3448	27.1016	24.9421	24.6	24.5964		24.236	23.8932	23.9		22.6	23	23.8	23.3	23.1		23.4913	22.5631
2013	7	29	26.2055	27.0567	24.8795	24.7	24.5495		24.1837	23.8382	24		22.7	23.1	23.9	23.4	23.1		23.4436	22.5242
2013	7	30	26.0055	26.9738	24.7759	24.6	24.4646		24.0909	23.743	23.9		22.6	22.9	23.7	23.2	23		23.3583	22.4523
2013	7	31	26.081	27.0171	24.821	24.4	24.5108		24.1396	23.79	23.7		22.3	22.7	23.5	23	22.7		23.4043	22.494
2013	8	1	26.3003	27.134	24.9496	24.2	24.6324		24.2694	23.9179	23.6		22	22.4	23.2	22.7	22.5		23.5256	22.6014
2013	8	2	26.444	27.2215	25.0413	24.2	24.723		24.3654	24.0114	23.6		22	22.4	23.2	22.7	22.5		23.6155	22.6821
2013	8	3	26.6471	27.3426	25.1696	24.1	24.8478		24.4979	24.1412	23.5		21.9	22.3	23.1	22.6	22.3		23.7393	22.7926
2013	8	4	26.779	27.4349	25.2621	24	24.9423		24.5974	24.2374	23.4		21.7	22.1	22.9	22.4	22.2		23.8325	22.8771
2013	8	5	26.4762	27.3151	25.1096	23.9	24.8188		24.462	24.0981	23.3		21.5	22	22.8	22.3	22		23.7079	22.7724
2013	8	6	26.3458	27.2653	25.043	23.8	24.7691		24.4067	24.0398	23.2		21.4	21.9	22.6	22.2	21.9		23.6577	22.7315
2013	8	7	26.3076	27.254	25.0234	23.6	24.76		24.3956	24.026	23		21.1	21.6	22.3	21.9	21.6		23.6485	22.726
2013	8	8	25.9057	27.0602	24.7954	23.5	24.5643		24.1835	23.8111	22.9		21.1	21.6	22.3	21.8	21.6		23.4531	22.5582
2013	8	9	25.5041	26.849	24.5547	23.4	24.3533		23.9558	23.5815	22.9		21	21.5	22.2	21.7	21.5		23.2433	22.3769
2013	8	10	25.2794	26.7092	24.4028	23.3	24.2181		23.8106	23.4355	22.7		20.7	21.3	21.9	21.5	21.3		23.1102	22.261
2013	8	11	24.9742	26.5221	24.2003	23.2	24.0359		23.6151	23.2396	22.7		20.8	21.2	21.9	21.5	21.3		22.9306	22.1043
2013	8	12	25.1435	26.5595	24.2604	23.3	24.0859		23.6703	23.2955	22.7		20.9	21.4	22.1	21.6	21.4		22.9834	22.1489
2013	8	13	25.1571	26.5301	24.2409	23.4	24.0667		23.6507	23.2758	22.8		21.3	21.6	22.3	21.9	21.7		22.967	22.1338
2013	8	14	25.3123	26.5736	24.3046	23.5	24.1226		23.7118	23.3368	22.9		21.5	21.8	22.5	22.1	21.9		23.0253	22.1839
2013	8	15	25.3854	26.5852	24.3287	23.5	24.1451		23.7364	23.3609	22.9		21.5	21.8	22.5	22.1	21.9		23.0499	22.2052
2013	8	16	25.1777	26.4624	24.1971	23.5	24.0293		23.6121	23.2355	22.9		21.4	21.7	22.5	22	21.8		22.9365	22.1067
2013	8	17	25.2533	26.4722	24.2207	23.4	24.051		23.6361	23.2589	22.8		21.3	21.7	22.4	21.9	21.7		22.9605	22.1273
2013	8	18	25.4111	26.5274	24.295	23.4	24.1189		23.7097	23.3318	22.8		21.4	21.7	22.4	22	21.8		23.0307	22.1883
2013	8	19	25.0823	26.3498	24.099	23.5	23.9473		23.525	23.1454	22.9		21.5	21.8	22.5	22.1	21.9		22.8613	22.0414
2013	8	20	25.0375	26.2997	24.0545	23.4	23.9084		23.4837	23.1034	22.8		21.4	21.7	22.5	22	21.8		22.825	22.0096
2013	8	21	25.4291	26.4651	24.2578	23.4	24.091		23.6811	23.3003	22.9		21.5	21.8	22.5	22.1	21.9		23.0101	22.1703
2013	8	22	26.0035	26.739	24.5786	23.4	24.3829		23.9952	23.6131	22.8		21.5	21.7	22.5	22	21.8		23.3033	22.4264
2013	8	23	26.3991	26.9485	24.8158	23.5	24.6058		24.2338	23.8487	22.9		21.6	21.9	22.6	22.2	22		23.5264	22.6231
2013	8	24	26.5621	27.0577	24.9313	23.4	24.7238		24.3585	23.9693	22.8		21.5	21.7	22.5	22	21.9		23.6439	22.729
2013	8	25	26.29	26.9556	24.8018	23.4	24.6242		24.2487	23.8545	22.9		21.5	21.8	22.6	22.1	21.9		23.5439	22.6463
2013	8	26	26.0969	26.878	24.7053	23.4	24.5514		24.1683	23.7699	22.8		21.4	21.7	22.5	22	21.8		23.4713	22.5866
2013	8	27	25.9241	26.8004	24.6121	23.4	24.4799		24.0896	23.6875	22.9		21.6	21.8	22.6	22.1	22		23.4004	22.5279
2013	8	28	25.8115	26.7441	24.5466	23.7	24.4314		24.0361	23.6307	23.1		22	22.1	23	22.5	22.3		23.353	22.4891
2013	8	29	26.036	26.8493	24.6685	23.7	24.5495		24.1622	23.7539	23.1		22	22.2	23	22.5	22.3		23.472	22.5949
2013	8	30	26.3541	27.0099	24.8505	23.6	24.7234		24.348	23.9364	23		21.8	22	22.8	22.3	22.2		23.6465	22.7495
2013	8	31	25.7341	26.7188	24.509	23.5	24.4324		24.0324	23.616	22.9		21.6	21.9	22.7	22.2	22		23.3561	22.5006
2013	9	1	24.7551	26.2226	23.9425	23.6	23.9344		23.4953	23.0753	23		21.8	21.9	22.8	22.3	22.1		22.8605	22.0714
2013	9	2	23.7611	25.6785	23.3374	23.6	23.3928		22.9133	22.4919	23		21.9	22	22.9	22.4	22.2		22.3234	21.6035
2013	9	3	23.1222	25.2723	22.9067	23.7	22.9982		22.4915	22.0713	23.1		22	22.1	23	22.5	22.3		21.9352	21.2625
2013	9	4	22.6807	24.9438	22.5748	23.8	22.6869		22.1605	21.743	23.2		22.1	22.2	23.1	22.6	22.4		21.6313	20.9932
2013	9	5	22.3973	24.6832	22.3271	23.9	22.4476		21.9079	21.494	23.3		22.3	22.4	23.3	22.7	22.6		21.4003	20.7863
2013	9	6	22.1444	24.4349	22.0966	23.9	22.2224		21.6708	21.261	23.3		22.3	22.4	23.3	22.8	22.6		21.1837	20.5915
2013	9	7	21.9088	24.1939	21.8768	23.9	22.0059		21.4433	21.0378	23.3		22.3	22.4	23.4	22.8	22.6		20.9761	20.404
2013	9	8	22.2913	24.258	22.0092	24	22.1035		21.5543	21.1539	23.4		22.4	22.4	23.4	22.8	22.7		21.0823	20.4894
2013	9	9	22.7697	24.3947	22.2165	24	22.2732		21.7419	21.3453	23.4		22.3	22.4	23.4	22.8	22.6		21.2596	20.6379
2013	9	10	23.3135	24.5909	22.4821	24	22.5011		21.9909	21.5966	23.4		22.3	22.4	23.4	22.8	22.7		21.4936	20.8375
2013	9	11	23.5558	24.6656	22.5976	23.8	22.601		22.1008	21.707	23.3		22.1	22.2	23.2	22.5	22.4		21.5985	20.9266
2013	9	12	23.6797	24.6947	22.6549	23.7	22.6524		22.1577	21.7635	23.1		21.8	21.9	22.9	22.3	22.2		21.6543	20.9739
2013	9	13	24.1811	24.9175	22.9311	23.5	22.9016		22.4271	22.0321	23		21.6	21.8	22.7	22.1	22		21.907	21.1933
2013	9	14	24.4847	25.0646	23.1109	23.5	23.07		22.6084	22.2111	23		21.6	21.7	22.7	22.1	22		22.078	21.3431
2013	9	15	24.3726	25.0181	23.0625	23.4	23.038		22.573	22.1721	22.9		21.4	21.6	22.6	21.9	21.8		22.048	21.3191
2013	9	16	24.0272	24.8502	22.8757	23.4	22.8816		22.4039	21.9994	22.8		21.3	21.5	22.5	21.8	21.8		21.8941	21.1871
2013	9	17	23.524	24.5888	22.5867	23.2	22.6311		22.1339	21.7263	22.7		21.1	21.3	22.2	21.6	21.5		21.6467	20.9731
2013	9	18	23.1091	24.3504	22.3317	23.1	22.4066		21.8929	21.4835	22.6		21	21.3	22.2	21.5	21.5		21.4264	20.7815
2013	9	19	22.3578	23.9303	21.8742	22.9	21.9978		21.4542	21.0433	22.5		20.7	21	21.9	21.3	21.2		21.0228	20.4293
2013	9	20	21.8101	23.5828	21.5114	22.9	21.6672		21.1011	20.6907	22.4		20.7	20.9	21.9	21.2	21.1		20.6989	20.1447
2013	9	21	21.8373	23.5023	21.4627	22.4	21.6134		21.0469	20.6384	22		20	20.3	21.2	20.6	20.5		20.6522	20.0999
2013	9	22	22.2576	23.624	21.6442	22.2	21.7667		21.2155	20.809	21.8		19.8	20.1	21	20.4	20.3		20.812	20.2352
2013	9	23	22.4867	23.6747	21.7358	22.1	21.8446		21.3019	20.8958	21.7		19.6	20	20.8	20.2	20.1		20.8955	20.3055
2013	9	24	22.3222	23.5445	21.6143	22.4	21.7352		21.186	20.7793	21.9		20.2	20.5	21.3	20.7	20.7		20.7914	20.2135
2013	9	25	22.0427	23.3537	21.4248	22.1	21.5642		21.0038	20.5966	21.7		19.9	20.1	21	20.4	20.3		20.6259	20.0679
2013	9	26	21.9711	23.2575	21.3471	22	21.4915		20.9279	20.5208	21.6		19.7	20	20.8	20.3	20.2		20.559	20.0075
2013	9	27	22.1935	23.3078	21.4372	21.9	21.5692		21.0139	20.6069	21.5		19.6	19.9	20.7	20.1	20		20.6422	20.0778
2013	9	28	22.3826	23.3549	21.5186	21.6	21.6419		21.0939	20.6864	21.2		19.2	19.6	20.4	19.8	19.7		20.7198	20.1441
2013	9	29	22.2238	23.2405	21.4102	21.5	21.5477		20.9936	20.5845	21.1		19.1	19.4	20.2	19.7	19.6		20.6302	20.0657
2013	9	30	21.9845	23.0819	21.2525	21.3	21.4086		20.8451	20.4346	21		18.9	19.2	20	19.5	19.4		20.4959	19.9483
2013	10	1	21.7807	22.9333	21.1089	21.2	21.2807		20.7089	20.2975	20.9		18.9	19.2	20	19.4	19.3		20.3732	19.8404
2013	10	2	21.3615	22.6727	20.8389	20.9	21.0386		20.4501	20.0377	20.6		18.5	18.8	19.6	19	19		20.1367	19.6333
2013	10	3	20.8748	22.3648	20.5202	20.6	20.7498		20.1417	19.7292	20.3		18.1	18.5	19.2	18.7	18.6		19.8544	19.3853
2013	10	4	20.8942	22.2915	20.4774	20.6	20.7041		20.0958	19.6844	20.3		18.1	18.4	19.2	18.7	18.6		19.8156	19.3481
2013	10	5	21.222	22.3774	20.6153	20.5	20.8212		20.225	19.8147	20.3		18.3	18.5	19.3	18.8	18.7		19.939	19.4525
2013	10	6	21.39	22.4031	20.6771	20.5	20.8744		20.2845	19.8741	20.2		18.4	18.6	19.3	18.8	18.8		19.9978	19.5018
2013	10	7	21.1312	22.2285	20.5047	20.6	20.7207		20.1207	19.7093	20.3		18.7	18.8	19.6	19.1	19		19.8496	19.3716
2013	10	8	20.6402	21.9312	20.1943	20.6	20.4421		19.8227	19.4104	20.3		18.7	18.8	19.6	19.1	19.1		19.5769	19.1328
2013	10	9	20.4427	21.7621	20.0378	20.5	20.2973		19.6697	19.2577	20.2		18.6	18.7	19.5	19	18.9		19.4387	19.0099
2013	10	10	20.7011	21.8153	20.138	20.4	20.3812		19.763	19.3519	20.1		18.5	18.6	19.4	18.9	18.9		19.529	19.0855
2013	10	11	20.4355	21.6252	19.953	20.4	20.2136		19.5848	19.1733	20.1		18.6	18.7	19.5	19	18.9		19.3675	18.943
2013	10	12	20.6929	21.6865	20.0595	20.3	20.305		19.6859	19.2748	20		18.5	18.6	19.4	18.9	18.9		19.465	19.0254
2013	10	13	20.8189	21.698	20.1028	20.2	20.3434		19.7291	19.3175	19.9		18.4	18.5	19.3	18.7	18.8		19.5088	19.062
2013	10	14	20.7805	21.6366	20.059	20	20.306		19.6903	19.2774	19.8		18.1	18.2	19	18.5	18.5		19.4763	19.033
2013	10	15	20.7063	21.5585	19.9952	20	20.2511		19.6325	19.2182	19.7		18.1	18.2	19	18.5	18.5		19.4264	18.9889
2013	10	16	20.899	21.6118	20.0821	19.9	20.331		19.7199	19.3044	19.6		18	18.1	18.9	18.4	18.4		19.5111	19.0619
2013	10	17	21.1066	21.683	20.1851	19.7	20.4278		19.8249	19.4076	19.4		17.8	17.9	18.6	18.1	18.2		19.612	19.1499
2013	10	18	21.4368	21.8251	20.365	19.4	20.596		20.0061	19.5864	19.2		17.4	17.6	18.3	17.8	17.8		19.7836	19.3
2013	10	19	21.5971	21.8977	20.4586	19.3	20.6906		20.1074	19.6842	19.1		17.3	17.4	18.2	17.7	17.7		19.881	19.3868
2013	10	20	21.8072	22.0013	20.5843	19.1	20.8159		20.2412	19.8141	18.9		17.1	17.3	18	17.5	17.5		20.0084	19.5002
2013	10	21	21.7252	21.9683	20.5492	18.9	20.7996		20.2221	19.7901	18.7		16.8	17	17.7	17.2	17.2		19.994	19.491
2013	10	22	21.3797	21.8002	20.3599	18.5	20.6447		20.0539	19.6171	18.4		16.3	16.6	17.2	16.8	16.8		19.8414	19.3614
2013	10	23	20.6885	21.4457	19.9619	18.2	20.3002		19.6821	19.241	18		15.8	16.1	16.8	16.3	16.3		19.5002	19.0669
2013	10	24	19.9506	21.0395	19.5155	17.9	19.9063		19.2585	18.8145	17.8		15.5	15.8	16.4	15.9	16		19.111	18.7288
2013	10	25	19.3626	20.6793	19.1334	17.8	19.5632		18.891	18.446	17.7		15.5	15.8	16.4	16	16		18.7741	18.4342
2013	10	26	19.3629	20.5904	19.0713	17.8	19.5014		18.8274	18.3831	17.7		15.7	15.9	16.5	16.1	16.1		18.719	18.3835
2013	10	27	19.551	20.6007	19.1219	17.8	19.541		18.873	18.4294	17.6		15.8	16	16.6	16.2	16.2		18.7651	18.4209
2013	10	28	18.9599	20.2392	18.7412	17.6	19.1978		18.5057	18.0615	17.5		15.6	15.8	16.4	16	16		18.4284	18.1261
2013	10	29	18.1984	19.7736	18.2494	17.4	18.7506		18.0275	17.5838	17.3		15.4	15.6	16.1	15.8	15.8		17.9889	17.7404
2013	10	30	17.9685	19.5456	18.0413	17.3	18.5508		17.8171	17.3758	17.2		15.3	15.5	16	15.7	15.7		17.7979	17.569
2013	10	31	17.747	19.3206	17.8385	17.2	18.3548		17.611	17.1725	17.1		15.3	15.4	16	15.6	15.7		17.6109	17.4008
2013	11	1	17.516	19.0901	17.6309	17	18.1538		17.3997	16.9642	16.9		15	15.2	15.7	15.4	15.4		17.4191	17.2282
2013	11	2	17.1574	18.7954	17.3513	17	17.8876		17.1184	16.686	16.9		15.3	15.4	15.9	15.6	15.6		17.1623	16.9987
2013	11	3	16.7303	18.4606	17.029	17	17.5813		16.7945	16.3657	16.9		15.4	15.4	16	15.7	15.7		16.8661	16.7343
2013	11	4	16.9276	18.426	17.0558	17	17.5847		16.8045	16.3804	16.8		15.4	15.4	16	15.6	15.7		16.8796	16.7386
2013	11	5	16.5061	18.1033	16.746	16.9	17.2907		16.4936	16.0728	16.8		15.4	15.4	15.9	15.6	15.7		16.5953	16.4847
2013	11	6	16.6608	18.0565	16.7571	16.8	17.2811		16.4894	16.0732	16.7		15.3	15.3	15.9	15.5	15.6		16.5956	16.4778
2013	11	7	16.3137	17.7771	16.4957	16.5	17.0311		16.2258	15.8128	16.4		14.9	14.9	15.5	15.1	15.2		16.3552	16.2622
2013	11	8	15.9593	17.4876	16.2257	16.2	16.7717		15.9524	15.5431	16.1		14.5	14.6	15.1	14.8	14.8		16.1057	16.0383
2013	11	9	15.5681	17.1736	15.9304	16	16.488		15.6533	15.2481	15.9		14.2	14.4	14.8	14.5	14.6		15.8324	15.7931
2013	11	10	15.4373	16.981	15.778	15.9	16.3301		15.49	15.0897	15.8		14.1	14.3	14.7	14.4	14.5		15.6851	15.6569
2013	11	11	15.1229	16.7017	15.5251	15.9	16.083		15.2305	14.8348	15.8		14.3	14.4	14.9	14.6	14.7		15.4485	15.4432
2013	11	12	15.0881	16.5569	15.4286	15.8	15.9744		15.1205	14.73	15.7		14.3	14.3	14.8	14.5	14.6		15.3506	15.3497
2013	11	13	14.5664	16.1794	15.0621	15.7	15.6261		14.7521	14.3659	15.6		14.1	14.2	14.6	14.4	14.5		15.0129	15.0481
2013	11	14	14.3962	15.9629	14.886	15.7	15.4448		14.5641	14.1834	15.6		14.2	14.2	14.7	14.4	14.5		14.8426	14.8911
2013	11	15	14.156	15.7147	14.6728	15.7	15.2306		14.3407	13.9654	15.6		14.3	14.3	14.8	14.5	14.6		14.6395	14.7056
2013	11	16	13.7945	15.4062	14.3909	15.7	14.9548		14.051	13.6811	15.6		14.5	14.4	14.9	14.6	14.8		14.3747	14.4665
2013	11	17	13.6018	15.176	14.2014	15.8	14.7599		13.8488	13.4848	15.7		14.6	14.5	15	14.8	14.9		14.1912	14.2975
2013	11	18	13.6118	15.0482	14.129	15.9	14.6699		13.7595	13.4016	15.7		14.9	14.7	15.2	15	15.1		14.1123	14.2195
2013	11	19	14.0257	15.1306	14.2941	16	14.7944		13.9006	13.5486	15.8		15.1	14.9	15.4	15.1	15.2		14.2469	14.3279
2013	11	20	13.9429	14.9937	14.1972	15.9	14.6903		13.7944	13.4465	15.7		14.9	14.7	15.3	15	15.1		14.152	14.2383
2013	11	21	14.0462	14.9525	14.2081	15.7	14.6835		13.7928	13.4489	15.5		14.6	14.5	15	14.7	14.8		14.1541	14.2334
2013	11	22	13.9061	14.8021	14.0888	15.5	14.5629		13.668	13.3272	15.4		14.4	14.3	14.8	14.5	14.6		14.0417	14.1297
2013	11	23	13.8584	14.6975	14.0213	15.5	14.4888		13.5932	13.2555	15.3		14.3	14.2	14.7	14.4	14.6		13.9758	14.0663
2013	11	24	13.8308	14.6068	13.9676	15.4	14.4279		13.5325	13.1977	15.3		14.2	14.1	14.6	14.4	14.5		13.9227	14.0146
2013	11	25	13.8025	14.5202	13.9162	15.2	14.3703		13.4749	13.1427	15		13.9	13.9	14.3	14.1	14.2		13.8725	13.9658
2013	11	26	13.1773	14.1425	13.5283	14.9	14.0129		13.0943	12.7641	14.8		13.5	13.5	14	13.7	13.9		13.5228	13.6566
2013	11	27	12.5205	13.7283	13.1062	14.5	13.6202		12.6766	12.3494	14.5		13	13	13.5	13.2	13.4		13.1387	13.3163
2013	11	28	12.0327	13.377	12.7643	14.1	13.2945		12.3321	12.0093	14.1		12.3	12.5	12.9	12.6	12.8		12.8225	13.0336
2013	11	29	11.6236	13.0527	12.4585	13.7	12.9979		12.0196	11.7022	13.8		11.9	12.1	12.5	12.2	12.4		12.5361	12.776
2013	11	30	11.2091	12.718	12.1444	13.4	12.6917		11.6973	11.3857	13.4		11.5	11.7	12	11.8	12		12.2405	12.5097
2013	12	1	10.9271	12.4416	11.9007	13.3	12.4464		11.4409	11.1358	13.4		11.5	11.7	12	11.8	12		12.006	12.296
2013	12	2	10.929	12.3044	11.818	13.5	12.3441		11.3388	11.0407	13.5		12	12	12.4	12.2	12.3		11.9146	12.2064
2013	12	3	10.5089	11.9693	11.5046	13.5	12.0375		11.0161	10.7243	13.5		12.1	12.2	12.5	12.3	12.5		11.6186	11.9394
2013	12	4	10.3016	11.7317	11.3066	13.4	11.8319		10.8028	10.5179	13.4		12.1	12.1	12.4	12.3	12.4		11.4239	11.7599
2013	12	5	10.1697	11.5332	11.1533	13.1	11.6662		10.6324	10.3546	13.1		11.7	11.7	12	11.9	12		11.2691	11.615
2013	12	6	10.3404	11.4892	11.1758	12.8	11.6585		10.6319	10.3613	12.8		11.2	11.3	11.6	11.5	11.6		11.2717	11.6073
2013	12	7	10.8532	11.6313	11.4056	12.5	11.8395		10.8339	10.5698	12.5		10.9	11	11.2	11.1	11.3		11.4618	11.7638
2013	12	8	11.1408	11.6919	11.5298	12.2	11.9327		10.94	10.6806	12.2		10.5	10.7	10.8	10.7	10.9		11.5629	11.8447
2013	12	9	11.1047	11.6106	11.4832	11.9	11.8774		10.8852	10.6291	12		10.3	10.4	10.6	10.5	10.7		11.5146	11.7969
2013	12	10	11.367	11.68	11.6073	11.8	11.9758		10.9955	10.7428	11.9		10.3	10.4	10.6	10.5	10.7		11.6193	11.8826
2013	12	11	11.8951	11.8963	11.8928	11.7	12.2222		11.2644	11.0143	11.8		10.1	10.3	10.4	10.4	10.5		11.8709	12.0972
2013	12	12	12.1235	11.9897	12.026	11.6	12.3384		11.3917	11.1424	11.7		10.1	10.2	10.3	10.3	10.5		11.991	12.1993
2013	12	13	12.1624	12	12.0579	11.5	12.367		11.424	11.1746	11.6		10.2	10.3	10.4	10.4	10.5		12.0229	12.2256
2013	12	14	11.5416	11.6861	11.7152	11.4	12.0617		11.0965	10.8462	11.5		10.1	10.1	10.2	10.2	10.4		11.7211	11.9619
2013	12	15	10.8421	11.3077	11.3071	11.2	11.6926		10.7013	10.4514	11.3		9.9	9.9	10	10	10.2		11.3567	11.6423
2013	12	16	10.8866	11.2706	11.3005	10.8	11.6765		10.6875	10.44	10.9		9.4	9.5	9.6	9.6	9.8		11.3458	11.6286
2013	12	17	11.231	11.3882	11.4687	10.7	11.8179		10.8429	10.5979	10.8		9.3	9.4	9.4	9.5	9.6		11.4919	11.7519
2013	12	18	11.0283	11.2535	11.3399	10.8	11.6977		10.7158	10.4717	10.9		9.6	9.6	9.7	9.7	9.9		11.3758	11.6483
2013	12	19	10.2831	10.8446	10.898	10.8	11.2963		10.2861	10.0429	10.9		9.8	9.8	9.8	9.9	10.1		10.9791	11.3002
2013	12	20	10.3641	10.8164	10.9038	11	11.2886		10.2818	10.0418	11		10.2	10.1	10.1	10.2	10.4		10.977	11.2935
2013	12	21	10.2958	10.723	10.8315	10.9	11.2128		10.2036	9.96624	10.9		10.1	10	10	10.1	10.3		10.9062	11.2276
2013	12	22	10.3727	10.7033	10.8431	10.8	11.212		10.2061	9.97161	10.9		10.1	10	10	10.1	10.3		10.9102	11.2269
2013	12	23	10.2818	10.6081	10.765	10.9	11.1325		10.1237	9.89147	10.9		10.2	10.1	10.1	10.2	10.4		10.8354	11.1579
2013	12	24	10.098	10.4672	10.6342	10.7	11.0057		9.99024	9.76031	10.7		9.9	9.8	9.9	10	10.2		10.7131	11.0477
2013	12	25	9.97209	10.3512	10.5333	10.5	10.9044		9.88458	9.65728	10.6		9.7	9.7	9.7	9.8	10		10.6166	10.9596
2013	12	26	10.3193	10.4681	10.7002	10.5	11.0421		10.0362	9.81204	10.5		9.8	9.7	9.7	9.9	10		10.7586	11.0789
2013	12	27	10.8704	10.7046	10.9969	10.4	11.2997		10.3161	10.0943	10.5		9.7	9.7	9.7	9.8	10		11.0193	11.3027
2013	12	28	11.0443	10.7803	11.0983	10.6	11.3885		10.4129	10.1917	10.6		10.1	9.9	10	10.1	10.3		11.1101	11.3803
2013	12	29	11.1359	10.8233	11.1581	10.8	11.442		10.4713	10.2501	10.8		10.6	10.3	10.4	10.5	10.7		11.1651	11.4274
2013	12	30	10.7893	10.6535	10.9711	10.9	11.2758		10.2928	10.0711	10.9		10.7	10.4	10.5	10.6	10.8		11.0005	11.2837
2013	12	31	10.3813	10.4388	10.7374	10.8	11.0647		10.0666	9.84507	10.8		10.5	10.3	10.4	10.5	10.7		10.7915	11.1007
2014	1	1	10.5988	10.5176	10.8463	10.7	11.1562		10.167	9.94705	10.7		10.4	10.2	10.2	10.4	10.6		10.8854	11.1801
2014	1	2	10.8603	10.6295	10.9885	10.7	11.2799		10.3014	10.0826	10.7		10.3	10.2	10.2	10.3	10.5		11.0107	11.2876
2014	1	3	10.8124	10.6007	10.964	10.5	11.257		10.2774	10.0588	10.5		10	9.9	9.9	10.1	10.2		10.9891	11.2679
2014	1	4	10.0235	10.2039	10.5171	10.2	10.8561		9.84649	9.6276	10.2		9.5	9.5	9.5	9.6	9.8		10.59	10.9199
2014	1	5	9.48243	9.89755	10.1863	9.9	10.5516		9.52088	9.30382	9.9		9	9.1	9	9.2	9.3		10.2886	10.6548
2014	1	6	8.5707	9.38864	9.6309	9.6	10.0414		8.97486	8.76059	9.7		8.6	8.8	8.7	8.9	9		9.78301	10.2105
2014	1	7	7.75432	8.8938	9.10541	9.6	9.54987		8.45066	8.24135	9.7		8.8	8.8	8.7	8.9	9.1		9.29771	9.78155
2014	1	8	7.11749	8.46132	8.66332	9.8	9.12596		8.00077	7.79839	9.8		9.1	9.1	9	9.2	9.4		8.88141	9.41055
2014	1	9	7.07924	8.30803	8.55016	9.7	8.99116		7.86326	7.6696	9.8		9.1	9.1	9	9.2	9.4		8.75477	9.29008
2014	1	10	7.39098	8.33722	8.64469	9.7	9.04291		7.92647	7.74165	9.7		9.1	9.1	9	9.2	9.4		8.81413	9.33159
2014	1	11	8.13215	8.60195	9.00196	9.7	9.33374		8.24621	8.06956	9.7		9.2	9.1	9	9.3	9.4		9.11115	9.58106
2014	1	12	8.81464	8.87684	9.35621	9.9	9.62999		8.57005	8.39948	9.9		9.6	9.5	9.4	9.6	9.8		9.4117	9.83591
2014	1	13	9.498	9.18577	9.73612	10	9.95649		8.92485	8.75854	9.9		9.8	9.6	9.5	9.8	9.9		9.74069	10.1176
2014	1	14	10.2638	9.56647	10.1853	10	10.352		9.35236	9.18859	10		9.8	9.7	9.6	9.8	10		10.1368	10.4599
2014	1	15	10.937	9.93325	10.6045	10.2	10.7282		9.75736	9.59414	10.1		10.2	10	9.9	10.2	10.3		10.5119	10.7861
2014	1	16	10.709	9.87988	10.5294	10.3	10.6687		9.69186	9.52685	10.2		10.3	10.1	10	10.3	10.4		10.4504	10.7344
2014	1	17	10.4972	9.82067	10.4508	10.6	10.6037		9.62083	9.45464	10.4		10.7	10.4	10.4	10.6	10.8		10.3838	10.6777
2014	1	18	10.3645	9.78842	10.4062	10.7	10.5669		9.58048	9.41374	10.6		10.9	10.6	10.6	10.8	11		10.3456	10.6451
2014	1	19	10.7068	9.98328	10.6242	11	10.7632		9.79143	9.62491	10.9		11.5	11.1	11.1	11.3	11.5		10.5404	10.8148
2014	1	20	11.0258	10.1792	10.8374	11.1	10.9581		10.0003	9.83322	11		11.6	11.2	11.2	11.4	11.6		10.733	10.9836
2014	1	21	10.9031	10.1672	10.8067	11.2	10.9375		9.97635	9.80777	11		11.6	11.3	11.3	11.5	11.7		10.7097	10.9654
2014	1	22	10.856	10.184	10.8113	11.5	10.9467		9.9848	9.8152	11.3		12.1	11.7	11.8	11.9	12.1		10.7164	10.9728
2014	1	23	10.6613	10.123	10.7276	11.6	10.8759		9.90729	9.7368	11.4		12.1	11.7	11.8	12	12.2		10.6433	10.9105
2014	1	24	10.1021	9.87135	10.4284	11.7	10.61		9.62023	9.4492	11.5		12.2	11.8	11.9	12.1	12.2		10.3759	10.6786
2014	1	25	9.38122	9.51494	10.0185	11.7	10.2394		9.22154	9.05131	11.5		12	11.7	11.8	11.9	12.1		10.0051	10.3551
2014	1	26	9.25097	9.42115	9.92187	11.6	10.1418		9.11834	8.95121	11.4		11.8	11.5	11.6	11.7	11.9		9.90831	10.2679
2014	1	27	9.81074	9.66606	10.2159	11.6	10.392		9.39002	9.2269	11.4		11.7	11.5	11.6	11.7	11.9		10.1591	10.4827
2014	1	28	10.0473	9.77741	10.347	11.5	10.5019		9.50934	9.34869	11.3		11.5	11.3	11.4	11.5	11.7		10.2684	10.576
2014	1	29	10.0881	9.8027	10.3752	11.6	10.5218		9.53133	9.37249	11.4		11.7	11.5	11.6	11.7	11.8		10.2873	10.5912
2014	1	30	10.2714	9.90031	10.4856	11.6	10.6153		9.63254	9.47559	11.4		11.6	11.5	11.5	11.7	11.8		10.3797	10.6704
2014	1	31	10.3304	9.94402	10.531	11.6	10.6522		9.67239	9.51689	11.4		11.5	11.4	11.5	11.6	11.7		10.415	10.7004
2014	2	1	10.4192	10.0043	10.5944	11.8	10.7054		9.72974	9.57566	11.6		11.8	11.6	11.7	11.8	12		10.4665	10.7445
2014	2	2	10.1587	9.89472	10.4614	11.8	10.5835		9.59845	9.4454	11.6		11.8	11.7	11.7	11.9	12		10.343	10.6366
2014	2	3	10.315	9.97953	10.5559	11.9	10.6622		9.68369	9.53272	11.6		11.8	11.6	11.7	11.8	12		10.4203	10.7026
2014	2	4	11.0508	10.3574	10.9841	11.7	11.0405		10.0912	9.9425	11.5		11.5	11.5	11.5	11.6	11.7		10.7963	11.0288
2014	2	5	11.7803	10.7621	11.4312	11.6	11.4421		10.5225	10.3744	11.4		11.3	11.3	11.3	11.5	11.6		11.194	11.3759
2014	2	6	12.0189	10.9515	11.6194	11.6	11.6186		10.7099	10.5604	11.4		11.2	11.2	11.2	11.4	11.5		11.3655	11.528
2014	2	7	11.5382	10.7899	11.4015	11.6	11.4335		10.5075	10.3557	11.4		11.3	11.2	11.3	11.4	11.5		11.1755	11.3661
2014	2	8	11.2949	10.7202	11.298	11.7	11.3452		10.4106	10.258	11.5		11.4	11.4	11.4	11.6	11.7		11.0833	11.2878
2014	2	9	11.1244	10.6731	11.2252	11.8	11.2813		10.3404	10.1879	11.6		11.5	11.5	11.5	11.7	11.8		11.016	11.2303
2014	2	10	11.551	10.9118	11.484	11.8	11.5115		10.5875	10.4361	11.6		11.6	11.5	11.5	11.7	11.8		11.2428	11.428
2014	2	11	11.5465	10.9534	11.5103	12	11.5372		10.6136	10.4621	11.8		11.9	11.8	11.8	12	12.1		11.2645	11.4484
2014	2	12	11.9538	11.1957	11.7677	12.2	11.7688		10.8615	10.7105	11.9		12.1	12	12	12.2	12.3		11.4919	11.6474
2014	2	13	12.148	11.3469	11.9146	12.2	11.9047		11.0057	10.8543	11.9		12.1	11.9	12	12.1	12.2		11.623	11.7636
2014	2	14	12.2415	11.4526	12.0072	12.1	11.9929		11.0983	10.9461	11.8		11.8	11.8	11.8	11.9	12		11.7062	11.8384
2014	2	15	12.2863	11.534	12.0714	12.1	12.0558		11.1635	11.0105	11.8		11.8	11.7	11.8	11.9	12		11.764	11.8912
2014	2	16	12.3588	11.6269	12.1491	12.1	12.1302		11.2414	11.0877	11.9		11.9	11.8	11.9	12	12.1		11.8334	11.954
2014	2	17	12.6509	11.8276	12.3506	12	12.315		11.438	11.2839	11.8		11.6	11.6	11.6	11.8	11.9		12.0129	12.1125
2014	2	18	12.9589	12.0444	12.567	12.1	12.5149		11.6505	11.4956	11.8		11.7	11.7	11.7	11.9	12		12.2071	12.2843
2014	2	19	12.7726	12.0252	12.5086	12.2	12.4711		11.6001	11.4434	12		12	11.9	11.9	12.1	12.2		12.1574	12.2445
2014	2	20	12.8581	12.1275	12.5942	12.3	12.5532		11.6859	11.5284	12		12.1	12	12	12.2	12.3		12.2339	12.3138
2014	2	21	13.169	12.3408	12.8072	12.3	12.7488		11.894	11.736	12.1		12.1	12	12	12.2	12.3		12.4239	12.4818
2014	2	22	13.4503	12.5483	13.0099	12.5	12.9372		12.0937	11.9347	12.2		12.3	12.2	12.3	12.4	12.5		12.606	12.6435
2014	2	23	13.9271	12.8594	13.3284	12.6	13.2306		12.4063	12.246	12.3		12.5	12.4	12.4	12.6	12.7		12.8926	12.8965
2014	2	24	14.1431	13.056	13.5092	12.7	13.4042		12.5891	12.4265	12.4		12.6	12.5	12.6	12.7	12.8		13.0589	13.0458
2014	2	25	13.8501	13.0035	13.4023	12.8	13.3213		12.4955	12.33	12.5		12.8	12.6	12.7	12.8	12.9		12.9687	12.9724
2014	2	26	13.5265	12.917	13.2631	13.1	13.2055		12.3673	12.1998	12.8		13.2	13	13	13.2	13.3		12.8466	12.8699
2014	2	27	13.5612	12.9892	13.3132	13.3	13.2546		12.4175	12.2496	12.9		13.4	13.2	13.3	13.4	13.5		12.89	12.9102
2014	2	28	13.3152	12.9204	13.2024	13.4	13.1591		12.3123	12.1439	13		13.5	13.3	13.4	13.6	13.6		12.7892	12.8249
2014	3	1	13.2906	12.9474	13.2073	13.5	13.1637		12.3155	12.1475	13.2		13.7	13.5	13.6	13.7	13.8		12.7889	12.8261
2014	3	2	13.2847	12.9803	13.2209	13.4	13.1748		12.326	12.1589	13.1		13.4	13.3	13.4	13.5	13.6		12.7955	12.8328
2014	3	3	13.3502	13.0461	13.2737	13.4	13.2201		12.3735	12.2076	13		13.2	13.1	13.2	13.3	13.4		12.8363	12.8691
2014	3	4	13.5231	13.166	13.3887	13.5	13.3207		12.4806	12.3161	13.2		13.4	13.3	13.4	13.5	13.6		12.9324	12.9534
2014	3	5	13.6128	13.2499	13.4609	13.8	13.3839		12.5473	12.3838	13.4		13.8	13.6	13.7	13.8	13.9		12.991	13.0052
2014	3	6	14.2619	13.6119	13.8519	13.9	13.7322		12.9209	12.7589	13.6		14	13.8	14	14.1	14.1		13.3341	13.3045
2014	3	7	14.4451	13.7679	13.997	13.9	13.866		13.0624	12.9003	13.6		13.8	13.7	13.9	14	14		13.4618	13.4181
2014	3	8	14.5746	13.9005	14.1137	13.9	13.9752		13.1772	13.0146	13.5		13.7	13.6	13.7	13.8	13.9		13.5647	13.5103
2014	3	9	14.8149	14.0887	14.2935	13.8	14.1409		13.3529	13.1899	13.5		13.5	13.5	13.6	13.7	13.8		13.724	13.6516
2014	3	10	14.7031	14.108	14.277	13.8	14.1324		13.3406	13.1766	13.5		13.4	13.5	13.5	13.7	13.7		13.709	13.6417
2014	3	11	14.3865	14.0162	14.1365	13.8	14.0109		13.2071	13.0426	13.5		13.3	13.4	13.5	13.6	13.6		13.5817	13.5334
2014	3	12	14.3692	14.0549	14.1526	13.7	14.0253		13.2209	13.057	13.4		13.1	13.3	13.3	13.4	13.4		13.591	13.5429
2014	3	13	14.2266	14.0279	14.095	13.7	13.9729		13.1629	12.9999	13.4		13.1	13.2	13.3	13.4	13.4		13.5337	13.4941
2014	3	14	14.2533	14.0762	14.1274	13.8	13.9988		13.1897	13.0282	13.4		13.2	13.3	13.3	13.5	13.5		13.5551	13.5131
2014	3	15	14.2365	14.102	14.1348	13.6	14.0019		13.1921	13.0322	13.3		13	13.1	13.1	13.2	13.3		13.5538	13.5122
2014	3	16	13.9538	13.9937	13.9898	13.5	13.8679		13.047	12.8887	13.2		12.8	12.9	12.9	13.1	13.1		13.4158	13.3921
2014	3	17	13.7401	13.9061	13.8743	13.4	13.757		12.9274	12.7718	13.2		12.6	12.8	12.8	13	13		13.3016	13.2918
2014	3	18	13.646	13.8682	13.8202	13.5	13.6985		12.865	12.7126	13.2		12.8	12.9	12.9	13.1	13.1		13.2404	13.2367
2014	3	19	13.7024	13.9009	13.8496	13.7	13.7133		12.8817	12.7331	13.4		13.1	13.1	13.2	13.3	13.3		13.2526	13.2451
2014	3	20	13.9661	14.0389	13.9995	14	13.8362		13.0148	12.8701	13.6		13.6	13.6	13.6	13.8	13.8		13.3726	13.3474
2014	3	21	13.8977	14.0238	13.9699	14.1	13.8008		12.977	12.8353	13.8		13.8	13.8	13.9	14	14		13.3342	13.3124
2014	3	22	13.768	13.9749	13.9032	14.3	13.7313		12.9027	12.7643	13.9		14	13.9	14	14.2	14.2		13.262	13.2477
2014	3	23	13.8493	14.0246	13.9523	14.3	13.7638		12.9386	12.8041	13.9		14	14	14.1	14.2	14.2		13.292	13.2715
2014	3	24	13.7972	14.0116	13.9286	14.3	13.732		12.9051	12.7742	13.9		13.9	13.9	14	14.1	14.1		13.2576	13.2394
2014	3	25	13.8875	14.0668	13.9844	14.4	13.7705		12.9475	12.8204	14		14.1	14	14.1	14.3	14.3		13.2936	13.2683
2014	3	26	13.9516	14.1126	14.0284	14.4	13.7991		12.9792	12.8558	14.1		14	14.1	14.1	14.3	14.3		13.3196	13.2887
2014	3	27	13.8741	14.0907	13.994	14.4	13.7582		12.9358	12.8159	14.1		14	14	14.1	14.2	14.2		13.2761	13.2487
2014	3	28	13.579	13.9575	13.8334	14.6	13.6036		12.7703	12.6538	14.2		14.2	14.2	14.3	14.4	14.4		13.1194	13.1099
2014	3	29	13.4581	13.8979	13.7625	14.5	13.5264		12.6886	12.5766	14.1		14	14.1	14.1	14.3	14.3		13.0405	13.0381
2014	3	30	13.325	13.828	13.682	14.4	13.4394		12.5968	12.4893	14.1		13.8	14	14	14.2	14.1		12.9522	12.9576
2014	3	31	13.5641	13.9377	13.8099	14.5	13.5376		12.7046	12.6024	14.1		13.9	14	14	14.2	14.1		13.0491	13.0379
2014	4	1	13.786	14.0503	13.9371	14.6	13.6376		12.814	12.7164	14.2		14.1	14.2	14.2	14.4	14.3		13.1473	13.12
2014	4	2	14.2023	14.2688	14.1822	14.7	13.8452		13.0387	12.9453	14.3		14.2	14.3	14.3	14.5	14.4		13.3524	13.2958
2014	4	3	14.9276	14.6571	14.6155	14.7	14.225		13.448	13.358	14.3		14.2	14.3	14.3	14.5	14.4		13.7287	13.6216
2014	4	4	15.4872	14.9919	14.9758	14.8	14.5463		13.7927	13.7044	14.4		14.3	14.4	14.4	14.6	14.5		14.0449	13.8971
2014	4	5	15.9134	15.28	15.2739	15	14.8168		14.0818	13.9937	14.6		14.5	14.6	14.6	14.8	14.8		14.3094	14.129
2014	4	6	16.5613	15.69	15.7057	15.1	15.2103		14.5025	14.4139	14.7		14.6	14.7	14.7	14.9	14.8		14.696	14.4683
2014	4	7	16.5619	15.8003	15.784	15	15.2932		14.5876	14.4965	14.6		14.5	14.6	14.6	14.8	14.7		14.7712	14.5382
2014	4	8	16.5195	15.8812	15.83	15	15.3463		14.6407	14.5474	14.6		14.4	14.6	14.6	14.8	14.7		14.8168	14.5823
2014	4	9	16.326	15.8782	15.7821	15.1	15.3139		14.6021	14.5068	14.7		14.5	14.6	14.6	14.8	14.7		14.7775	14.552
2014	4	10	16.3084	15.9473	15.8218	15	15.3572		14.6456	14.5489	14.6		14.2	14.4	14.4	14.6	14.5		14.8143	14.5873
2014	4	11	16.3963	16.0623	15.9162	14.8	15.4482		14.7406	14.643	14.4		13.8	14.1	14.1	14.3	14.2		14.899	14.6639
2014	4	12	16.9907	16.4264	16.2967	14.7	15.795		15.111	15.0129	14.3		13.7	14	13.9	14.1	14		15.239	14.9627
2014	4	13	17.8506	16.9416	16.8424	14.8	16.2941		15.6444	15.5448	14.4		13.9	14.1	14.1	14.3	14.2		15.7301	15.3943
2014	4	14	18.2447	17.2555	17.1449	15	16.5827		15.9496	15.8464	14.5		14.2	14.4	14.4	14.6	14.5		16.0095	15.6438
2014	4	15	18.106	17.3134	17.1493	15.1	16.6071		15.9699	15.8619	14.7		14.3	14.6	14.5	14.8	14.6		16.0246	15.6641
2014	4	16	17.5271	17.1383	16.891	15.2	16.3939		15.7349	15.6225	14.8		14.5	14.7	14.7	14.9	14.8		15.8032	15.4779
2014	4	17	17.0551	16.9838	16.6683	15.4	16.2057		15.5282	15.4133	15		14.9	15	15	15.2	15.1		15.6082	15.3127
2014	4	18	17.0486	17.0342	16.6909	15.7	16.2312		15.5528	15.437	15.2		15.2	15.4	15.3	15.6	15.5		15.6278	15.3325
2014	4	19	17.3992	17.2573	16.9138	16	16.4345		15.7692	15.6532	15.5		15.7	15.7	15.7	16	15.8		15.8253	15.5068
2014	4	20	17.8517	17.542	17.2035	16.2	16.7		16.052	15.9353	15.7		15.9	16	16	16.2	16.1		16.0843	15.7353
2014	4	21	17.9699	17.6759	17.3146	16.3	16.809		16.1656	16.047	15.8		16	16.1	16.1	16.3	16.2		16.1864	15.8282
2014	4	22	18.1105	17.8204	17.4379	16.4	16.9289		16.291	16.1706	15.8		16	16.1	16.1	16.4	16.2		16.2994	15.9307
2014	4	23	18.0104	17.8463	17.4249	16.3	16.9271		16.2853	16.1628	15.8		15.8	15.9	16	16.2	16		16.2909	15.9274
2014	4	24	17.4244	17.6223	17.1287	16.2	16.6701		16.0053	15.8809	15.7		15.6	15.8	15.8	16	15.8		16.0281	15.7023
2014	4	25	17.0274	17.4627	16.9182	16.3	16.4831		15.802	15.6775	15.8		15.6	15.8	15.8	16	15.9		15.8366	15.5374
2014	4	26	17.215	17.5736	17.0263	16.4	16.5763		15.9015	15.7785	15.9		15.8	16	16	16.2	16.1		15.9261	15.6155
2014	4	27	17.7671	17.8716	17.3475	16.5	16.8613		16.2073	16.0858	16		15.9	16.1	16.2	16.4	16.2		16.2067	15.8602
2014	4	28	18.2328	18.1484	17.6367	16.7	17.1222		16.4861	16.365	16.2		16.2	16.3	16.4	16.6	16.4		16.4623	16.0845
2014	4	29	18.322	18.2553	17.7246	17	17.2067		16.5743	16.4523	16.4		16.6	16.7	16.8	17	16.8		16.541	16.1559
2014	4	30	18.4484	18.3798	17.833	17.3	17.3095		16.6822	16.5593	16.7		17	17	17.1	17.3	17.2		16.638	16.2431
2014	5	1	18.4313	18.4343	17.8605	17.4	17.3402		16.7125	16.5885	16.8		17.1	17.2	17.3	17.5	17.3		16.6631	16.2679
2014	5	2	18.3428	18.4483	17.8434	17.5	17.3301		16.699	16.5742	16.9		17	17.1	17.3	17.4	17.2		16.6476	16.2571
2014	5	3	18.1248	18.3906	17.7471	17.5	17.2475		16.6077	16.4824	16.9		17	17.1	17.3	17.4	17.3		16.5601	16.1831
2014	5	4	17.9535	18.3434	17.668	17.6	17.1775		16.5307	16.4056	17		17	17.2	17.3	17.4	17.3		16.4858	16.1199
2014	5	5	17.7354	18.2636	17.5558	17.7	17.0755		16.4197	16.2954	17.1		17.1	17.3	17.4	17.5	17.4		16.3802	16.0286
2014	5	6	18.0689	18.4459	17.7492	17.8	17.2441		16.6008	16.4784	17.2		17.2	17.4	17.5	17.6	17.4		16.5453	16.1721
2014	5	7	18.2586	18.5702	17.8715	17.8	17.3518		16.7157	16.5944	17.2		17.1	17.3	17.5	17.6	17.4		16.6492	16.263
2014	5	8	18.7494	18.8493	18.1697	17.8	17.618		17.001	16.8808	17.2		17	17.2	17.4	17.5	17.3		16.911	16.4917
2014	5	9	18.7599	18.909	18.2089	17.8	17.6568		17.0406	16.92	17.2		17	17.3	17.4	17.5	17.3		16.9448	16.5233
2014	5	10	19.1452	19.1506	18.4582	17.9	17.8828		17.2819	17.1614	17.3		17	17.3	17.4	17.5	17.3		17.1658	16.7174
2014	5	11	19.2777	19.2798	18.5733	18	17.9918		17.3966	17.2751	17.4		17.2	17.4	17.6	17.7	17.5		17.2692	16.8102
2014	5	12	19.9528	19.6782	18.9967	18.1	18.3769		17.8084	17.6864	17.5		17.3	17.6	17.7	17.8	17.6		17.6482	17.1428
2014	5	13	20.2408	19.9086	19.2177	18.1	18.5865		18.0301	17.9057	17.5		17.2	17.5	17.6	17.8	17.5		17.8508	17.3236
2014	5	14	20.2542	20.0086	19.286	18.1	18.6613		18.1063	17.979	17.5		17.1	17.5	17.6	17.7	17.5		17.9185	17.3876
2014	5	15	20.2639	20.1004	19.3465	18.2	18.7282		18.1742	18.0441	17.6		17.2	17.5	17.6	17.8	17.5		17.9785	17.4446
2014	5	16	20.3787	20.2382	19.4616	18.2	18.8429		18.2937	18.1611	17.6		17.3	17.6	17.7	17.8	17.6		18.0864	17.5431
2014	5	17	20.6152	20.435	19.6444	18.5	19.0182		18.4784	18.3435	17.9		17.7	17.9	18.1	18.2	18		18.2548	17.6942
2014	5	18	20.9758	20.6971	19.9004	18.7	19.2599		18.7344	18.5969	18		17.9	18.1	18.3	18.4	18.2		18.4893	17.9031
2014	5	19	21.0185	20.8107	19.9819	18.8	19.348		18.8246	18.6836	18.2		18	18.2	18.4	18.5	18.3		18.57	17.9789
2014	5	20	21.4472	21.1102	20.2783	19	19.6273		19.1207	18.9769	18.3		18.2	18.4	18.6	18.7	18.5		18.8417	18.2207
2014	5	21	21.6805	21.3243	20.4719	18.9	19.8175		19.3203	19.1726	18.3		18.1	18.3	18.5	18.6	18.4		19.0238	18.3854
2014	5	22	21.3828	21.278	20.365	18.9	19.74		19.2315	19.0793	18.3		17.9	18.2	18.4	18.5	18.2		18.9385	18.3177
2014	5	23	21.4243	21.3795	20.4352	19	19.8166		19.3094	19.1541	18.4		18.1	18.4	18.5	18.6	18.4		19.008	18.3835
2014	5	24	21.4165	21.4524	20.4741	19.1	19.8643		19.3566	19.1983	18.5		18.2	18.5	18.7	18.7	18.5		19.0489	18.4242
2014	5	25	21.6388	21.6331	20.6391	19.2	20.0236		19.524	19.3632	18.5		18.2	18.5	18.7	18.7	18.5		19.2015	18.5617
2014	5	26	21.805	21.7901	20.7755	19.2	20.1581		19.6646	19.5011	18.5		18.1	18.4	18.6	18.7	18.5		19.3292	18.6778
2014	5	27	21.6833	21.806	20.7495	19.1	20.1479		19.6493	19.4827	18.5		18	18.3	18.5	18.6	18.3		19.3124	18.6683
2014	5	28	22.0484	22.052	20.9918	19.1	20.3752		19.8903	19.7215	18.5		17.8	18.2	18.4	18.4	18.2		19.5332	18.8648
2014	5	29	22.1384	22.1723	21.0859	19.2	20.4725		19.9907	19.8189	18.6		18	18.3	18.6	18.6	18.3		19.6237	18.9486
2014	5	30	22.0706	22.2127	21.0891	19.4	20.488		20.0032	19.8284	18.7		18.3	18.6	18.8	18.8	18.6		19.6327	18.9615
2014	5	31	21.8575	22.173	21.0035	19.6	20.4225		19.9288	19.7514	18.9		18.6	18.8	19.1	19.1	18.9		19.5612	18.9038
2014	6	1	21.4563	22.0264	20.8011	19.6	20.2493		19.7393	19.5598	19		18.7	18.9	19.2	19.2	19		19.3831	18.7524
2014	6	2	21.2752	21.9684	20.7087	19.8	20.1699		19.6517	19.4715	19.2		18.9	19.1	19.4	19.4	19.2		19.2996	18.6819
2014	6	3	21.1177	21.9124	20.6234	20	20.0944		19.5689	19.3887	19.3		19.1	19.3	19.6	19.6	19.4		19.2207	18.6146
2014	6	4	21.5649	22.1475	20.8764	20	20.3192		19.81	19.6307	19.3		19.1	19.3	19.6	19.5	19.3		19.4421	18.808
2014	6	5	21.901	22.3456	21.0808	20.2	20.5043		20.0074	19.8282	19.5		19.4	19.5	19.9	19.8	19.6		19.623	18.9673
2014	6	6	22.3443	22.6085	21.3555	20.4	20.7547		20.2748	20.095	19.7		19.5	19.7	20	20	19.8		19.8688	19.1835
2014	6	7	22.649	22.818	21.5631	20.6	20.9488		20.4807	20.2993	19.9		19.8	19.9	20.3	20.2	20		20.0575	19.3512
2014	6	8	23.4228	23.2679	22.0432	20.6	21.3884		20.9507	20.7675	19.9		19.7	19.9	20.3	20.2	20		20.491	19.7324
2014	6	9	24.2073	23.7502	22.5494	20.7	21.8579		21.4513	21.2647	20		19.7	20	20.3	20.2	20		20.9528	20.1402
2014	6	10	24.8206	24.1732	22.9766	20.9	22.263		21.8813	21.6895	20.1		19.9	20.2	20.5	20.5	20.2		21.349	20.4927
2014	6	11	24.9251	24.3607	23.1257	20.9	22.424		22.0474	21.8489	20.2		20	20.2	20.6	20.5	20.2		21.5005	20.6337
2014	6	12	25.0943	24.574	23.3054	21	22.6117		22.2425	22.0374	20.3		20	20.2	20.6	20.5	20.3		21.6789	20.7979
2014	6	13	24.8655	24.5874	23.2556	21	22.5943		22.2166	22.0045	20.3		19.9	20.2	20.6	20.5	20.3		21.6524	20.7841
2014	6	14	24.5993	24.5629	23.1689	21.1	22.5403		22.152	21.9339	20.4		19.9	20.3	20.6	20.5	20.3		21.5903	20.7381
2014	6	15	24.4521	24.5779	23.1348	21.2	22.5292		22.1345	21.9114	20.5		20.1	20.4	20.7	20.7	20.4		21.5719	20.7291
2014	6	16	24.6441	24.7478	23.2835	21.3	22.6788		22.2907	22.0636	20.6		20.1	20.4	20.8	20.7	20.5		21.7147	20.8595
2014	6	17	24.7187	24.8619	23.3674	21.4	22.7711		22.3851	22.1536	20.7		20.3	20.6	20.9	20.9	20.6		21.8001	20.9402
2014	6	18	25.0042	25.0774	23.5691	21.7	22.9682		22.5924	22.3569	20.9		20.6	20.9	21.3	21.2	20.9		21.9904	21.1118
2014	6	19	25.2681	25.2884	23.7634	21.8	23.1601		22.7938	22.554	21		20.7	21	21.4	21.3	21		22.1752	21.2792
2014	6	20	25.34	25.409	23.8522	21.9	23.2589		22.8948	22.65	21.1		20.9	21.1	21.5	21.4	21.1		22.2669	21.3659
2014	6	21	25.3856	25.5131	23.9234	22.1	23.3413		22.9783	22.7288	21.3		21.1	21.3	21.7	21.6	21.3		22.3424	21.4384
2014	6	22	25.2296	25.513	23.8767	22.2	23.3176		22.9476	22.6934	21.5		21.2	21.4	21.9	21.7	21.5		22.3122	21.4186
2014	6	23	25.8313	25.8751	24.2509	22.4	23.6675		23.3199	23.0622	21.6		21.5	21.6	22.1	22	21.7		22.6557	21.7232
2014	6	24	26.6103	26.3448	24.7411	22.7	24.1256		23.8078	23.5455	21.9		21.8	21.9	22.5	22.2	22		23.1063	22.1223
2014	6	25	26.98	26.6379	25.0182	23	24.3993		24.0957	23.8271	22.2		22.3	22.3	22.9	22.7	22.5		23.3715	22.3618
2014	6	26	27.114	26.821	25.1658	23.2	24.5592		24.2607	23.985	22.4		22.5	22.6	23.2	22.9	22.7		23.5227	22.5027
2014	6	27	27.0978	26.9261	25.2246	23.5	24.6396		24.3401	24.0571	22.6		22.8	22.8	23.5	23.2	23		23.5945	22.5746
2014	6	28	26.9754	26.9691	25.2152	23.7	24.6573		24.3524	24.0626	22.8		23	23	23.7	23.4	23.2		23.6043	22.592
2014	6	29	26.7923	26.9687	25.1611	23.7	24.6323		24.3193	24.0232	22.8		22.8	22.9	23.6	23.2	23		23.5721	22.5721
2014	6	30	27.026	27.1597	25.3325	23.7	24.8059		24.5007	24.1994	22.8		22.7	22.8	23.5	23.1	22.9		23.7389	22.7245
2014	7	1	27.0234	27.2375	25.3728	23.6	24.8632		24.5568	24.2498	22.8		22.5	22.6	23.4	23	22.8		23.7895	22.776
2014	7	2	27.1491	27.3724	25.4814	23.8	24.9802		24.6774	24.3653	23		22.7	22.8	23.5	23.2	22.9		23.9002	22.8793
2014	7	3	26.8628	27.3028	25.356	24	24.888		24.5728	24.2551	23.1		22.8	23	23.7	23.4	23.1		23.8019	22.8009
2014	7	4	26.5656	27.2103	25.2114	24	24.7747		24.4464	24.1242	23.2		22.8	23	23.7	23.3	23.1		23.6837	22.7039
2014	7	5	26.2742	27.1039	25.0581	24	24.6499		24.3084	23.9826	23.2		22.7	22.9	23.6	23.2	23		23.555	22.5966
2014	7	6	26.0329	27.0071	24.9229	23.9	24.5377		24.1848	23.8564	23.1		22.5	22.7	23.5	23.1	22.8		23.4396	22.4999
2014	7	7	25.958	26.9807	24.8743	24	24.4999		24.1422	23.812	23.2		22.5	22.8	23.5	23.1	22.8		23.3995	22.4677
2014	7	8	25.674	26.8469	24.7053	24.1	24.3533		23.9826	23.6508	23.4		22.7	23	23.7	23.3	23.1		23.251	22.3408
2014	7	9	25.2802	26.6464	24.4659	24.3	24.1406		23.7526	23.42	23.5		23	23.2	24	23.5	23.3		23.0375	22.1562
2014	7	10	24.9267	26.4499	24.2387	24.5	23.935		23.5312	23.1987	23.7		23.1	23.4	24.1	23.7	23.5		22.832	21.9775
2014	7	11	24.5569	26.2322	23.994	24.8	23.7104		23.29	22.9586	23.9		23.6	23.7	24.5	24.1	23.8		22.6084	21.7819
2014	7	12	24.3089	26.0621	23.8106	25	23.5372		23.1051	22.7757	24.2		23.9	24	24.8	24.3	24.1		22.4371	21.6307
2014	7	13	24.5496	26.127	23.9014	25	23.6072		23.1826	22.8561	24.1		23.7	23.8	24.7	24.2	24		22.5092	21.6906
2014	7	14	24.3869	26.0067	23.7756	25	23.4863		23.054	22.7294	24.2		23.6	23.8	24.6	24.2	23.9		22.3902	21.585
2014	7	15	24.2863	25.9133	23.6834	25.1	23.3943		22.957	22.6346	24.3		23.7	23.9	24.7	24.2	24		22.3005	21.5044
2014	7	16	24.1043	25.7788	23.5455	25.2	23.2612		22.8157	22.4956	24.4		23.8	24	24.8	24.3	24.1		22.1699	21.388
2014	7	17	24.2334	25.7939	23.5821	25.1	23.2829		22.8415	22.5243	24.3		23.5	23.7	24.6	24.1	23.8		22.1943	21.4062
2014	7	18	24.5229	25.8976	23.7177	24.8	23.3951		22.9643	22.6495	24		22.9	23.3	24.1	23.6	23.4		22.3087	21.503
2014	7	19	24.6518	25.9367	23.774	24.7	23.4397		23.0137	22.7005	24		22.7	23.2	24	23.5	23.2		22.3551	21.5415
2014	7	20	25.0462	26.1142	23.9867	24.6	23.626		23.2153	22.9033	23.9		22.5	23	23.8	23.3	23		22.5424	21.7033
2014	7	21	25.621	26.3985	24.3151	24.4	23.9199		23.5319	23.2202	23.7		22.3	22.7	23.5	23	22.8		22.8365	21.959
2014	7	22	25.96	26.5898	24.5271	24.2	24.1155		23.7415	23.4284	23.6		21.9	22.4	23.2	22.7	22.4		23.0312	22.13
2014	7	23	25.9743	26.6325	24.5629	24.2	24.157		23.7844	23.4688	23.5		21.8	22.4	23.1	22.6	22.4		23.0713	22.1675
2014	7	24	26.1367	26.7458	24.6799	24.2	24.2712		23.9056	23.5875	23.6		22	22.5	23.2	22.7	22.5		23.1841	22.2682
2014	7	25	26.2533	26.8404	24.7731	24.3	24.3656		24.005	23.6841	23.7		22.2	22.6	23.4	22.9	22.7		23.2768	22.3519
2014	7	26	26.2695	26.8868	24.8096	24.5	24.4103		24.0508	23.7266	23.8		22.6	22.9	23.7	23.2	23		23.3197	22.3926
2014	7	27	25.7144	26.6481	24.519	24.6	24.1626		23.7817	23.4538	23.9		22.8	23.1	23.9	23.4	23.2		23.0707	22.1794
2014	7	28	25.3139	26.4595	24.2958	24.8	23.9697		23.5729	23.2426	24.1		23	23.2	24.1	23.6	23.3		22.8778	22.0134
2014	7	29	24.8316	26.2128	24.0129	24.8	23.7197		23.3034	22.9717	24		22.9	23.2	24	23.5	23.3		22.6288	21.7975
2014	7	30	24.4264	25.9845	23.7594	24.7	23.4915		23.0583	22.7264	24		22.8	23.1	23.9	23.4	23.2		22.4026	21.6001
2014	7	31	24.549	26.0023	23.7952	24.7	23.5184		23.0887	22.7579	24		22.9	23.1	24	23.5	23.2		22.4319	21.624
2014	8	1	24.9712	26.1764	24.0082	24.8	23.7053		23.2912	22.9613	24.1		23	23.3	24.1	23.6	23.4		22.6208	21.7871
2014	8	2	25.4221	26.3847	24.2532	24.9	23.9253		23.5282	23.1982	24.2		23.1	23.4	24.2	23.7	23.5		22.8417	21.9793
2014	8	3	25.7833	26.5682	24.4621	25	24.1175		23.7345	23.4031	24.3		23.3	23.5	24.4	23.8	23.6		23.034	22.1479
2014	8	4	25.7957	26.5934	24.4835	25.1	24.1456		23.7634	23.4294	24.4		23.4	23.6	24.5	23.9	23.7		23.0617	22.1744
2014	8	5	25.7468	26.5868	24.4685	25	24.1414		23.7573	23.4206	24.3		23.2	23.4	24.3	23.8	23.6		23.0571	22.1728
2014	8	6	25.9827	26.7172	24.6118	25	24.2782		23.9032	23.5642	24.3		23.1	23.4	24.3	23.7	23.5		23.1936	22.2938
2014	8	7	26.1086	26.8016	24.6986	25	24.3668		23.9967	23.6546	24.3		23.1	23.3	24.2	23.7	23.5		23.2814	22.373
2014	8	8	26.4448	26.993	24.9067	24.8	24.5648		24.2079	23.8625	24.2		22.8	23.1	24	23.4	23.2		23.4782	22.5476
2014	8	9	26.336	26.9757	24.8702	24.7	24.5473		24.1862	23.8365	24		22.5	22.9	23.8	23.2	23		23.4593	22.5353
2014	8	10	25.7273	26.7034	24.5433	24.6	24.2688		23.884	23.5298	23.9		22.4	22.7	23.6	23	22.8		23.1802	22.2963
2014	8	11	25.2501	26.4681	24.2697	24.4	24.032		23.6278	23.2708	23.8		22.1	22.5	23.4	22.8	22.6		22.9441	22.093
2014	8	12	24.6771	26.165	23.9265	24.5	23.7286		23.3009	22.942	23.8		22.2	22.6	23.5	22.9	22.7		22.6425	21.8314
2014	8	13	24.3055	25.9388	23.6812	24.4	23.5075		23.0638	22.7046	23.8		22.2	22.6	23.5	22.9	22.7		22.4244	21.6408
2014	8	14	24.0368	25.751	23.486	24.5	23.3281		22.8722	22.5136	23.9		22.3	22.7	23.5	23	22.8		22.2487	21.4862
2014	8	15	23.9376	25.6398	23.3828	24.5	23.2289		22.7676	22.4102	23.9		22.4	22.7	23.6	23	22.8		22.1536	21.4011
2014	8	16	23.8781	25.5485	23.3037	24.4	23.1509		22.686	22.3299	23.8		22.3	22.6	23.4	22.9	22.7		22.0799	21.3345
2014	8	17	23.9922	25.5451	23.3257	24.4	23.1635		22.7018	22.3472	23.8		22.3	22.6	23.5	22.9	22.7		22.0966	21.3465
2014	8	18	23.9864	25.4914	23.2872	24.4	23.1239		22.6612	22.3075	23.8		22.4	22.7	23.6	23	22.8		22.061	21.3134
2014	8	19	24.1347	25.5172	23.3394	24.3	23.166		22.7084	22.3555	23.7		22.2	22.5	23.4	22.8	22.6		22.1069	21.3514
2014	8	20	24.2667	25.5443	23.3899	24.3	23.2088		22.7559	22.4033	23.7		22.1	22.4	23.3	22.7	22.6		22.153	21.3902
2014	8	21	24.3211	25.541	23.4025	24.4	23.2196		22.7686	22.4157	23.8		22.4	22.6	23.5	23	22.8		22.1668	21.4014
2014	8	22	24.1239	25.4174	23.2754	24.6	23.1066		22.6478	22.2941	24		22.8	23	23.9	23.3	23.2		22.057	21.3053
2014	8	23	24.5638	25.6022	23.5048	24.8	23.3112		22.8692	22.5156	24.2		23.1	23.2	24.2	23.6	23.4		22.2644	21.4849
2014	8	24	25.2732	25.9405	23.9027	24.9	23.671		23.2568	22.9021	24.3		23.3	23.3	24.3	23.7	23.6		22.6259	21.7999
2014	8	25	25.2645	25.9536	23.9148	24.8	23.6932		23.2793	22.9213	24.2		23.1	23.2	24.2	23.6	23.4		22.6487	21.8224
2014	8	26	24.3677	25.5251	23.4201	24.8	23.2624		22.814	22.4518	24.2		23	23.1	24.1	23.5	23.3		22.2193	21.4514
2014	8	27	23.9397	25.2893	23.1613	24.8	23.0342		22.5686	22.2047	24.1		22.9	23.1	24	23.4	23.3		21.9941	21.2557
2014	8	28	23.757	25.1585	23.0295	24.7	22.9161		22.4425	22.078	24.1		22.8	23	24	23.3	23.2		21.8796	21.1553
2014	8	29	23.469	24.9705	22.8346	24.8	22.7403		22.2547	21.8897	24.2		23	23.1	24.1	23.5	23.3		21.7079	21.0048
2014	8	30	23.4418	24.9026	22.7815	25	22.6893		22.2017	21.837	24.3		23.2	23.3	24.3	23.7	23.6		21.6613	20.9625
2014	8	31	23.4916	24.8753	22.7748	24.7	22.6802		22.1936	21.8292	24.1		22.8	23	24	23.3	23.2		21.6564	20.9566
2014	9	1	23.4771	24.8218	22.7362	24.4	22.6438		22.1561	21.7916	23.8		22.1	22.4	23.4	22.7	22.6		21.6243	20.9272
2014	9	2	23.4542	24.7666	22.6951	23.9	22.6058		22.1166	21.7518	23.4		21.4	21.8	22.8	22.1	22		21.5903	20.8965
2014	9	3	23.3468	24.6714	22.6076	23.6	22.5268		22.0329	21.6677	23.1		21	21.4	22.3	21.7	21.5		21.5154	20.8302
2014	9	4	22.9584	24.4356	22.3595	23.4	22.3038		21.7944	21.4285	22.9		20.6	21.1	22	21.4	21.2		21.2969	20.6389
2014	9	5	23.481	24.6369	22.6187	23.2	22.5315		22.0417	21.6767	22.7		20.4	20.9	21.7	21.1	21		21.5291	20.8389
2014	9	6	24.4349	25.0771	23.1425	23	23.0015		22.5487	22.1834	22.5		20.2	20.7	21.5	20.9	20.8		22.0018	21.2498
2014	9	7	25.0826	25.4073	23.5234	22.8	23.3533		22.9264	22.5581	22.4		20	20.5	21.3	20.7	20.6		22.3546	21.559
2014	9	8	25.5476	25.6726	23.8187	22.8	23.6349		23.2271	22.854	22.4		20.2	20.6	21.4	20.9	20.7		22.6358	21.808
2014	9	9	26.0613	25.9777	24.1519	22.9	23.9549		23.5681	23.1892	22.5		20.5	20.9	21.7	21.1	21		22.9543	22.0907
2014	9	10	26.2807	26.1537	24.3288	23.1	24.1397		23.7626	23.3763	22.6		20.9	21.1	22	21.4	21.3		23.1368	22.2566
2014	9	11	26.6745	26.419	24.605	23.1	24.4151		24.0541	23.6601	22.6		21	21.2	22.1	21.5	21.4		23.4094	22.5013
2014	9	12	27.0254	26.6729	24.8627	23.1	24.6769		24.3303	23.9277	22.7		21.1	21.3	22.2	21.6	21.5		23.6677	22.7347
2014	9	13	27.1928	26.8435	25.0201	23.3	24.8516		24.5121	24.1001	22.8		21.5	21.6	22.5	21.9	21.8		23.8384	22.8927
2014	9	14	27.3749	27.0206	25.1834	23.4	25.0323		24.7002	24.2785	22.9		21.7	21.7	22.7	22.1	22		24.015	23.0561
2014	9	15	27.2967	27.0687	25.1973	23.4	25.0802		24.745	24.3133	22.9		21.7	21.7	22.7	22.1	22		24.0588	23.1043
2014	9	16	27.2569	27.1248	25.2234	23.3	25.1372		24.8	24.3586	22.8		21.5	21.6	22.5	21.9	21.8		24.112	23.1603
2014	9	17	26.7936	26.963	25.0017	23.1	24.9713		24.6153	24.1642	22.6		21.1	21.3	22.2	21.6	21.5		23.943	23.0226
2014	9	18	26.2236	26.723	24.6997	22.9	24.7282		24.3485	23.8891	22.5		20.9	21.1	22	21.4	21.3		23.6982	22.8173
2014	9	19	25.8152	26.5352	24.4685	22.6	24.5422		24.1446	23.6785	22.2		20.3	20.6	21.5	20.9	20.8		23.5118	22.6612
2014	9	20	25.6511	26.4492	24.3624	22.3	24.4635		24.0572	23.5857	21.9		19.9	20.3	21.1	20.5	20.4		23.4336	22.5978
2014	9	21	25.4103	26.3181	24.2082	22.3	24.3399		23.9219	23.4455	21.9		19.9	20.2	21.1	20.5	20.4		23.311	22.4953
2014	9	22	25.3108	26.247	24.1279	22.4	24.2797		23.8555	23.3749	21.9		20.2	20.4	21.3	20.7	20.6		23.2523	22.4475
2014	9	23	25.2887	26.2111	24.0902	22.4	24.2564		23.8291	23.3448	22		20.3	20.5	21.4	20.8	20.7		23.2309	22.4318
2014	9	24	25.6178	26.3492	24.2531	22.3	24.4122		23.9956	23.5079	21.9		20.2	20.4	21.3	20.7	20.6		23.3883	22.5716
2014	9	25	25.3206	26.1923	24.0724	22.2	24.2639		23.8341	23.3417	21.8		20	20.2	21.1	20.5	20.4		23.2416	22.4475
2014	9	26	25.4152	26.2168	24.1055	22.1	24.3036		23.8757	23.3798	21.7		20	20.2	21	20.5	20.4		23.2833	22.4865
2014	9	27	25.1327	26.0597	23.9287	22.1	24.1568		23.7162	23.2162	21.7		20.1	20.3	21.2	20.6	20.5		23.1385	22.3636
2014	9	28	25.3875	26.1573	24.0493	22.2	24.273		23.8406	23.3376	21.8		20.3	20.4	21.3	20.7	20.6		23.257	22.4688
2014	9	29	25.0042	25.9513	23.8173	22.1	24.0765		23.6279	23.1207	21.7		20.2	20.3	21.2	20.6	20.5		23.0629	22.3028
2014	9	30	24.3625	25.602	23.4273	22	23.7353		23.26	22.7494	21.6		20	20.2	21	20.5	20.4		22.7251	22.0106
2014	10	1	24.4152	25.5713	23.4136	21.9	23.7246		23.2493	22.7373	21.5		19.9	20	20.9	20.3	20.3		22.7186	22.005
2014	10	2	24.2796	25.4533	23.2984	21.7	23.6242		23.1418	22.6282	21.3		19.6	19.8	20.6	20	20		22.6224	21.9215
2014	10	3	24.1088	25.3156	23.1625	21.4	23.5043		23.0137	22.4984	21.1		19.2	19.4	20.3	19.7	19.7		22.507	21.8211
2014	10	4	23.7897	25.1009	22.9404	21.3	23.3063		22.8017	22.2851	21		19.2	19.4	20.2	19.6	19.6		22.3139	21.6527
2014	10	5	23.232	24.7586	22.5764	21.4	22.979		22.4511	21.9336	21		19.4	19.5	20.4	19.8	19.8		21.9924	21.3718
2014	10	6	23.0333	24.5753	22.4033	21.4	22.8178		22.2803	21.7634	21.1		19.5	19.6	20.5	19.9	19.9		21.8378	21.2346
2014	10	7	22.9395	24.4416	22.2893	21.3	22.7085		22.1656	21.6496	20.9		19.4	19.5	20.3	19.8	19.7		21.7352	21.1424
2014	10	8	23.3578	24.5634	22.4688	21.1	22.8617		22.3336	21.8189	20.7		19	19.2	20	19.5	19.4		21.8947	21.2783
2014	10	9	23.7047	24.6732	22.6263	21	23.0001		22.4847	21.9701	20.6		18.9	19.1	19.9	19.3	19.3		22.0385	21.4017
2014	10	10	23.884	24.7186	22.7029	21	23.0703		22.5615	22.0457	20.7		19.1	19.2	20	19.4	19.4		22.1133	21.4663
2014	10	11	23.9846	24.7352	22.7424	20.8	23.1097		22.6047	22.0871	20.5		18.9	19	19.8	19.3	19.3		22.1568	21.5044
2014	10	12	24.0162	24.7237	22.7468	20.9	23.1195		22.6155	22.0956	20.5		19	19.1	20	19.4	19.4		22.1704	21.5169
2014	10	13	24.0955	24.7384	22.78	20.9	23.1557		22.6547	22.1323	20.5		19.1	19.1	20	19.4	19.4		22.2102	21.5525
2014	10	14	24.2806	24.8098	22.8761	20.8	23.2495		22.7556	22.2305	20.5		19.1	19.1	20	19.4	19.4		22.3072	21.6382
2014	10	15	24.1265	24.7219	22.7855	20.8	23.1785		22.6786	22.1499	20.5		19	19.1	19.9	19.3	19.4		22.2392	21.5811
2014	10	16	23.8073	24.5461	22.5959	20.8	23.018		22.5054	21.9733	20.5		19.2	19.2	20.1	19.5	19.5		22.0821	21.446
2014	10	17	23.1052	24.1682	22.179	20.9	22.6516		22.1111	21.5759	20.5		19.3	19.3	20.2	19.6	19.6		21.72	21.132
2014	10	18	22.5587	23.8398	21.8297	21	22.3395		21.7766	21.24	20.6		19.6	19.4	20.4	19.8	19.8		21.4136	20.8645
2014	10	19	22.2077	23.5891	21.5777	21.1	22.11		21.5319	20.9953	20.7		19.7	19.5	20.5	19.9	19.9		21.1906	20.6682
2014	10	20	22.3383	23.5674	21.593	21.2	22.117		21.5426	21.0068	20.8		19.9	19.7	20.7	20	20.1		21.2043	20.6773
2014	10	21	21.8637	23.2578	21.2744	21.2	21.8276		21.2336	20.6978	20.8		19.9	19.7	20.7	20	20.1		20.9217	20.429
2014	10	22	21.4762	22.9768	20.9949	21	21.5698		20.9594	20.4245	20.7		19.6	19.5	20.5	19.8	19.9		20.6714	20.2078
2014	10	23	21.1534	22.718	20.7457	20.8	21.3364		20.7121	20.1788	20.4		19.2	19.1	20.1	19.4	19.5		20.4461	20.0075
2014	10	24	20.9597	22.5168	20.5661	20.4	21.1633		20.5303	19.9992	20.1		18.7	18.7	19.6	18.9	19		20.2815	19.8595
2014	10	25	20.237	22.0534	20.0869	20.2	20.7219		20.0596	19.5305	19.9		18.3	18.3	19.3	18.6	18.7		19.8492	19.4783
2014	10	26	19.8832	21.7502	19.8012	20.1	20.4481		19.7706	19.2451	19.8		18.3	18.3	19.2	18.6	18.6		19.5854	19.2422
2014	10	27	19.7419	21.5468	19.6335	20.1	20.2781		19.5938	19.0725	19.9		18.4	18.4	19.3	18.7	18.7		19.4257	19.0959
2014	10	28	19.3267	21.212	19.3146	19.9	19.9732		19.2717	18.7546	19.6		18	18	18.9	18.3	18.4		19.1314	18.8326
2014	10	29	18.8425	20.8354	18.9519	19.5	19.6269		18.9056	18.393	19.3		17.4	17.6	18.4	17.8	17.9		18.7962	18.5331
2014	10	30	18.4328	20.4856	18.625	19.3	19.31		18.5718	18.0645	19.1		17.2	17.4	18.2	17.6	17.7		18.491	18.2587
2014	10	31	18.3575	20.2952	18.4847	19.1	19.158		18.416	17.9147	18.9		17	17.2	18	17.4	17.5		18.3509	18.1274
2014	11	1	18.1929	20.069	18.3012	18.9	18.9687		18.2198	17.7243	18.8		16.8	17	17.8	17.2	17.3		18.1733	17.9638
2014	11	2	18.2127	19.938	18.2263	18.7	18.877		18.1285	17.6387	18.5		16.6	16.7	17.5	16.9	17		18.093	17.8848
2014	11	3	18.0211	19.7137	18.0406	18.4	18.6884		17.9326	17.4479	18.3		16.2	16.4	17.2	16.6	16.7		17.9156	17.7221
2014	11	4	18.45	19.798	18.2087	18.4	18.8164		18.0774	17.5983	18.3		16.3	16.5	17.2	16.7	16.8		18.0542	17.8342
2014	11	5	18.7829	19.862	18.3432	18.2	18.9203		18.1951	17.7199	18		16	16.2	16.9	16.4	16.5		18.1673	17.9259
2014	11	6	19.28	20.0284	18.5864	18.1	19.1264		18.4216	17.9492	18		16.1	16.2	16.9	16.4	16.5		18.3813	18.1068
2014	11	7	19.2726	19.9715	18.5623	17.9	19.0995		18.3961	17.9245	17.8		15.8	16	16.7	16.2	16.3		18.3613	18.086
2014	11	8	19.3755	19.9724	18.6019	17.7	19.131		18.433	17.962	17.6		15.6	15.7	16.4	15.9	16		18.3992	18.116
2014	11	9	18.8052	19.6479	18.2638	17.4	18.827		18.1081	17.6366	17.3		15.3	15.5	16.1	15.7	15.7		18.1017	17.8548
2014	11	10	18.0874	19.2295	17.8251	17.3	18.4287		17.6827	17.2116	17.2		15.2	15.3	16	15.5	15.6		17.7109	17.5112
2014	11	11	17.8693	19.0327	17.6504	17	18.2608		17.5064	17.0376	17		14.9	15.1	15.7	15.3	15.4		17.5513	17.3673
2014	11	12	17.7761	18.8951	17.5445	16.9	18.1537		17.3959	16.9296	16.8		14.9	15	15.6	15.2	15.3		17.4526	17.2761
2014	11	13	17.6373	18.7377	17.415	16.6	18.026		17.2629	16.799	16.6		14.5	14.7	15.3	14.9	15		17.3331	17.1669
2014	11	14	17.5664	18.6145	17.3245	16.4	17.9331		17.1676	16.7061	16.4		14.4	14.5	15.1	14.7	14.8		17.2483	17.088
2014	11	15	17.3855	18.4404	17.1741	16.2	17.7874		17.0151	16.5559	16.2		14.2	14.4	14.9	14.5	14.6		17.1106	16.9632
2014	11	16	16.4985	17.9157	16.6218	16	17.2819		16.4753	16.0178	16		13.9	14.1	14.6	14.3	14.3		16.6137	16.5259
2014	11	17	15.6639	17.3863	16.0762	15.8	16.7754		15.9359	15.482	15.8		13.7	13.9	14.4	14.1	14.2		16.1173	16.0869
2014	11	18	15.5769	17.2008	15.9362	15.7	16.6251		15.7815	15.3335	15.7		13.7	13.9	14.4	14	14.1		15.978	15.9567
2014	11	19	15.6078	17.0807	15.8697	15.7	16.5415		15.6986	15.2563	15.7		14	14.1	14.5	14.2	14.3		15.905	15.8844
2014	11	20	15.4045	16.8563	15.6798	15.6	16.3495		15.4987	15.0615	15.6		13.9	13.9	14.4	14.1	14.2		15.7233	15.7181
2014	11	21	15.2817	16.6727	15.5367	15.6	16.1993		15.3437	14.9117	15.5		14	14	14.5	14.2	14.3		15.5833	15.588
2014	11	22	15.4899	16.6569	15.5852	15.4	16.2208		15.3736	14.947	15.4		13.8	13.9	14.3	14	14.2		15.6146	15.6071
2014	11	23	15.5555	16.5882	15.5662	15.3	16.1857		15.3417	14.9194	15.3		13.8	13.8	14.3	14	14.1		15.5885	15.5773
2014	11	24	14.5524	16.0013	14.9482	15.3	15.6172		14.735	14.3156	15.2		13.8	13.8	14.2	14	14.1		15.0293	15.0844
2014	11	25	13.9701	15.5875	14.5425	15.2	15.2306		14.3258	13.9118	15.1		13.8	13.7	14.2	13.9	14.1		14.6535	14.7486
2014	11	26	14.3146	15.6175	14.6524	14.9	15.3013		14.4098	14.0028	14.9		13.3	13.3	13.8	13.5	13.7		14.7349	14.8097
2014	11	27	14.8264	15.7553	14.8769	14.5	15.4795		14.6086	14.2073	14.5		12.8	12.9	13.3	13.1	13.2		14.9225	14.9645
2014	11	28	15.0212	15.7662	14.9441	14.2	15.5236		14.6614	14.2642	14.3		12.5	12.6	13	12.7	12.9		14.9746	15.0034
2014	11	29	14.7864	15.5792	14.7778	14	15.3623		14.4923	14.0978	14		12.1	12.3	12.7	12.4	12.6		14.8209	14.8642
2014	11	30	14.8364	15.5285	14.7689	13.7	15.3408		14.474	14.0828	13.7		11.8	12	12.3	12.1	12.3		14.8069	14.8463
2014	12	1	14.6288	15.3581	14.619	13.5	15.195		14.3214	13.9327	13.5		11.6	11.8	12.1	11.9	12		14.6683	14.7206
2014	12	2	14.1594	15.0544	14.3169	13.3	14.9126		14.0217	13.6356	13.4		11.6	11.7	12	11.8	12		14.3932	14.4761
2014	12	3	13.3842	14.5854	13.8301	13.1	14.4618		13.5414	13.1584	13.1		11.3	11.4	11.7	11.5	11.7		13.9508	14.085
2014	12	4	12.869	14.2193	13.4713	12.9	14.1195		13.1792	12.8011	12.9		11.1	11.2	11.5	11.4	11.5		13.618	13.7875
2014	12	5	12.5377	13.9312	13.2077	12.7	13.859		12.9058	12.5335	12.8		10.9	11.1	11.3	11.2	11.3		13.3675	13.5607
2014	12	6	11.4628	13.2711	12.5194	12.6	13.2173		12.2223	11.8557	12.7		11	11.1	11.3	11.2	11.4		12.7367	13.0026
2014	12	7	10.9692	12.8638	12.1358	12.7	12.8397		11.8248	11.4665	12.8		11.4	11.4	11.6	11.5	11.7		12.3714	12.673
2014	12	8	10.5597	12.4902	11.7953	12.8	12.498		11.4668	11.1175	12.8		11.5	11.5	11.7	11.7	11.8		12.0425	12.3743
2014	12	9	10.8008	12.4348	11.8229	12.7	12.4837		11.4616	11.1223	12.7		11.5	11.5	11.7	11.6	11.8		12.0408	12.3597
2014	12	10	10.969	12.367	11.8282	12.7	12.454		11.4388	11.1084	12.7		11.7	11.6	11.8	11.8	11.9		12.0227	12.332
2014	12	11	11.1259	12.3124	11.8418	12.9	12.4355		11.4273	11.1049	12.9		12.1	11.9	12.2	12.1	12.3		12.0149	12.3144
2014	12	12	11.1414	12.2046	11.788	12.9	12.3602		11.3539	11.0385	12.9		12.2	12	12.3	12.2	12.4		11.9495	12.2477
2014	12	13	10.8944	11.9766	11.5921	12.9	12.16		11.1455	10.8363	12.9		12.3	12	12.3	12.3	12.5		11.7589	12.0727
2014	12	14	11.1672	12.0036	11.6895	12.7	12.2214		11.2189	10.9165	12.7		11.9	11.7	12	11.9	12.1		11.8294	12.1247
2014	12	15	11.2512	11.9569	11.694	12.4	12.2042		11.2067	10.9099	12.4		11.4	11.3	11.6	11.5	11.7		11.8205	12.1089
2014	12	16	11.6474	12.0749	11.883	12.3	12.3543		11.374	11.0824	12.4		11.4	11.3	11.6	11.5	11.7		11.9779	12.2386
2014	12	17	11.501	11.9471	11.7799	12.4	12.2485		11.2647	10.9765	12.4		11.7	11.5	11.8	11.7	11.9		11.8786	12.1464
2014	12	18	11.5284	11.9033	11.7729	12.3	12.2285		11.2477	10.963	12.3		11.5	11.4	11.6	11.6	11.8		11.8649	12.1288
2014	12	19	11.2997	11.7383	11.6235	12	12.0827		11.0948	10.8132	12		11	11	11.2	11.1	11.3		11.725	12.0019
2014	12	20	10.8645	11.4658	11.3518	12	11.8264		10.8232	10.5447	12		11	11	11.2	11.1	11.3		11.4751	11.779
2014	12	21	10.222	11.077	10.9512	11.9	11.4521		10.425	10.1502	11.9		11	10.9	11.1	11.1	11.2		11.1078	11.4532
2014	12	22	10.0367	10.8931	10.7939	11.9	11.2903		10.2568	9.9872	11.9		11	10.9	11.1	11.1	11.3		10.9537	11.3115
2014	12	23	10.03	10.7972	10.7378	11.8	11.2185		10.1854	9.92145	11.8		11	10.9	11.1	11	11.2		10.8894	11.2479
2014	12	24	10.084	10.7383	10.7215	11.7	11.1835		10.1535	9.89483	11.7		10.8	10.8	10.9	10.9	11.1		10.8616	11.2163
2014	12	25	10.508	10.8713	10.922	11.6	11.3441		10.3317	10.0782	11.6		10.7	10.7	10.8	10.8	11		11.0284	11.3547
2014	12	26	10.8725	10.9987	11.1062	11.7	11.4954		10.4986	10.249	11.7		11	10.9	11	11	11.2		11.1847	11.4853
2014	12	27	11.3622	11.2072	11.3752	11.9	11.7268		10.7509	10.5041	11.8		11.4	11.2	11.3	11.4	11.5		11.4199	11.686
2014	12	28	10.9799	11.0074	11.1654	11.9	11.5355		10.5468	10.3007	11.9		11.5	11.3	11.4	11.4	11.6		11.2318	11.52
2014	12	29	10.5162	10.7523	10.8966	12	11.2884		10.2833	10.0387	11.9		11.6	11.3	11.5	11.5	11.7		10.9885	11.3053
2014	12	30	10.2961	10.6005	10.7523	11.8	11.1488		10.1362	9.89414	11.8		11.4	11.2	11.3	11.4	11.5		10.8532	11.1834
2014	12	31	9.99701	10.4038	10.5583	11.7	10.9634		9.94001	9.7009	11.6		11.1	11	11.1	11.1	11.3		10.6724	11.0216
2015	1	1	10.6046	10.6472	10.8724	11.7	11.2301		10.231	9.99612	11.7		11.2	11	11.2	11.2	11.4		10.9433	11.2521
2015	1	2	10.6736	10.654	10.9031	11.8	11.2498		10.2547	10.022	11.7		11.4	11.2	11.4	11.4	11.6		10.966	11.2688
2015	1	3	10.3433	10.4684	10.7102	11.8	11.0708		10.0642	9.83293	11.7		11.4	11.2	11.4	11.4	11.6		10.79	11.1129
2015	1	4	9.30447	9.92051	10.1054	11.5	10.5208		9.47469	9.24514	11.5		10.9	10.8	10.9	10.9	11.1		10.2442	10.6344
2015	1	5	8.62708	9.51109	9.67514	11.2	10.1176		9.04519	8.81997	11.2		10.5	10.4	10.5	10.6	10.7		9.8468	10.2825
2015	1	6	8.54978	9.37642	9.56954	10.8	9.99909		8.92337	8.70441	10.8		9.8	9.9	9.9	10	10.2		9.73473	10.1772
2015	1	7	8.58331	9.30121	9.53133	10.4	9.94102		8.86661	8.65398	10.5		9.2	9.4	9.4	9.4	9.6		9.6829	10.1244
2015	1	8	8.72316	9.28748	9.56093	10.1	9.94488		8.87623	8.66972	10.1		8.7	8.9	8.9	9	9.1		9.6925	10.1253
2015	1	9	9.25029	9.47792	9.82038	9.9	10.1565		9.10904	8.90841	10		8.6	8.8	8.8	8.9	9		9.90889	10.3069
2015	1	10	9.40052	9.50967	9.88683	9.9	10.2014		9.16105	8.96455	10		8.8	9	8.9	9	9.2		9.95745	10.3441
2015	1	11	9.8788	9.71352	10.1465	10.1	10.4211		9.40079	9.20815	10.2		9.2	9.3	9.2	9.4	9.5		10.1799	10.5333
2015	1	12	9.73606	9.63294	10.07	10.3	10.3453		9.32128	9.13074	10.3		9.7	9.7	9.6	9.8	9.9		10.1062	10.4662
2015	1	13	9.33865	9.42154	9.84428	10.6	10.1352		9.09717	8.90878	10.5		10.2	10	10	10.2	10.4		9.89831	10.2823
2015	1	14	9.41668	9.43023	9.87635	10.9	10.1521		9.11824	8.93324	10.8		10.8	10.5	10.5	10.7	10.9		9.91777	10.2952
2015	1	15	9.56165	9.47795	9.95048	11.2	10.2078		9.18074	8.99891	11.1		11.2	10.9	11	11.1	11.3		9.97553	10.3419
2015	1	16	10.0001	9.67907	10.197	11.1	10.4192		9.41056	9.23169	11		11.1	10.9	10.9	11.1	11.2		10.1883	10.5239
2015	1	17	10.3726	9.86736	10.4203	11.1	10.6144		9.62177	9.44472	11		11	10.8	10.8	11	11.1		10.3836	10.6921
2015	1	18	11.0575	10.2256	10.8316	11.1	10.9811		10.017	9.84108	11		10.9	10.7	10.8	10.9	11.1		10.7493	11.0096
2015	1	19	11.3512	10.4177	11.0401	11.2	11.1729		10.2223	10.0457	11.1		11.2	10.9	11	11.1	11.3		10.9388	11.1758
2015	1	20	10.9813	10.2903	10.8769	11.4	11.0347		10.0717	9.89317	11.2		11.4	11.1	11.2	11.4	11.5		10.7981	11.0555
2015	1	21	10.8368	10.255	10.8254	11.4	10.9924		10.0252	9.84588	11.2		11.3	11.1	11.2	11.3	11.5		10.7539	11.018
2015	1	22	11.042	10.3842	10.965	11.4	11.1191		10.1609	9.98164	11.2		11.3	11.1	11.1	11.3	11.4		10.8787	11.1272
2015	1	23	11.1797	10.4867	11.0705	11.3	11.2168		10.2652	10.0854	11.2		11.2	11	11	11.2	11.3		10.9741	11.2113
2015	1	24	11.2808	10.5745	11.1571	11.1	11.2984		10.3517	10.1713	11		10.8	10.7	10.7	10.8	11		11.053	11.2813
2015	1	25	11.1068	10.5279	11.0879	10.8	11.241		10.2885	10.1071	10.7		10.3	10.3	10.3	10.4	10.5		10.993	11.2306
2015	1	26	11.4163	10.7105	11.285	10.7	11.4195		10.4796	10.2983	10.6		10.2	10.2	10.2	10.3	10.4		11.1689	11.3845
2015	1	27	11.4582	10.7716	11.338	10.9	11.4713		10.5339	10.3518	10.8		10.5	10.5	10.5	10.6	10.8		11.2177	11.4287
2015	1	28	11.0652	10.6167	11.1427	11	11.301		10.349	10.1658	10.9		10.7	10.6	10.6	10.8	10.9		11.0446	11.2797
2015	1	29	10.7412	10.477	10.9718	11	11.1481		10.1836	10.0006	10.9		10.7	10.6	10.6	10.8	10.9		10.8897	11.1454
2015	1	30	10.3023	10.2658	10.7246	11.1	10.9234		9.94176	9.75973	11		10.9	10.7	10.7	10.9	11		10.6639	10.9483
2015	1	31	10.5115	10.357	10.8321	11.1	11.0111		10.0373	9.85793	11		10.9	10.8	10.8	11	11.1		10.751	11.0222
2015	2	1	10.6857	10.4411	10.928	11.2	11.0902		10.1231	9.94598	11		11	10.9	10.9	11.1	11.2		10.8289	11.0885
2015	2	2	11.1833	10.6931	11.2138	11.1	11.3403		10.3928	10.2179	11		10.8	10.8	10.7	10.9	11		11.0773	11.3036
2015	2	3	11.8273	11.0382	11.5984	11.2	11.6832		10.7614	10.5877	11		10.9	10.9	10.8	11	11.1		11.4172	11.5995
2015	2	4	12.5747	11.4597	12.0604	11.5	12.1007		11.2092	11.0354	11.3		11.4	11.3	11.3	11.5	11.6		11.8302	11.9607
2015	2	5	12.9724	11.7357	12.3437	11.8	12.3648		11.4903	11.3145	11.6		11.9	11.7	11.7	11.9	12		12.0886	12.1892
2015	2	6	13.1822	11.9296	12.527	11.9	12.5423		11.6774	11.4988	11.7		12.1	11.9	11.9	12.1	12.2		12.2597	12.3428
2015	2	7	13.6865	12.2711	12.8776	11.8	12.8702		12.0264	11.8449	11.6		11.8	11.6	11.6	11.8	11.9		12.5807	12.627
2015	2	8	13.5547	12.3123	12.8765	11.7	12.8871		12.0396	11.8539	11.5		11.6	11.5	11.5	11.7	11.8		12.5903	12.6415
2015	2	9	13.0646	12.1629	12.6604	11.7	12.7093		11.8436	11.654	11.5		11.5	11.5	11.4	11.6	11.7		12.4059	12.4865
2015	2	10	12.9756	12.1847	12.6506	11.9	12.7099		11.841	11.6494	11.7		11.8	11.7	11.7	11.9	12		12.401	12.4859
2015	2	11	13.0578	12.2828	12.7315	11.9	12.7896		11.9239	11.7309	11.7		11.8	11.7	11.7	11.9	12		12.4753	12.5537
2015	2	12	13.433	12.5253	12.9782	12.1	13.0171		12.1661	11.972	11.9		12.1	12	12	12.2	12.3		12.6972	12.75
2015	2	13	13.3878	12.5716	12.9949	12.2	13.0415		12.1889	11.9928	12		12.2	12.1	12.1	12.3	12.4		12.7156	12.7699
2015	2	14	13.2104	12.5458	12.9313	12.3	12.9924		12.133	11.9351	12		12.3	12.1	12.2	12.4	12.5		12.661	12.7258
2015	2	15	13.1907	12.5863	12.9482	12.3	13.0125		12.1521	11.9534	12.1		12.3	12.2	12.2	12.4	12.5		12.6761	12.7415
2015	2	16	13.1464	12.6105	12.9482	12.4	13.0162		12.1539	11.9547	12.1		12.4	12.3	12.3	12.5	12.6		12.675	12.7428
2015	2	17	12.9459	12.5527	12.8562	12.6	12.9362		12.0658	11.8664	12.3		12.6	12.4	12.5	12.6	12.7		12.5906	12.6712
2015	2	18	13.2635	12.7401	13.0503	12.7	13.1093		12.2508	12.0522	12.4		12.8	12.6	12.7	12.8	12.9		12.7593	12.8191
2015	2	19	13.3056	12.8027	13.0972	12.7	13.1528		12.2958	12.0974	12.4		12.7	12.5	12.6	12.7	12.8		12.7983	12.8546
2015	2	20	13.4973	12.9385	13.2286	12.8	13.2713		12.4217	12.2237	12.5		12.7	12.6	12.7	12.8	12.9		12.9122	12.9552
2015	2	21	13.438	12.9555	13.2216	12.9	13.2672		12.4153	12.2173	12.6		13	12.8	12.9	13	13.1		12.9033	12.9493
2015	2	22	13.3318	12.944	13.1842	13.1	13.2343		12.3783	12.1805	12.8		13.2	13	13.1	13.2	13.3		12.8661	12.9182
2015	2	23	13.086	12.8564	13.0623	13.3	13.1241		12.2584	12.0614	13		13.5	13.3	13.4	13.5	13.6		12.752	12.8197
2015	2	24	12.9904	12.8309	13.0169	13.5	13.0792		12.2095	12.0141	13.1		13.7	13.4	13.6	13.7	13.8		12.7038	12.7776
2015	2	25	12.8873	12.7968	12.9641	13.4	13.0262		12.1521	11.9587	13.1		13.5	13.3	13.5	13.6	13.6		12.6477	12.7283
2015	2	26	13.2403	12.9833	13.1672	13.4	13.2003		12.3397	12.1491	13.1		13.3	13.2	13.3	13.4	13.5		12.8187	12.8761
2015	2	27	13.4187	13.0981	13.2827	13.5	13.2989		12.4454	12.2568	13.1		13.3	13.2	13.4	13.5	13.5		12.9138	12.9585
2015	2	28	13.6647	13.2523	13.4413	13.4	13.4373		12.5937	12.4068	13.1		13.2	13.1	13.2	13.3	13.4		13.0482	13.0755
2015	3	1	13.3309	13.1281	13.2772	13.4	13.2888		12.4327	12.2467	13.1		13.1	13.1	13.2	13.3	13.4		12.8958	12.9434
2015	3	2	12.972	12.9752	13.0864	13.4	13.1128		12.2428	12.0587	13.1		13.1	13.1	13.2	13.3	13.3		12.7167	12.787
2015	3	3	12.8783	12.9374	13.0345	13.4	13.0569		12.1832	12.0021	13.1		13.1	13.1	13.2	13.3	13.3		12.6584	12.7346
2015	3	4	12.9043	12.955	13.0482	13.5	13.0585		12.1857	12.0081	13.2		13.2	13.2	13.3	13.4	13.5		12.6577	12.7319
2015	3	5	12.8404	12.9296	13.0126	13.6	13.016		12.1407	11.9667	13.3		13.3	13.3	13.4	13.5	13.5		12.613	12.6908
2015	3	6	12.9947	13.0098	13.0997	13.9	13.0822		12.2131	12.0429	13.5		13.7	13.6	13.8	13.9	13.9		12.677	12.7441
2015	3	7	13.1892	13.1169	13.2153	14	13.1751		12.314	12.1474	13.7		13.9	13.8	13.9	14	14.1		12.7675	12.8207
2015	3	8	13.2333	13.1575	13.2519	14.1	13.199		12.3401	12.1767	13.8		14	13.9	14.1	14.2	14.2		12.7885	12.8373
2015	3	9	13.5976	13.3577	13.4712	14.3	13.3863		12.5423	12.3822	13.9		14.2	14.1	14.2	14.3	14.4		12.9727	12.9959
2015	3	10	13.9782	13.5803	13.7106	14.3	13.5948		12.7665	12.609	13.9		14.2	14.1	14.2	14.3	14.3		13.1774	13.1732
2015	3	11	13.7498	13.5156	13.6144	14.3	13.5064		12.6703	12.5141	13.9		14	14	14.1	14.2	14.2		13.0848	13.0929
2015	3	12	13.4185	13.3874	13.4499	14.3	13.3542		12.5061	12.3518	13.9		13.9	13.9	14.1	14.2	14.2		12.9292	12.9569
2015	3	13	13.5215	13.4583	13.5198	14.2	13.4082		12.5646	12.4134	13.9		13.8	13.8	14	14.1	14.1		12.9801	12.9996
2015	3	14	13.5415	13.4916	13.5455	14.2	13.4232		12.581	12.4327	13.9		13.8	13.8	13.9	14	14		12.992	13.0084
2015	3	15	14.0745	13.7784	13.8623	14.2	13.6983		12.8774	12.7326	13.9		13.7	13.7	13.9	14	14		13.2635	13.2432
2015	3	16	14.5492	14.0576	14.162	14.1	13.9627		13.1614	13.0187	13.8		13.5	13.6	13.7	13.8	13.8		13.5234	13.4691
2015	3	17	14.6509	14.1692	14.2622	14	14.0528		13.2569	13.115	13.7		13.3	13.5	13.6	13.6	13.6		13.6083	13.5441
2015	3	18	14.4768	14.1445	14.2052	14	14.0028		13.2012	13.0599	13.7		13.3	13.4	13.5	13.6	13.6		13.5531	13.4972
2015	3	19	14.5309	14.2213	14.2686	14	14.058		13.2595	13.1194	13.7		13.3	13.4	13.5	13.6	13.6		13.6036	13.5416
2015	3	20	14.2083	14.111	14.1171	14.1	13.921		13.1108	12.9717	13.7		13.4	13.5	13.6	13.7	13.7		13.4622	13.4191
2015	3	21	13.7229	13.9035	13.8605	14	13.6865		12.8577	12.7205	13.7		13.3	13.5	13.5	13.6	13.6		13.2241	13.2115
2015	3	22	13.3347	13.7222	13.6427	14	13.4816		12.6378	12.5037	13.7		13.3	13.4	13.5	13.6	13.6		13.0168	13.0291
2015	3	23	13.1608	13.6307	13.535	14.1	13.3712		12.5204	12.3906	13.7		13.3	13.5	13.5	13.6	13.6		12.9048	12.9284
2015	3	24	13.0559	13.5674	13.4628	14	13.2908		12.4358	12.3108	13.7		13.2	13.4	13.4	13.6	13.5		12.8231	12.8536
2015	3	25	13.1987	13.6239	13.5302	14	13.3342		12.4847	12.3651	13.7		13.3	13.4	13.5	13.6	13.6		12.8652	12.8862
2015	3	26	13.6714	13.8514	13.7916	14.1	13.5525		12.7216	12.6072	13.7		13.3	13.5	13.5	13.6	13.6		13.0817	13.0709
2015	3	27	13.8339	13.9465	13.8932	14	13.6324		12.8086	12.6981	13.7		13.2	13.4	13.4	13.6	13.5		13.1591	13.1358
2015	3	28	14.3798	14.2374	14.2173	13.9	13.9127		13.111	13.0043	13.6		13	13.3	13.2	13.4	13.4		13.4362	13.3748
2015	3	29	14.7427	14.4597	14.4538	13.8	14.1197		13.3334	13.2291	13.5		12.9	13.2	13.1	13.3	13.3		13.639	13.5506
2015	3	30	15.0994	14.6912	14.6955	13.8	14.3344		13.5635	13.4607	13.5		12.8	13.1	13	13.2	13.2		13.8488	13.7336
2015	3	31	15.6929	15.0511	15.0793	13.8	14.6791		13.9329	13.8311	13.5		13	13.2	13.1	13.3	13.3		14.1878	14.0297
2015	4	1	15.7686	15.175	15.1833	13.9	14.7787		14.0373	13.9348	13.6		13.1	13.3	13.3	13.5	13.4		14.2809	14.1134
2015	4	2	15.782	15.2649	15.2484	14.1	14.8434		14.1041	14.0008	13.7		13.4	13.5	13.5	13.7	13.7		14.3392	14.1669
2015	4	3	15.8217	15.3625	15.3233	14.4	14.9164		14.1798	14.0758	14		13.9	14	13.9	14.2	14.1		14.4058	14.2275
2015	4	4	15.76	15.4061	15.3369	14.6	14.934		14.1962	14.0915	14.2		14.3	14.3	14.3	14.5	14.5		14.4174	14.2401
2015	4	5	15.6902	15.4379	15.3393	14.9	14.9404		14.2005	14.0956	14.4		14.6	14.6	14.6	14.8	14.8		14.418	14.2427
2015	4	6	15.6674	15.4854	15.3625	15.2	14.9637		14.2236	14.1186	14.7		15.1	15	15.1	15.3	15.2		14.4358	14.2601
2015	4	7	15.8322	15.6207	15.4881	15.3	15.0778		14.3444	14.24	14.8		15.1	15.1	15.1	15.3	15.3		14.5445	14.3562
2015	4	8	15.5317	15.5291	15.352	15.3	14.9587		14.2141	14.1095	14.9		15.1	15.1	15.2	15.4	15.3		14.4203	14.2498
2015	4	9	15.3318	15.4709	15.2605	15.3	14.8759		14.1237	14.0199	14.9		15	15.1	15.1	15.3	15.2		14.3332	14.1748
2015	4	10	15.3739	15.5215	15.2984	15.4	14.9064		14.1557	14.0536	14.9		15	15.1	15.1	15.3	15.2		14.3597	14.1978
2015	4	11	15.4309	15.5796	15.3453	15.4	14.9448		14.1963	14.0958	15		15.1	15.1	15.2	15.4	15.3		14.3941	14.2278
2015	4	12	15.5331	15.6606	15.4187	15.7	15.007		14.2625	14.1637	15.2		15.5	15.5	15.6	15.7	15.7		14.4524	14.2784
2015	4	13	15.7666	15.809	15.5689	16.1	15.1382		14.403	14.3059	15.6		16.1	16	16.1	16.3	16.2		14.5795	14.3891
2015	4	14	15.9999	15.965	15.7249	16.4	15.2765		14.5507	14.4548	15.9		16.4	16.3	16.5	16.6	16.5		14.7133	14.5061
2015	4	15	16.4322	16.2266	15.9994	16.5	15.5223		14.8138	14.7189	15.9		16.4	16.3	16.5	16.6	16.5		14.9541	14.7166
2015	4	16	17.223	16.6801	16.4883	16.3	15.9633		15.2864	15.1917	15.8		16	16.1	16.2	16.3	16.2		15.389	15.0971
2015	4	17	17.8307	17.0716	16.8941	16.2	16.3368		15.6848	15.5886	15.7		15.7	15.9	16	16.1	16		15.7551	15.4196
2015	4	18	17.6165	17.0752	16.8464	16.3	16.3095		15.6506	15.551	15.8		15.7	15.9	16	16.1	16		15.72	15.3945
2015	4	19	17.8241	17.2704	17.0241	16.5	16.4805		15.8306	15.7287	15.9		16	16.1	16.2	16.3	16.2		15.8835	15.5414
2015	4	20	18.115	17.5086	17.2496	16.7	16.6951		16.0574	15.953	16.1		16.3	16.4	16.5	16.6	16.5		16.0904	15.7263
2015	4	21	18.0569	17.5794	17.2801	16.8	16.737		16.0978	15.9902	16.2		16.4	16.5	16.6	16.7	16.6		16.1245	15.7614
2015	4	22	17.903	17.593	17.2481	16.9	16.7213		16.0764	15.966	16.4		16.5	16.6	16.7	16.8	16.7		16.1014	15.7462
2015	4	23	17.7484	17.5933	17.2055	16.9	16.6933		16.0426	15.93	16.4		16.4	16.5	16.6	16.7	16.6		16.0668	15.7203
2015	4	24	17.2972	17.435	16.9854	16.7	16.5041		15.8356	15.7213	16.2		16	16.2	16.3	16.4	16.3		15.8717	15.554
2015	4	25	17.1256	17.3917	16.9067	16.6	16.436		15.7602	15.6457	16.1		15.7	16	16.1	16.2	16		15.7988	15.4924
2015	4	26	16.6578	17.192	16.653	16.7	16.209		15.5143	15.4	16.2		15.8	16.1	16.2	16.3	16.2		15.5679	15.2927
2015	4	27	16.1701	16.9611	16.3728	16.9	15.9532		15.2384	15.1256	16.4		16.2	16.4	16.5	16.6	16.5		15.3093	15.0673
2015	4	28	15.9907	16.8623	16.2534	17.2	15.836		15.113	15.0033	16.6		16.5	16.7	16.8	16.9	16.8		15.1904	14.962
2015	4	29	15.8951	16.7989	16.1785	17.3	15.7567		15.0288	14.9227	16.7		16.6	16.8	16.9	17	16.9		15.1098	14.8893
2015	4	30	15.9286	16.7972	16.1768	17.4	15.7417		15.0142	14.9122	16.8		16.7	16.9	17	17.1	17		15.0937	14.8723
2015	5	1	15.8369	16.7371	16.1079	17.4	15.6669		14.9352	14.8371	16.8		16.7	16.9	17	17.1	17		15.0179	14.8034
2015	5	2	16.1253	16.8629	16.2544	17.4	15.7838		15.0628	14.9692	16.8		16.6	16.9	17	17.1	16.9		15.1337	14.9009
2015	5	3	16.2596	16.9265	16.3249	17.3	15.8355		15.1197	15.0297	16.8		16.5	16.7	16.8	16.9	16.8		15.1839	14.9421
2015	5	4	16.2178	16.9094	16.3009	17.3	15.804		15.0867	15	16.8		16.3	16.6	16.7	16.8	16.7		15.1508	14.9111
2015	5	5	16.2717	16.9382	16.3305	17.2	15.82		15.105	15.0217	16.7		16.2	16.5	16.6	16.7	16.5		15.1653	14.9213
2015	5	6	16.5289	17.0702	16.478	17.4	15.9419		15.2372	15.1574	16.8		16.4	16.7	16.8	16.9	16.7		15.2853	15.0235
2015	5	7	17.0299	17.3336	16.7723	17.5	16.1974		15.5129	15.4361	16.9		16.5	16.8	16.9	17	16.9		15.5383	15.242
2015	5	8	17.5533	17.6283	17.0945	17.7	16.4826		15.8194	15.7445	17.1		16.9	17.1	17.2	17.3	17.2		15.8199	15.4868
2015	5	9	17.702	17.7571	17.2181	17.8	16.5949		15.9389	15.8643	17.2		16.9	17.2	17.3	17.4	17.2		15.9279	15.5818
2015	5	10	18.2906	18.1058	17.5925	17.9	16.9323		16.3004	16.2263	17.4		17.2	17.4	17.5	17.6	17.4		16.2603	15.8725
2015	5	11	18.8821	18.4763	17.983	18.1	17.2892		16.6819	16.6069	17.5		17.3	17.5	17.6	17.8	17.6		16.6111	16.1807
2015	5	12	19.427	18.8426	18.3601	18.4	17.6391		17.0546	16.9775	17.8		17.8	17.9	18.1	18.2	18		16.9537	16.4832
2015	5	13	19.7211	19.1004	18.605	18.6	17.8749		17.3037	17.2231	17.9		18	18.2	18.3	18.4	18.2		17.1816	16.6872
2015	5	14	20.1561	19.4315	18.9312	18.7	18.185		17.6323	17.5479	18		18	18.2	18.4	18.5	18.3		17.4832	16.9558
2015	5	15	20.1777	19.5675	19.028	18.7	18.293		17.7426	17.6533	18.1		18.1	18.3	18.4	18.5	18.3		17.5823	17.0493
2015	5	16	20.1623	19.6766	19.096	18.8	18.3739		17.824	17.73	18.2		18.1	18.3	18.5	18.6	18.4		17.6547	17.1191
2015	5	17	20.0531	19.7298	19.1022	19	18.3982		17.8447	17.7463	18.3		18.3	18.4	18.7	18.7	18.5		17.6709	17.1397
2015	5	18	19.869	19.7334	19.0557	19.2	18.3729		17.8125	17.7102	18.5		18.5	18.7	18.9	19	18.8		17.638	17.1171
2015	5	19	19.8768	19.8172	19.1066	19.3	18.4316		17.8714	17.7662	18.6		18.6	18.7	19	19	18.8		17.6898	17.1671
2015	5	20	19.6663	19.7875	19.0292	19.5	18.3745		17.8058	17.6977	18.8		18.9	19	19.3	19.3	19.1		17.6262	17.1165
2015	5	21	20.06	20.0424	19.2843	19.7	18.6114		18.0575	17.9478	19		19.1	19.2	19.5	19.5	19.3		17.8568	17.321
2015	5	22	20.5288	20.3465	19.5913	19.7	18.8974		18.3615	18.2496	19		18.9	19.1	19.4	19.4	19.2		18.1359	17.5684
2015	5	23	21.2871	20.8078	20.0732	19.8	19.343		18.8367	18.722	19.1		19	19.2	19.5	19.5	19.3		18.5736	17.9548
2015	5	24	21.5384	21.0436	20.286	19.8	19.5538		19.0577	18.9383	19.1		19	19.2	19.5	19.5	19.3		18.7757	18.1379
2015	5	25	21.8597	21.3159	20.5391	19.9	19.8017		19.3184	19.1941	19.3		19.1	19.3	19.6	19.6	19.4		19.0145	18.3532
2015	5	26	21.9822	21.4945	20.6821	20.1	19.9525		19.4744	19.3446	19.4		19.2	19.4	19.8	19.7	19.5		19.1561	18.4845
2015	5	27	22.3714	21.8013	20.9729	20	20.235		19.7721	19.6372	19.4		19.1	19.3	19.7	19.6	19.4		19.4293	18.7301
2015	5	28	22.6318	22.0517	21.1955	20.2	20.4587		20.006	19.8653	19.6		19.4	19.6	19.9	19.9	19.7		19.6432	18.9248
2015	5	29	22.2472	21.9847	21.0523	20.4	20.356		19.8885	19.7411	19.7		19.5	19.7	20.1	20	19.8		19.5313	18.8363
2015	5	30	22.3801	22.1482	21.1832	20.4	20.493		20.0301	19.878	19.7		19.5	19.7	20.1	20	19.8		19.6598	18.9555
2015	5	31	22.6527	22.3789	21.392	20.4	20.6993		20.2463	20.0896	19.7		19.3	19.6	19.9	19.8	19.6		19.8575	19.1348
2015	6	1	22.9084	22.6053	21.5941	20.2	20.9007		20.4571	20.2955	19.6		19	19.3	19.7	19.6	19.4		20.0503	19.31
2015	6	2	22.8374	22.6732	21.613	20.2	20.9391		20.4922	20.3252	19.6		18.9	19.3	19.6	19.5	19.3		20.0801	19.3437
2015	6	3	23.1341	22.9121	21.8324	20.2	21.1544		20.7183	20.5467	19.5		18.8	19.2	19.5	19.4	19.2		20.2871	19.531
2015	6	4	23.3479	23.1154	22.0088	20.3	21.3326		20.9041	20.7277	19.7		19	19.3	19.7	19.6	19.4		20.4568	19.6861
2015	6	5	23.3632	23.2219	22.0736	20.4	21.4114		20.9829	20.8012	19.8		19.2	19.5	19.9	19.8	19.6		20.5272	19.755
2015	6	6	23.2351	23.2506	22.0517	20.6	21.4113		20.977	20.7904	20		19.5	19.8	20.2	20.1	19.9		20.5192	19.7553
2015	6	7	23.0611	23.2443	21.9946	20.8	21.3771		20.935	20.744	20.2		19.8	20	20.4	20.3	20.1		20.4778	19.7257
2015	6	8	22.9393	23.2506	21.9575	21.2	21.3577		20.9095	20.7151	20.5		20.4	20.5	21	20.8	20.6		20.4519	19.7088
2015	6	9	22.8469	23.2613	21.9302	21.6	21.3446		20.8915	20.6942	20.9		21	21	21.5	21.4	21.2		20.4329	19.6971
2015	6	10	22.6215	23.1982	21.822	22	21.2573		20.794	20.5942	21.2		21.4	21.5	22	21.8	21.6		20.3404	19.6207
2015	6	11	22.2287	23.0395	21.61	22.1	21.074		20.5938	20.3923	21.4		21.6	21.6	22.1	22	21.7		20.1528	19.4608
2015	6	12	21.9045	22.8958	21.4238	22.3	20.9091		20.4146	20.2125	21.5		21.7	21.8	22.3	22.1	21.9		19.9847	19.3164
2015	6	13	21.7278	22.8106	21.3117	22.4	20.807		20.3037	20.1022	21.6		21.6	21.7	22.3	22.1	21.9		19.8802	19.2261
2015	6	14	21.8999	22.8906	21.3938	22.4	20.8762		20.3779	20.1777	21.6		21.5	21.7	22.2	22	21.8		19.9473	19.2845
2015	6	15	22.5757	23.2276	21.7691	22.4	21.2089		20.7356	20.5369	21.6		21.4	21.6	22.2	22	21.7		20.2774	19.5719
2015	6	16	23.1307	23.533	22.0982	22.6	21.5062		21.054	20.8551	21.8		21.6	21.8	22.3	22.1	21.8		20.5708	19.8292
2015	6	17	23.7776	23.9046	22.4954	22.7	21.8693		21.4422	21.2419	21.9		21.6	21.8	22.4	22.2	21.9		20.929	20.144
2015	6	18	23.9248	24.0521	22.6261	22.8	21.9996		21.5785	21.3752	22.1		21.8	22	22.6	22.4	22.1		21.0535	20.2573
2015	6	19	23.8799	24.1048	22.6474	23	22.0327		21.6101	21.4033	22.2		22	22.2	22.8	22.6	22.3		21.0809	20.2861
2015	6	20	23.912	24.188	22.7062	23.1	22.098		21.6766	21.4667	22.3		22.1	22.3	22.9	22.6	22.4		21.1409	20.3429
2015	6	21	24.1928	24.3904	22.9029	23.2	22.2861		21.8756	21.6629	22.4		22.2	22.4	23	22.7	22.5		21.3236	20.5065
2015	6	22	24.4664	24.5959	23.1004	23.2	22.4768		22.0769	21.8609	22.4		22	22.3	22.9	22.6	22.3		21.5086	20.6725
[truncated: 30,852 more rows]
