# Supplementary material for: Coupled Downscaled Climate Models and Ecophysiological Metrics Forecast Habitat Compression for an Endangered Estuarine Fish
Source: PLoS One. 2016 Jan 21;11(1):e0146724. doi: 10.1371/journal.pone.0146724 (PMC4721863; doi:10.1371/journal.pone.0146724)
Supplement: S4 Dataset — (XLSX) [file pone.0146724.s005.xlsx]

## Sheet: Header
S4 Dataset. Calculated water temperatures for the PCM-B1 climate change scenario. The calculated daily mean water temperatures (°C) were rounded to the nearest degree for analysis. The columns correspond to sites in Fig 1 of the main article.

## Sheet: GFDL-A2 data
			San Joaquin River						Sacramento River				North Delta					Confluence	Suisun Bay
Year	Month	Day	Mossdale	Burns Cut	Prisoners Point	Jersey Point	Antioch		Hood	Rio Vista	Decker Island		Upper Cache Slough	Miners Slough	Liberty Island	Deepwater ship channel	Lower Cache Slough	Mallard Island	Martinez
2010	1	1	9.63456	9.85631	10.1803	8.48864	10.5105		9.27607	9.48342	8.7		6.9	7.3	7	7.3	7.4	10.2529	10.6139
2010	1	2	9.78568	9.88837	10.2428	8.49778	10.5564		9.33093	9.53559	8.7		7.2	7.4	7.1	7.4	7.6	10.3021	10.6532
2010	1	3	9.79317	9.85915	10.231	8.58393	10.5378		9.31533	9.51786	8.7		7.5	7.6	7.4	7.7	7.8	10.2864	10.6365
2010	1	4	9.58493	9.72625	10.0989	8.79729	10.4119		9.18387	9.38455	8.9		8	8	7.8	8.1	8.3	10.1635	10.5267
2010	1	5	9.92757	9.85965	10.2746	8.67042	10.5596		9.34818	9.54614	8.8		7.9	7.9	7.6	8	8.1	10.3139	10.6542
2010	1	6	10.661	10.2035	10.685	8.4446	10.9208		9.74087	9.93668	8.6		7.6	7.7	7.4	7.7	7.9	10.6764	10.9674
2010	1	7	11.2154	10.491	11.0174	8.32952	11.2193		10.0627	10.2583	8.4		7.5	7.6	7.3	7.6	7.8	10.9747	11.2269
2010	1	8	10.5127	10.1788	10.6517	8.2388	10.8988		9.71436	9.91205	8.4		7.4	7.5	7.2	7.6	7.7	10.6537	10.9491
2010	1	9	9.85453	9.85688	10.2859	8.13835	10.5714		9.36182	9.55983	8.2		7.4	7.4	7.1	7.5	7.6	10.3272	10.6645
2010	1	10	9.16797	9.49344	9.88273	8.1417	10.2043		8.96944	9.16618	8.2		7.5	7.5	7.2	7.6	7.7	9.96229	10.3449
2010	1	11	8.42954	9.07797	9.4304	8.26863	9.78681		8.52581	8.71967	8.3		7.8	7.8	7.4	7.9	8	9.54849	9.98079
2010	1	12	8.3972	8.9853	9.35976	8.42153	9.70393		8.44613	8.63483	8.5		8.1	8	7.7	8.2	8.3	9.47009	9.90659
2010	1	13	8.40583	8.91796	9.31733	8.35584	9.64651		8.39383	8.57735	8.4		8	8	7.6	8.1	8.2	9.41697	9.85442
2010	1	14	8.32211	8.8113	9.22817	8.40326	9.54798		8.29691	8.47546	8.4		8.1	8.1	7.7	8.2	8.3	9.32258	9.76651
2010	1	15	8.11229	8.64432	9.06965	8.45962	9.38722		8.13302	8.3066	8.5		8.3	8.2	7.8	8.3	8.4	9.16602	9.62443
2010	1	16	7.98856	8.51658	8.95807	8.61487	9.26707		8.0136	8.18176	8.6		8.6	8.4	8.1	8.6	8.7	9.05022	9.51739
2010	1	17	7.77243	8.34366	8.79502	8.90122	9.10041		7.84428	8.00692	8.9		9.1	8.9	8.6	9	9.2	8.88801	9.36982
2010	1	18	8.2251	8.49817	9.00967	9.25874	9.27008		8.03828	8.19451	9.2		9.7	9.4	9.1	9.6	9.7	9.06176	9.51415
2010	1	19	9.08787	8.88022	9.47626	9.53898	9.66998		8.47816	8.62889	9.4		10.1	9.7	9.5	9.9	10.1	9.46414	9.85883
2010	1	20	9.56302	9.11034	9.75262	9.48388	9.90849		8.73987	8.8876	9.4		9.9	9.6	9.4	9.8	9.9	9.70335	10.0641
2010	1	21	10.147	9.41478	10.1052	9.50825	10.2199		9.0779	9.22374	9.4		9.9	9.6	9.4	9.8	9.9	10.0141	10.3331
2010	1	22	10.4473	9.60234	10.3132	9.49023	10.4075		9.27968	9.42527	9.4		9.8	9.5	9.4	9.7	9.9	10.1999	10.495
2010	1	23	10.6985	9.77541	10.499	9.64758	10.5779		9.46163	9.60768	9.5		10	9.7	9.6	9.9	10.1	10.3678	10.6422
2010	1	24	11.3253	10.1411	10.9015	9.607	10.9441		9.85361	10.0004	9.5		9.9	9.6	9.5	9.8	10	10.7306	10.9595
2010	1	25	11.7955	10.4515	11.2301	9.55893	11.2495		10.1774	10.3264	9.4		9.7	9.5	9.4	9.7	9.9	11.0313	11.2246
2010	1	26	12.2411	10.7634	11.5531	9.58235	11.5537		10.498	10.6501	9.5		9.7	9.6	9.4	9.7	9.9	11.3297	11.4889
2010	1	27	12.8134	11.1496	11.9548	9.59558	11.9313		10.8961	11.0521	9.5		9.7	9.6	9.4	9.7	9.9	11.7006	11.8173
2010	1	28	12.8722	11.2978	12.075	9.80514	12.0614		11.0252	11.1867	9.7		10	9.8	9.7	10	10.2	11.8233	11.9311
2010	1	29	13.2881	11.616	12.3907	9.93476	12.3655		11.3422	11.5086	9.8		10.2	10	9.8	10.2	10.3	12.1196	12.1959
2010	1	30	13.572	11.8778	12.6363	10.1907	12.6093		11.593	11.765	10		10.6	10.3	10.2	10.5	10.7	12.3552	12.4086
2010	1	31	13.9371	12.1823	12.9283	10.2631	12.8956		11.8889	12.0669	10.1		10.6	10.4	10.3	10.6	10.7	12.6327	12.6582
2010	2	1	13.3475	12.0204	12.6809	10.4342	12.7014		11.6658	11.8509	10.2		10.8	10.6	10.5	10.8	10.9	12.43	12.4906
2010	2	2	12.3997	11.647	12.2027	10.7465	12.2935		11.2158	11.4063	10.5		11.3	11	10.9	11.2	11.3	12.0154	12.1367
2010	2	3	11.6994	11.3495	11.8295	10.8319	11.969		10.8604	11.0537	10.6		11.3	11.1	11	11.3	11.4	11.6863	11.8541
2010	2	4	11.6231	11.3283	11.7867	10.9469	11.9319		10.8189	11.0122	10.7		11.4	11.2	11.1	11.4	11.5	11.6459	11.8204
2010	2	5	11.7888	11.4229	11.8795	11.3683	12.0142		10.9069	11.0998	11.1		12.1	11.7	11.7	12	12.1	11.725	11.8903
2010	2	6	11.6367	11.3667	11.7977	11.5438	11.9412		10.8272	11.0199	11.2		12.2	11.9	11.9	12.1	12.3	11.6488	11.8251
2010	2	7	11.6224	11.3715	11.7895	11.6861	11.9317		10.8171	11.0089	11.4		12.4	12	12	12.3	12.4	11.6365	11.8149
2010	2	8	11.3117	11.2287	11.6133	11.9499	11.7711		10.6444	10.8353	11.6		12.7	12.3	12.3	12.6	12.7	11.4734	11.6731
2010	2	9	11.6165	11.3772	11.7774	11.9606	11.9111		10.7977	10.9863	11.6		12.5	12.2	12.3	12.5	12.6	11.6113	11.7921
2010	2	10	11.7756	11.4671	11.8699	12.0715	11.9894		10.8835	11.0703	11.7		12.6	12.3	12.3	12.6	12.7	11.687	11.8578
2010	2	11	11.6231	11.4093	11.791	12.1152	11.9154		10.8044	10.9901	11.8		12.5	12.3	12.3	12.5	12.6	11.6103	11.791
2010	2	12	11.1815	11.2014	11.5429	12.1105	11.6882		10.5613	10.7454	11.8		12.4	12.2	12.3	12.4	12.5	11.3811	11.591
2010	2	13	11.0525	11.1296	11.459	12.0666	11.6031		10.4736	10.6547	11.8		12.2	12.1	12.1	12.3	12.4	11.2948	11.5139
2010	2	14	10.9813	11.0824	11.4057	12.1289	11.5438		10.4145	10.5922	11.8		12.3	12.1	12.2	12.3	12.4	11.2346	11.4589
2010	2	15	11.0787	11.1172	11.448	12.2926	11.5691		10.4471	10.6209	12		12.5	12.3	12.4	12.5	12.6	11.2589	11.4774
2010	2	16	11.2707	11.2046	11.5491	12.3404	11.6478		10.5369	10.707	12		12.5	12.3	12.4	12.5	12.6	11.3364	11.5422
2010	2	17	11.7193	11.4282	11.8035	12.3671	11.8651		10.7755	10.942	12.1		12.4	12.3	12.4	12.5	12.6	11.5519	11.7275
2010	2	18	11.5887	11.3845	11.7438	12.2458	11.8057		10.7137	10.8782	11.9		12.2	12.1	12.1	12.3	12.4	11.4901	11.6727
2010	2	19	11.612	11.4106	11.7666	12.1439	11.8184		10.7306	10.8923	11.9		11.9	11.9	12	12.1	12.2	11.5007	11.6804
2010	2	20	11.4465	11.3439	11.6827	12.2836	11.7356		10.6444	10.8037	12		12.1	12.1	12.1	12.3	12.4	11.4159	11.6051
2010	2	21	11.091	11.1758	11.4853	12.5089	11.5497		10.4479	10.6043	12.2		12.5	12.4	12.4	12.6	12.7	11.2284	11.44
2010	2	22	11.0399	11.1436	11.4499	12.627	11.505		10.4055	10.5578	12.3		12.6	12.5	12.6	12.7	12.8	11.1828	11.3972
2010	2	23	11.2888	11.259	11.5847	12.6067	11.6119		10.5267	10.6747	12.3		12.5	12.4	12.5	12.6	12.7	11.2885	11.4859
2010	2	24	11.2624	11.2499	11.5725	12.6793	11.5896		10.5076	10.6519	12.4		12.6	12.5	12.6	12.7	12.8	11.2647	11.4626
2010	2	25	11.7129	11.476	11.8306	12.6789	11.8087		10.749	10.8892	12.4		12.5	12.5	12.5	12.7	12.7	11.482	11.6489
2010	2	26	11.9245	11.6032	11.9677	12.5706	11.9237		10.8762	11.0134	12.3		12.3	12.3	12.3	12.5	12.5	11.5943	11.7451
2010	2	27	12.4834	11.9099	12.3075	12.4443	12.2217		11.1998	11.3343	12.2		12	12.1	12.1	12.2	12.3	11.8889	12.0003
2010	2	28	13.2795	12.3555	12.7978	12.321	12.659		11.6714	11.8042	12.1		11.8	11.9	11.9	12	12.1	12.3214	12.3771
2010	3	1	13.8639	12.7261	13.1893	12.2181	13.0151		12.0519	12.185	12		11.6	11.7	11.7	11.9	11.9	12.6712	12.6839
2010	3	2	14.1878	12.9863	13.4455	12.1168	13.2548		12.3046	12.4394	11.9		11.4	11.6	11.6	11.7	11.8	12.9036	12.89
2010	3	3	14.33	13.163	13.6015	12.2247	13.407		12.4621	12.5992	12		11.7	11.7	11.7	11.9	11.9	13.0482	13.0204
2010	3	4	14.3848	13.2945	13.705	12.17	13.5124		12.5687	12.7083	11.9		11.6	11.7	11.6	11.8	11.9	13.1458	13.1101
2010	3	5	14.1726	13.2888	13.6515	12.1999	13.4767		12.5236	12.6658	11.9		11.6	11.7	11.7	11.9	11.9	13.1028	13.0773
2010	3	6	13.7074	13.142	13.4412	12.2986	13.2977		12.3254	12.4695	12		11.8	11.9	11.8	12	12.1	12.9172	12.9195
2010	3	7	13.3148	13.0059	13.2526	12.3509	13.1325		12.1447	12.2892	12.1		11.9	12	11.9	12.1	12.1	12.7467	12.7733
2010	3	8	13.3774	13.0748	13.3073	12.3043	13.1801		12.1956	12.3391	12		11.8	11.9	11.8	12	12	12.7896	12.8114
2010	3	9	13.3438	13.0965	13.3081	12.2216	13.1792		12.1945	12.3368	12		11.6	11.8	11.6	11.9	11.9	12.7841	12.8073
2010	3	10	13.1592	13.0399	13.2207	12.1576	13.0984		12.1077	12.2488	11.9		11.5	11.7	11.5	11.8	11.8	12.6991	12.7337
2010	3	11	13.0808	13.0262	13.1869	12.2793	13.063		12.071	12.2101	12		11.7	11.9	11.7	12	12	12.6598	12.6993
2010	3	12	13.2005	13.106	13.2628	12.3194	13.1242		12.1392	12.2758	12		11.8	11.9	11.8	12.1	12	12.7174	12.7486
2010	3	13	13.5325	13.295	13.4629	12.4941	13.2971		12.3276	12.4616	12.2		12.1	12.2	12	12.3	12.3	12.8864	12.895
2010	3	14	13.3769	13.2555	13.3961	12.7414	13.234		12.2603	12.3927	12.4		12.5	12.5	12.4	12.7	12.7	12.819	12.8365
2010	3	15	13.2726	13.2327	13.3521	12.7793	13.1891		12.2136	12.3439	12.5		12.5	12.5	12.5	12.7	12.7	12.7704	12.7937
2010	3	16	13.008	13.1248	13.2129	12.9797	13.0577		12.0744	12.2023	12.6		12.8	12.8	12.7	13	13	12.6357	12.6755
2010	3	17	12.7791	13.0226	13.0855	13.2141	12.9337		11.9447	12.0694	12.9		13.2	13.1	13.1	13.3	13.3	12.5092	12.5636
2010	3	18	12.5123	12.892	12.9299	13.4772	12.7822		11.7865	11.9074	13.1		13.6	13.4	13.4	13.7	13.7	12.3557	12.4274
2010	3	19	12.8383	13.0443	13.1039	13.6851	12.9226		11.9443	12.0602	13.3		13.8	13.7	13.7	13.9	13.9	12.4942	12.5444
2010	3	20	13.2046	13.2316	13.3129	13.8283	13.0973		12.1378	12.2494	13.4		14	13.8	13.9	14.1	14.1	12.6663	12.6916
2010	3	21	13.6863	13.4915	13.5996	13.965	13.3447		12.4082	12.5162	13.6		14.1	13.9	14	14.2	14.2	12.9103	12.9021
2010	3	22	13.4327	13.4068	13.4833	14.1272	13.2361		12.2926	12.3988	13.7		14.3	14.1	14.2	14.4	14.4	12.7979	12.8039
2010	3	23	13.4249	13.4307	13.4964	14.2694	13.2404		12.3001	12.4035	13.8		14.4	14.2	14.3	14.5	14.5	12.7989	12.8035
2010	3	24	13.1204	13.3061	13.3397	14.108	13.0926		12.1438	12.2445	13.7		14	13.9	14	14.2	14.2	12.6481	12.6709
2010	3	25	13.5394	13.5254	13.5833	13.9538	13.2995		12.3715	12.4682	13.6		13.6	13.7	13.7	13.9	13.9	12.8522	12.8461
2010	3	26	13.5108	13.5405	13.5861	14.0566	13.2949		12.3692	12.4633	13.7		13.7	13.8	13.8	14	14	12.8442	12.838
2010	3	27	13.5656	13.5942	13.634	14.0099	13.3301		12.4102	12.5014	13.6		13.6	13.7	13.7	13.9	13.8	12.8762	12.8644
2010	3	28	13.9494	13.8115	13.8694	13.9582	13.5332		12.6321	12.7202	13.6		13.4	13.6	13.6	13.8	13.7	13.0757	13.0366
2010	3	29	14.1751	13.965	14.0259	14.1398	13.6691		12.78	12.8659	13.7		13.7	13.8	13.8	14	14	13.2074	13.1508
2010	3	30	13.831	13.8436	13.8636	14.2085	13.5218		12.6216	12.7064	13.8		13.8	13.9	13.9	14.1	14	13.056	13.0193
2010	3	31	14.2331	14.0738	14.1114	14.1834	13.7374		12.8563	12.9383	13.8		13.7	13.8	13.8	14	14	13.2677	13.2026
2010	4	1	14.6314	14.317	14.3681	14.2986	13.9646		13.1017	13.1819	13.9		13.8	14	14	14.2	14.1	13.4901	13.3962
2010	4	2	15.3964	14.7552	14.843	14.4499	14.3899		13.5593	13.6383	14		14.1	14.1	14.2	14.3	14.3	13.9098	13.7624
2010	4	3	15.6934	14.9896	15.0723	14.4615	14.6024		13.7842	13.864	14		14	14.1	14.1	14.3	14.3	14.1154	13.9444
2010	4	4	15.444	14.9598	14.9947	14.5492	14.5426		13.7144	13.796	14.1		14.1	14.2	14.2	14.4	14.4	14.0487	13.89
2010	4	5	15.321	14.9754	14.9749	14.6242	14.5311		13.6983	13.7808	14.2		14.2	14.3	14.3	14.5	14.4	14.031	13.8774
2010	4	6	15.4311	15.0957	15.0788	14.5752	14.6283		13.8002	13.883	14.2		14	14.2	14.2	14.4	14.3	14.1223	13.959
2010	4	7	15.5341	15.2125	15.1784	14.615	14.7218		13.898	13.9811	14.2		14	14.2	14.2	14.4	14.3	14.2098	14.0375
2010	4	8	15.8508	15.4347	15.3986	14.6738	14.9233		14.1123	14.1956	14.2		14.1	14.3	14.2	14.5	14.4	14.4052	14.2099
2010	4	9	16.3111	15.7365	15.7066	14.8087	15.2055		14.4124	14.4963	14.4		14.3	14.4	14.4	14.6	14.5	14.6805	14.4525
2010	4	10	16.2557	15.7971	15.7318	15.0601	15.2382		14.4419	14.5277	14.6		14.7	14.8	14.8	15	14.9	14.7061	14.4788
2010	4	11	15.7558	15.6292	15.4974	14.9673	15.0373		14.2202	14.308	14.5		14.4	14.6	14.6	14.8	14.7	14.4989	14.3021
2010	4	12	15.7891	15.6985	15.5453	14.7961	15.0831		14.2672	14.3551	14.4		14.1	14.3	14.3	14.5	14.4	14.5393	14.3393
2010	4	13	15.7539	15.7318	15.553	14.8101	15.0924		14.2751	14.363	14.4		14.1	14.3	14.3	14.5	14.4	14.5434	14.3447
2010	4	14	15.5434	15.6735	15.4576	14.9268	15.0085		14.1831	14.2708	14.5		14.2	14.5	14.4	14.7	14.5	14.4547	14.269
2010	4	15	15.0977	15.4871	15.2202	15.1674	14.795		13.9524	14.0395	14.7		14.6	14.8	14.8	15	14.9	14.2372	14.0805
2010	4	16	14.9383	15.4217	15.1303	15.5663	14.7085		13.8612	13.9463	15.1		15.3	15.3	15.3	15.6	15.5	14.1477	14.0019
2010	4	17	15.0693	15.4929	15.201	16.026	14.7636		13.9236	14.0058	15.5		16	15.9	16	16.2	16.1	14.2	14.0461
2010	4	18	15.2045	15.5717	15.2792	16.2833	14.8264		13.9939	14.0735	15.7		16.3	16.2	16.3	16.5	16.4	14.2598	14.0971
2010	4	19	15.1543	15.5641	15.2568	16.2744	14.8002		13.9678	14.0452	15.7		16.1	16.1	16.2	16.4	16.3	14.2307	14.0709
2010	4	20	15.7528	15.8745	15.6011	16.4312	15.101		14.2947	14.3692	15.9		16.3	16.3	16.4	16.6	16.4	14.5283	14.3286
2010	4	21	15.9093	15.9907	15.7133	16.729	15.1997		14.4012	14.4744	16.1		16.7	16.6	16.7	16.9	16.8	14.6229	14.4113
2010	4	22	16.7573	16.4528	16.2211	16.9339	15.6529		14.8896	14.9612	16.3		16.9	16.9	17	17.1	17	15.0713	14.8022
2010	4	23	17.0821	16.6886	16.456	16.9975	15.8698		15.1194	15.1919	16.4		16.9	16.9	17	17.1	17	15.282	14.9884
2010	4	24	17.3405	16.8997	16.6585	17.2946	16.0599		15.3194	15.3933	16.7		17.2	17.2	17.4	17.5	17.4	15.4656	15.1516
2010	4	25	17.4156	17.0248	16.7595	17.7352	16.1609		15.4224	15.4983	17.1		17.9	17.7	18	18.1	18	15.5597	15.2376
2010	4	26	17.218	17.0117	16.7024	18.055	16.1202		15.3727	15.4508	17.4		18.2	18.1	18.3	18.4	18.3	15.5126	15.2006
2010	4	27	17.0443	16.996	16.6472	18.2527	16.0785		15.3232	15.4028	17.6		18.4	18.3	18.5	18.6	18.5	15.4649	15.1624
2010	4	28	17.7081	17.3824	17.058	18.3988	16.4507		15.7213	15.8011	17.7		18.5	18.4	18.7	18.7	18.6	15.8312	15.4835
2010	4	29	17.976	17.5964	17.2616	18.5825	16.6431		15.9229	16.0045	17.9		18.6	18.5	18.8	18.8	18.7	16.0167	15.649
2010	4	30	17.8734	17.6324	17.2583	18.6325	16.652		15.9259	16.01	17.9		18.5	18.5	18.8	18.8	18.7	16.0186	15.6553
2010	5	1	17.4663	17.5072	17.0735	18.6034	16.4965		15.7526	15.839	17.9		18.3	18.3	18.6	18.6	18.5	15.857	15.5186
2010	5	2	17.4415	17.5487	17.0886	18.5934	16.515		15.7691	15.8563	17.9		18.1	18.2	18.5	18.5	18.4	15.87	15.5325
2010	5	3	17.7712	17.7608	17.3017	18.4545	16.7092		15.9758	16.0631	17.8		17.8	18	18.2	18.2	18.1	16.0589	15.6991
2010	5	4	17.8838	17.8759	17.3995	18.2522	16.8026		16.0727	16.161	17.7		17.3	17.6	17.9	17.8	17.7	16.1466	15.7783
2010	5	5	17.9908	17.9887	17.4946	18.0791	16.8938		16.1671	16.2563	17.5		16.9	17.3	17.5	17.5	17.4	16.2321	15.8555
2010	5	6	17.9732	18.0401	17.5191	18.0109	16.922		16.1935	16.2838	17.4		16.8	17.2	17.4	17.4	17.2	16.2546	15.8781
2010	5	7	17.946	18.0818	17.5345	17.9837	16.9408		16.2104	16.3015	17.4		16.7	17.1	17.3	17.3	17.1	16.2682	15.8926
2010	5	8	17.7241	18.0223	17.4357	18.1138	16.8566		16.1166	16.2084	17.5		16.9	17.3	17.5	17.5	17.3	16.179	15.8173
2010	5	9	17.3559	17.8777	17.2445	18.2877	16.6869		15.9321	16.024	17.7		17.2	17.5	17.7	17.8	17.6	16.0052	15.6676
2010	5	10	17.1602	17.8007	17.1385	18.5262	16.589		15.8271	15.9179	17.9		17.6	17.9	18.1	18.1	17.9	15.9042	15.5799
2010	5	11	17.3915	17.9258	17.2687	18.8493	16.7002		15.9485	16.0372	18.2		18.1	18.3	18.5	18.6	18.4	16.0123	15.6734
2010	5	12	17.2859	17.8935	17.2156	19.1416	16.6491		15.8943	15.9817	18.5		18.5	18.7	18.9	18.9	18.7	15.9582	15.6263
2010	5	13	17.3298	17.9298	17.244	19.4241	16.6694		15.9178	16.0033	18.7		18.9	19	19.3	19.3	19.1	15.9757	15.6411
2010	5	14	17.5662	18.0625	17.3831	19.7499	16.7889		16.0482	16.1317	19		19.3	19.4	19.7	19.7	19.5	16.0922	15.7419
2010	5	15	17.9967	18.3002	17.6398	20.2088	17.0153		16.2931	16.3749	19.5		20	20	20.3	20.3	20.1	16.3151	15.9359
2010	5	16	18.8315	18.7544	18.1387	20.5458	17.462		16.7737	16.8544	19.8		20.4	20.3	20.8	20.7	20.5	16.7571	16.3215
2010	5	17	19.378	19.0978	18.4978	20.6909	17.791		17.1239	17.2057	19.9		20.5	20.4	20.9	20.8	20.6	17.08	16.6056
2010	5	18	19.7014	19.3483	18.7425	20.705	18.0221		17.3665	17.4506	20		20.3	20.3	20.8	20.7	20.5	17.3043	16.8052
2010	5	19	19.5831	19.387	18.7403	20.6916	18.0346		17.3723	17.4597	20		20.2	20.2	20.7	20.5	20.4	17.3098	16.8152
2010	5	20	19.687	19.5234	18.8541	20.8383	18.1487		17.4885	17.5785	20.1		20.3	20.3	20.8	20.7	20.5	17.4171	16.9132
2010	5	21	19.9667	19.7447	19.0654	21.0944	18.3499		17.6987	17.7911	20.3		20.6	20.6	21.1	21	20.8	17.6115	17.0869
2010	5	22	20.1118	19.905	19.2039	21.4008	18.4875		17.8396	17.935	20.6		21	21	21.5	21.3	21.1	17.7421	17.2056
2010	5	23	20.7268	20.297	19.6079	21.5944	18.8629		18.2367	18.3348	20.8		21.1	21.1	21.7	21.5	21.3	18.11	17.5309
2010	5	24	21.0255	20.5516	19.8461	21.6303	19.0947		18.4766	18.5789	20.9		21	21.1	21.6	21.4	21.2	18.3334	17.7318
2010	5	25	21.468	20.8817	20.1683	21.3199	19.4029		18.7983	18.905	20.6		20.3	20.5	21.1	20.9	20.7	18.6329	17.9995
2010	5	26	21.4874	21.0124	20.2568	21.0193	19.505		18.8964	19.0086	20.3		19.7	20.1	20.5	20.3	20.1	18.726	18.0884
2010	5	27	21.5975	21.1796	20.3894	20.8404	19.6453		19.0361	19.1534	20.2		19.4	19.8	20.2	20	19.8	18.8574	18.2103
2010	5	28	21.3233	21.1526	20.3001	20.9034	19.5866		18.9615	19.0841	20.2		19.5	19.8	20.3	20.1	19.9	18.7903	18.1594
2010	5	29	21.1337	21.1479	20.2435	20.9587	19.553		18.9159	19.0428	20.3		19.5	19.9	20.4	20.1	19.9	18.7493	18.1301
2010	5	30	21.1465	21.2287	20.2907	20.8503	19.6092		18.9686	19.0988	20.2		19.3	19.7	20.1	19.9	19.7	18.7986	18.1783
2010	5	31	21.4255	21.4362	20.4856	20.9117	19.7961		19.1628	19.2958	20.3		19.4	19.8	20.2	20	19.8	18.9787	18.3401
2010	6	1	22.1508	21.8708	20.939	21.0587	20.2156		19.6072	19.743	20.4		19.6	20	20.4	20.2	20	19.3907	18.7041
2010	6	2	22.7907	22.2877	21.3624	21.0665	20.6138		20.026	20.166	20.4		19.6	20	20.4	20.2	20	19.7803	19.0501
2010	6	3	23.1389	22.5792	21.634	21.1628	20.8809		20.3011	20.4469	20.5		19.8	20.1	20.5	20.3	20.1	20.0379	19.2827
2010	6	4	23.6731	22.968	22.0144	21.2575	21.2469		20.6821	20.8339	20.6		19.9	20.2	20.7	20.5	20.3	20.394	19.6015
2010	6	5	24.0569	23.295	22.3181	21.36	21.5476		20.9911	21.1498	20.7		20	20.3	20.8	20.6	20.4	20.6841	19.8639
2010	6	6	24.5804	23.6964	22.7041	21.2952	21.9236		21.3804	21.5465	20.7		19.9	20.2	20.7	20.4	20.2	21.049	20.1919
2010	6	7	24.5755	23.8471	22.7971	21.279	22.0408		21.489	21.6637	20.6		19.8	20.1	20.6	20.4	20.2	21.1549	20.2955
2010	6	8	24.2174	23.8111	22.6793	21.1252	21.9674		21.3931	21.5761	20.5		19.5	19.9	20.3	20.1	19.9	21.0709	20.2334
2010	6	9	23.9905	23.8141	22.6159	21.1586	21.9372		21.3463	21.5363	20.5		19.5	19.9	20.4	20.2	19.9	21.0314	20.2083
2010	6	10	23.6855	23.7602	22.4943	21.2908	21.851		21.241	21.4369	20.7		19.7	20.1	20.5	20.4	20.1	20.9368	20.1343
2010	6	11	23.2664	23.6298	22.2931	21.4557	21.6891		21.0563	21.2571	20.8		20	20.3	20.8	20.6	20.4	20.7678	19.9942
2010	6	12	22.8493	23.477	22.0762	21.3956	21.5077		20.8532	21.0576	20.8		19.9	20.2	20.7	20.5	20.2	20.5806	19.8366
2010	6	13	22.2662	23.2209	21.7503	21.3573	21.2237		20.542	20.7487	20.7		19.8	20.2	20.6	20.4	20.2	20.2922	19.5894
2010	6	14	22.221	23.2043	21.7112	21.3686	21.1896		20.5034	20.7103	20.7		19.7	20.2	20.6	20.4	20.2	20.2549	19.5587
2010	6	15	21.8372	23.0182	21.4803	21.4127	20.9829		20.2793	20.4864	20.8		19.8	20.2	20.6	20.5	20.2	20.0456	19.3779
2010	6	16	21.9218	23.0477	21.505	21.3302	21.0005		20.2992	20.505	20.7		19.6	20.1	20.5	20.3	20.1	20.0613	19.3916
2010	6	17	22.2978	23.2261	21.7005	21.3666	21.1713		20.4842	20.6886	20.7		19.7	20.1	20.5	20.4	20.1	20.23	19.5384
2010	6	18	22.9117	23.5387	22.0451	21.5921	21.4785		20.8149	21.0184	20.9		20.1	20.5	20.8	20.7	20.4	20.5343	19.804
2010	6	19	23.3148	23.7719	22.2898	21.8568	21.7018		21.0526	21.2568	21.2		20.5	20.8	21.2	21.1	20.8	20.7537	19.9973
2010	6	20	23.4648	23.8943	22.4018	22.0149	21.8099		21.1645	21.3704	21.3		20.7	21	21.4	21.3	21	20.8574	20.0908
2010	6	21	24.3512	24.3834	22.9339	22.1254	22.2943		21.6818	21.8892	21.4		20.9	21.1	21.6	21.4	21.2	21.3368	20.5113
2010	6	22	24.8692	24.7232	23.2815	22.313	22.6214		22.0259	22.2369	21.6		21.1	21.3	21.8	21.7	21.4	21.6574	20.796
2010	6	23	25.0112	24.892	23.4261	22.3953	22.7712		22.1767	22.3927	21.7		21.2	21.4	21.9	21.7	21.5	21.8002	20.9271
2010	6	24	25.1853	25.0748	23.5866	22.5214	22.9353		22.343	22.5641	21.8		21.3	21.5	22.1	21.9	21.6	21.9573	21.0708
2010	6	25	25.3757	25.2653	23.7551	22.6306	23.1073		22.5173	22.7436	21.9		21.5	21.6	22.2	22	21.7	22.1221	21.2214
2010	6	26	25.5304	25.4385	23.9028	22.7452	23.2613		22.672	22.9038	22		21.6	21.8	22.3	22.1	21.8	22.2689	21.3565
2010	6	27	25.5711	25.554	23.9842	22.8237	23.3563		22.7629	23.0003	22.1		21.6	21.8	22.4	22.1	21.9	22.3568	21.4405
2010	6	28	25.5297	25.6231	24.014	22.9058	23.4044		22.8035	23.0464	22.2		21.7	21.9	22.5	22.2	22	22.3981	21.4837
2010	6	29	25.6039	25.7405	24.1024	22.9907	23.5033		22.8996	23.1476	22.3		21.7	21.9	22.6	22.3	22	22.4905	21.571
2010	6	30	25.6957	25.8633	24.1981	23.0179	23.6083		23.0025	23.2556	22.3		21.7	21.9	22.5	22.3	22	22.5892	21.6636
2010	7	1	25.2263	25.7062	23.9733	23.0531	23.4265		22.7963	23.0548	22.3		21.7	21.9	22.5	22.3	22	22.4018	21.5072
2010	7	2	25.1905	25.738	23.9755	22.9815	23.4422		22.8057	23.0678	22.3		21.5	21.8	22.4	22.1	21.8	22.4128	21.5218
2010	7	3	25.3705	25.8712	24.0967	22.997	23.563		22.929	23.1943	22.3		21.5	21.8	22.4	22.1	21.8	22.5291	21.6276
2010	7	4	25.7293	26.0967	24.323	23.0581	23.7786		23.1542	23.4228	22.4		21.5	21.8	22.4	22.1	21.9	22.7399	21.8159
2010	7	5	25.582	26.0829	24.2706	22.9925	23.7476		23.1123	23.3852	22.3		21.4	21.7	22.3	22	21.7	22.7042	21.7903
2010	7	6	25.7214	26.2001	24.3729	22.8071	23.8527		23.2183	23.4947	22.1		21	21.4	22	21.7	21.4	22.8049	21.8829
2010	7	7	26.0663	26.4207	24.5937	22.653	24.0643		23.4387	23.7187	22		20.7	21.2	21.7	21.4	21.2	23.0117	22.0679
2010	7	8	26.1187	26.507	24.6564	22.5462	24.1369		23.5083	23.7927	21.9		20.5	21	21.6	21.3	21	23.0796	22.1326
2010	7	9	26.38	26.6938	24.8357	22.7357	24.3134		23.69	23.9785	22.1		20.9	21.3	21.9	21.6	21.3	23.2512	22.2875
2010	7	10	26.1058	26.6219	24.7156	22.8631	24.2239		23.5842	23.8777	22.2		21.1	21.5	22	21.8	21.5	23.157	22.2116
2010	7	11	26.2433	26.7371	24.8167	22.9198	24.3288		23.6895	23.9868	22.2		21.2	21.6	22.1	21.8	21.6	23.2577	22.3042
2010	7	12	26.4342	26.8804	24.9498	23.2272	24.4627		23.826	24.1272	22.5		21.7	22	22.6	22.3	22	23.3874	22.4222
2010	7	13	26.6871	27.0583	25.1212	23.4167	24.632		24.0001	24.3055	22.7		22	22.2	22.8	22.6	22.3	23.5522	22.571
2010	7	14	26.8923	27.2187	25.2702	23.6074	24.7828		24.1536	24.4635	22.9		22.3	22.5	23.1	22.8	22.5	23.6983	22.7041
2010	7	15	26.7679	27.2198	25.2348	23.7574	24.7699		24.13	24.4451	23		22.4	22.6	23.3	23	22.7	23.6808	22.6951
2010	7	16	26.9181	27.3463	25.3474	23.7384	24.8873		24.2478	24.5674	23		22.3	22.6	23.2	22.9	22.6	23.794	22.7991
2010	7	17	26.8955	27.3892	25.3634	23.7295	24.9189		24.2729	24.5973	23		22.2	22.5	23.1	22.8	22.6	23.8215	22.8288
2010	7	18	26.8053	27.3932	25.337	24.0401	24.9117		24.2565	24.5855	23.3		22.7	22.9	23.6	23.3	23	23.8104	22.8247
2010	7	19	26.5405	27.303	25.2056	24.4155	24.809		24.1381	24.4714	23.6		23.3	23.4	24.1	23.8	23.5	23.7046	22.7376
2010	7	20	25.7948	26.9605	24.7908	24.7365	24.4498		23.7445	24.0817	23.9		23.8	23.8	24.6	24.2	23.9	23.3434	22.4274
2010	7	21	25.3075	26.7124	24.4981	24.8527	24.1922		23.4642	23.8033	24		23.8	23.9	24.7	24.3	24	23.0856	22.2048
2010	7	22	25.3731	26.7179	24.5057	24.9582	24.1983		23.4705	23.8097	24.1		23.9	23.9	24.8	24.3	24.1	23.0921	22.2108
2010	7	23	25.7054	26.8599	24.6697	25.0834	24.3447		23.628	23.9673	24.3		24	24	24.9	24.4	24.2	23.2387	22.3388
2010	7	24	25.9051	26.9517	24.7712	25.0399	24.4385		23.7273	24.0675	24.2		23.8	23.9	24.8	24.3	24	23.3322	22.4214
2010	7	25	26.0191	27.0096	24.8313	25.1253	24.4971		23.7878	24.1294	24.3		23.8	23.9	24.8	24.3	24.1	23.3902	22.4736
2010	7	26	26.4959	27.2513	25.1012	25.048	24.7441		24.0511	24.3942	24.3		23.6	23.8	24.6	24.1	23.9	23.6363	22.6896
2010	7	27	26.723	27.3885	25.2439	25.0046	24.8819		24.1946	24.5404	24.2		23.4	23.7	24.5	24	23.8	23.7724	22.8113
2010	7	28	27.1158	27.6148	25.486	24.9708	25.1104		24.4349	24.7839	24.2		23.3	23.6	24.4	23.9	23.7	23.9987	23.0119
2010	7	29	27.2287	27.7161	25.579	25.0161	25.2091		24.5337	24.8869	24.3		23.3	23.6	24.5	23.9	23.7	24.0947	23.1002
2010	7	30	27.0452	27.6715	25.5037	24.9271	25.158		24.4706	24.8285	24.2		23.1	23.4	24.3	23.8	23.5	24.0411	23.0584
2010	7	31	26.6984	27.5345	25.3266	24.8254	25.0136		24.3079	24.6701	24.1		22.9	23.3	24.1	23.6	23.3	23.8949	22.9355
2010	8	1	26.7952	27.5994	25.3879	24.6611	25.0788		24.373	24.7381	24		22.6	23	23.8	23.3	23.1	23.9588	22.9943
2010	8	2	26.7792	27.6107	25.3872	24.5547	25.0891		24.3786	24.747	23.9		22.4	22.8	23.7	23.1	22.9	23.9679	23.0056
2010	8	3	26.846	27.6605	25.4316	24.3199	25.1394		24.4276	24.7991	23.7		22	22.5	23.3	22.8	22.5	24.017	23.0517
2010	8	4	26.4533	27.484	25.2162	23.894	24.9577		24.2262	24.6013	23.3		21.3	21.9	22.7	22.1	21.9	23.8346	22.8963
2010	8	5	25.5161	27.0201	24.6781	23.6347	24.4837		23.7116	24.0896	23.1		20.9	21.6	22.3	21.8	21.5	23.3613	22.4867
2010	8	6	25.0777	26.7636	24.3943	23.3526	24.2281		23.4367	23.8151	22.8		20.5	21.2	21.9	21.4	21.2	23.1081	22.2659
2010	8	7	24.7623	26.5526	24.17	23.1262	24.0219		23.2169	23.5946	22.6		20.3	21	21.6	21.2	20.9	22.9052	22.0877
2010	8	8	24.7413	26.478	24.1075	22.901	23.9577		23.1517	23.5277	22.4		20	20.7	21.3	20.9	20.6	22.8448	22.0327
2010	8	9	24.4945	26.2955	23.9212	22.7702	23.7833		22.9675	23.3421	22.3		19.9	20.6	21.2	20.8	20.5	22.6744	21.8819
2010	8	10	23.6002	25.787	23.3642	22.7463	23.2759		22.425	22.7983	22.2		20	20.6	21.2	20.8	20.6	22.172	21.4418
2010	8	11	23.1579	25.4697	23.0409	22.8051	22.9697		22.1033	22.473	22.3		20.2	20.8	21.4	21	20.8	21.8723	21.1757
2010	8	12	22.9391	25.252	22.838	22.9113	22.7681		21.8959	22.261	22.4		20.5	21	21.6	21.2	21	21.6779	21.0002
2010	8	13	23.05	25.1966	22.8235	22.9558	22.7343		21.8699	22.2299	22.4		20.7	21.1	21.7	21.4	21.1	21.6512	20.9703
2010	8	14	22.7107	24.9315	22.565	23.0063	22.4846		21.6101	21.966	22.5		20.8	21.2	21.9	21.5	21.3	21.4087	20.7532
2010	8	15	22.1682	24.559	22.1871	23.0936	22.1265		21.2343	21.5857	22.5		21	21.4	22	21.6	21.4	21.0584	20.4418
2010	8	16	22.3776	24.5438	22.2262	23.01	22.1376		21.2585	21.6039	22.5		20.9	21.3	21.9	21.5	21.3	21.0777	20.4507
2010	8	17	23.0051	24.753	22.5175	22.9181	22.3777		21.528	21.8679	22.4		20.8	21.1	21.8	21.4	21.2	21.3249	20.6589
2010	8	18	23.8447	25.1008	22.9553	22.795	22.7562		21.9432	22.2795	22.3		20.6	21	21.7	21.3	21	21.7088	20.988
2010	8	19	24.2788	25.2877	23.1927	22.7974	22.9649		22.171	22.5062	22.3		20.7	21	21.7	21.3	21.1	21.921	21.1706
2010	8	20	24.854	25.5641	23.5243	22.7002	23.2629		22.4925	22.8279	22.2		20.6	20.9	21.6	21.2	21	22.2213	21.4312
2010	8	21	25.3162	25.8086	23.8085	22.5801	23.5247		22.772	23.1094	22.1		20.4	20.8	21.4	21	20.8	22.4842	21.6611
2010	8	22	25.5581	25.9615	23.9791	22.5918	23.6898		22.9449	23.2856	22.1		20.5	20.8	21.5	21.1	20.9	22.6494	21.8075
2010	8	23	25.3078	25.8777	23.8735	22.6899	23.6106		22.8531	23.1983	22.2		20.7	21	21.7	21.3	21.1	22.5702	21.7421
2010	8	24	24.9329	25.7181	23.6848	22.7133	23.455		22.6797	23.029	22.2		20.8	21	21.7	21.3	21.1	22.4152	21.6101
2010	8	25	24.469	25.4963	23.4306	22.7707	23.2374		22.4411	22.7937	22.2		20.9	21.1	21.8	21.4	21.3	22.1991	21.4241
2010	8	26	24.3091	25.4043	23.3329	22.8234	23.1556		22.3509	22.7055	22.3		21	21.2	21.9	21.5	21.3	22.1195	21.3557
2010	8	27	24.1746	25.3186	23.2448	22.67	23.0812		22.2692	22.6256	22.1		20.7	21	21.7	21.3	21.1	22.0476	21.2937
2010	8	28	23.8221	25.1205	23.0294	22.6164	22.8922		22.0642	22.4224	22.1		20.7	21	21.6	21.2	21.1	21.8615	21.1321
2010	8	29	23.3178	24.8339	22.7178	22.5526	22.6143		21.7648	22.1241	22		20.6	20.9	21.6	21.2	21	21.5874	20.893
2010	8	30	23.1484	24.6943	22.5826	22.6678	22.4899		21.6331	21.9921	22.1		20.8	21.1	21.8	21.4	21.2	21.4676	20.787
2010	8	31	23.3602	24.74	22.6623	22.5992	22.5567		21.7078	22.0661	22.1		20.7	21	21.7	21.3	21.1	21.5388	20.8469
2010	9	1	23.7115	24.8676	22.8314	22.5891	22.7062		21.8705	22.2287	22.1		20.7	21	21.7	21.3	21.1	21.6922	20.979
2010	9	2	23.9619	24.9629	22.9569	22.5913	22.8207		21.9936	22.3527	22.1		20.7	21	21.7	21.3	21.1	21.8097	21.081
2010	9	3	24.1803	25.0544	23.0731	22.8083	22.9299		22.1095	22.4704	22.3		21.1	21.3	22.1	21.6	21.5	21.9213	21.1788
2010	9	4	24.3305	25.1218	23.1576	22.9125	23.0131		22.1962	22.5596	22.4		21.3	21.4	22.2	21.8	21.6	22.0065	21.2543
2010	9	5	24.5027	25.2062	23.2586	22.8156	23.113		22.3	22.6663	22.3		21.1	21.3	22.1	21.6	21.5	22.1079	21.3445
2010	9	6	24.5943	25.2573	23.3182	22.6753	23.1776		22.3649	22.7346	22.1		20.9	21.1	21.8	21.4	21.2	22.1738	21.4043
2010	9	7	24.5778	25.2575	23.3177	22.4028	23.1896		22.3725	22.7461	21.9		20.4	20.7	21.4	21	20.8	22.1869	21.4186
2010	9	8	24.4727	25.2118	23.2647	22.139	23.1547		22.3294	22.707	21.7		20	20.3	21	20.6	20.4	22.1532	21.3921
2010	9	9	24.6256	25.2881	23.3534	21.8417	23.2456		22.4224	22.8035	21.4		19.5	19.9	20.6	20.2	20	22.2453	21.4749
2010	9	10	25.1252	25.5415	23.6427	21.6296	23.5174		22.7097	23.0946	21.2		19.2	19.7	20.3	19.9	19.8	22.5177	21.7151
2010	9	11	25.4867	25.7461	23.8679	21.5731	23.7365		22.938	23.3279	21.1		19.2	19.7	20.3	19.9	19.7	22.7366	21.91
2010	9	12	25.514	25.7975	23.9117	21.7163	23.7968		22.9933	23.3893	21.3		19.6	19.9	20.6	20.2	20	22.796	21.9672
2010	9	13	25.1575	25.6565	23.7346	21.8266	23.6595		22.8356	23.2381	21.4		19.9	20.1	20.8	20.4	20.3	22.6583	21.853
2010	9	14	24.9285	25.5602	23.6152	21.7194	23.5702		22.7313	23.1393	21.3		19.7	20	20.7	20.3	20.1	22.5693	21.7802
2010	9	15	24.7713	25.4877	23.5275	21.7058	23.5069		22.6561	23.069	21.3		19.8	20	20.7	20.3	20.2	22.5068	21.7297
2010	9	16	25.0199	25.6082	23.6643	21.7126	23.6426		22.7963	23.2133	21.3		19.8	20	20.8	20.3	20.2	22.6434	21.852
2010	9	17	25.5199	25.8628	23.9513	21.6398	23.9149		23.0827	23.5042	21.2		19.7	20	20.7	20.2	20.1	22.9158	22.0931
2010	9	18	25.6592	25.9584	24.048	21.4991	24.0215		23.1882	23.6157	21.1		19.5	19.8	20.5	20	19.9	23.0219	22.1908
2010	9	19	25.6141	25.9657	24.0416	21.6362	24.0369		23.195	23.6289	21.2		19.8	20	20.7	20.3	20.2	23.0367	22.2095
2010	9	20	25.6177	25.992	24.0586	21.7818	24.0725		23.2238	23.6638	21.3		20.1	20.2	21	20.5	20.4	23.0719	22.2456
2010	9	21	25.6804	26.045	24.1067	21.8315	24.1356		23.2825	23.7285	21.4		20.2	20.3	21.1	20.6	20.5	23.1346	22.3056
2010	9	22	25.7475	26.1001	24.1572	21.8162	24.201		23.3435	23.7956	21.3		20.2	20.3	21.1	20.6	20.5	23.1995	22.3677
2010	9	23	25.4089	25.9548	23.9773	21.8547	24.0605		23.1824	23.6411	21.4		20.3	20.4	21.1	20.7	20.6	23.059	22.2511
2010	9	24	25.1682	25.8414	23.8402	21.9389	23.9549		23.0605	23.5247	21.5		20.4	20.5	21.3	20.8	20.7	22.954	22.1644
2010	9	25	25.0973	25.8006	23.7913	21.9865	23.9255		23.0221	23.491	21.5		20.5	20.5	21.4	20.9	20.8	22.9258	22.1437
2010	9	26	24.6477	25.5693	23.5252	21.928	23.7012		22.7738	23.2476	21.4		20.4	20.4	21.3	20.8	20.7	22.7031	21.9536
2010	9	27	24.0206	25.2314	23.1447	21.7643	23.3702		22.4127	22.8903	21.3		20.1	20.2	21	20.5	20.4	22.375	21.6705
2010	9	28	23.228	24.787	22.6525	21.5441	22.9335		21.9404	22.4205	21.1		19.7	19.9	20.7	20.2	20.1	21.9428	21.295
2010	9	29	23.0039	24.5943	22.4622	21.4078	22.7595		21.7548	22.2352	21		19.5	19.7	20.5	20	19.9	21.7744	21.1469
2010	9	30	23.1643	24.5881	22.4891	21.4965	22.7782		21.7779	22.2578	21.1		19.7	19.9	20.7	20.2	20.1	21.7989	21.1662
2010	10	1	23.5736	24.7178	22.6686	21.574	22.9355		21.9495	22.4291	21.1		19.9	20	20.8	20.3	20.3	21.9614	21.306
2010	10	2	23.8936	24.8253	22.815	21.6034	23.0678		22.0919	22.5726	21.2		20	20.1	20.9	20.4	20.3	22.0978	21.4244
2010	10	3	24.328	25.0059	23.0395	21.5097	23.2734		22.3118	22.7943	21.1		19.9	19.9	20.8	20.2	20.2	22.3068	21.6069
2010	10	4	24.5673	25.11	23.1682	21.616	23.3979		22.4421	22.9278	21.2		20.1	20.1	21	20.4	20.4	22.4338	21.7195
2010	10	5	24.5973	25.1208	23.1856	21.6879	23.4255		22.4667	22.9563	21.2		20.2	20.2	21.1	20.5	20.5	22.4634	21.7481
2010	10	6	23.735	24.691	22.6964	21.6882	23.0007		22.0031	22.4975	21.2		20.2	20.2	21.1	20.5	20.5	22.0414	21.3838
2010	10	7	22.7747	24.1764	22.1238	21.7466	22.4934		21.4545	21.9517	21.3		20.3	20.3	21.2	20.6	20.6	21.5388	20.9471
2010	10	8	22.5072	23.9669	21.9166	21.7762	22.3043		21.253	21.7504	21.3		20.4	20.3	21.2	20.6	20.6	21.3558	20.786
2010	10	9	22.3039	23.7834	21.7428	21.6093	22.1432		21.0826	21.5796	21.2		20.1	20.1	21	20.4	20.4	21.2012	20.649
2010	10	10	22.1335	23.6135	21.5869	21.528	21.997		20.9289	21.4252	21.1		19.9	19.9	20.9	20.3	20.3	21.0618	20.5249
2010	10	11	21.946	23.4341	21.4215	21.6212	21.8417		20.7657	21.2612	21.2		20.1	20.1	21	20.4	20.4	20.9135	20.3928
2010	10	12	22.0212	23.383	21.4049	21.6277	21.8188		20.7457	21.2399	21.2		20.2	20.1	21.1	20.4	20.5	20.8976	20.3756
2010	10	13	22.0148	23.3008	21.3501	21.7158	21.7634		20.6898	21.1832	21.3		20.3	20.2	21.2	20.6	20.6	20.8488	20.3303
2010	10	14	21.8505	23.1458	21.21	21.8098	21.6328		20.5525	21.0455	21.4		20.5	20.4	21.4	20.7	20.7	20.7249	20.2198
2010	10	15	21.5249	22.9092	20.9776	21.7737	21.4191		20.3258	20.8183	21.3		20.4	20.3	21.3	20.6	20.7	20.5182	20.0371
2010	10	16	20.8584	22.4958	20.5457	21.6567	21.0252		19.9058	20.3976	21.2		20.2	20.1	21.1	20.4	20.5	20.132	19.6976
2010	10	17	20.2309	22.0798	20.1202	21.3963	20.6318		19.4888	19.9787	21		19.8	19.7	20.7	20	20.1	19.7476	19.3581
2010	10	18	19.3468	21.5184	19.5361	21.3572	20.0922		18.9163	19.4032	21		19.7	19.7	20.7	20	20.1	19.2181	18.8911
2010	10	19	18.922	21.1566	19.1933	21.1025	19.7615		18.5725	19.0542	20.7		19.3	19.3	20.3	19.6	19.7	18.8989	18.605
2010	10	20	18.2418	20.6622	18.7025	20.9039	19.2964		18.0848	18.5611	20.6		19	19.1	20.1	19.4	19.4	18.4461	18.2018
2010	10	21	18.1354	20.4351	18.5268	20.8165	19.1086		17.8983	18.3675	20.5		18.9	19	20	19.3	19.3	18.2711	18.0391
2010	10	22	18.1468	20.275	18.4264	20.7284	18.9893		17.7853	18.2475	20.4		18.9	18.9	19.9	19.2	19.3	18.1643	17.9359
2010	10	23	18.0296	20.0642	18.264	20.6156	18.817		17.614	18.07	20.3		18.7	18.8	19.8	19.1	19.1	18.0042	17.7868
2010	10	24	17.6644	19.7373	17.9669	20.4751	18.5252		17.3136	17.7638	20.2		18.6	18.6	19.6	18.9	19	17.7246	17.5341
2010	10	25	17.3513	19.4319	17.6969	20.158	18.2566		17.0387	17.4827	19.9		18.1	18.2	19.2	18.5	18.5	17.4684	17.3013
2010	10	26	16.7754	18.9947	17.2771	19.8475	17.8533		16.6189	17.0568	19.6		17.7	17.8	18.7	18.1	18.1	17.078	16.9515
2010	10	27	16.5146	18.7008	17.0276	19.441	17.5991		16.3615	16.7922	19.2		17.1	17.3	18.2	17.5	17.6	16.8372	16.7309
2010	10	28	16.3136	18.4381	16.8141	19.1396	17.3772		16.139	16.5623	19		16.7	17	17.8	17.2	17.2	16.6286	16.5382
2010	10	29	15.8288	18.0389	16.4432	18.8515	17.0151		15.7651	16.1814	18.7		16.4	16.7	17.4	16.8	16.9	16.28	16.2238
2010	10	30	15.1646	17.5429	15.9649	18.6288	16.5549		15.2865	15.6955	18.5		16.2	16.5	17.2	16.6	16.7	15.834	15.8241
2010	10	31	14.6303	17.0961	15.5499	18.4833	16.1477		14.8667	15.2673	18.3		16.1	16.3	17.1	16.5	16.6	15.4417	15.4698
2010	11	1	14.549	16.865	15.3868	18.3965	15.9633		14.6885	15.0796	18.3		16.1	16.3	17.1	16.5	16.6	15.2723	15.3089
2010	11	2	14.4782	16.6502	15.2391	18.2807	15.7947		14.5263	14.9086	18.1		16.1	16.3	17	16.5	16.5	15.1184	15.1619
2010	11	3	13.9162	16.2031	14.8212	18.1332	15.3867		14.1051	14.4793	18		16	16.1	16.9	16.3	16.4	14.7249	14.8071
2010	11	4	13.8458	15.9887	14.6748	18.1533	15.2189		13.9441	14.3093	18		16.2	16.3	17	16.5	16.6	14.5719	14.6606
2010	11	5	13.9623	15.8773	14.6432	18.0204	15.1558		13.8951	14.2515	17.9		16.1	16.1	16.9	16.4	16.5	14.5229	14.6053
2010	11	6	14.1081	15.7981	14.6418	17.9995	15.1235		13.8774	14.2262	17.9		16.2	16.2	16.9	16.4	16.5	14.5038	14.577
2010	11	7	14.6288	15.9217	14.8662	18.0596	15.2971		14.0798	14.4215	17.9		16.4	16.4	17.1	16.6	16.7	14.6892	14.7279
2010	11	8	14.8061	15.907	14.9188	18.0787	15.3244		14.1211	14.4579	17.9		16.5	16.4	17.2	16.7	16.8	14.7271	14.7524
2010	11	9	15.1111	15.9704	15.054	17.8329	15.4294		14.2442	14.5769	17.7		16.2	16.1	16.8	16.4	16.5	14.8414	14.8448
2010	11	10	15.4261	16.0577	15.2078	17.6098	15.5557		14.388	14.7179	17.5		15.8	15.9	16.6	16.1	16.2	14.976	14.9562
2010	11	11	15.5914	16.0888	15.2885	17.4964	15.6214		14.464	14.7925	17.4		15.8	15.8	16.5	16	16.1	15.0488	15.0152
2010	11	12	15.5828	16.044	15.2762	17.133	15.607		14.4522	14.7802	17		15.2	15.3	16	15.5	15.6	15.041	15.0051
2010	11	13	15.2049	15.8189	15.0542	16.8177	15.4062		14.2387	14.5668	16.7		14.8	15	15.6	15.1	15.2	14.8467	14.8332
2010	11	14	14.8061	15.5701	14.8086	16.6442	15.182		14.0011	14.3286	16.6		14.6	14.8	15.4	15	15.1	14.6294	14.6407
2010	11	15	14.8864	15.5451	14.824	16.4502	15.1885		14.0133	14.3394	16.4		14.5	14.6	15.2	14.8	14.9	14.643	14.6484
2010	11	16	14.8698	15.4801	14.7895	16.2957	15.1523		13.9786	14.3038	16.2		14.3	14.5	15	14.7	14.8	14.6134	14.6192
2010	11	17	15.0795	15.5302	14.8851	16.1759	15.2333		14.0697	14.394	16.1		14.3	14.4	14.9	14.6	14.7	14.7005	14.6918
2010	11	18	14.6667	15.2849	14.6357	16.1512	15.0089		13.83	14.1547	16.1		14.4	14.5	15	14.6	14.8	14.4819	14.4994
2010	11	19	14.2003	14.9985	14.344	16.1066	14.7436		13.5476	13.8721	16		14.4	14.5	15	14.7	14.8	14.2231	14.2712
2010	11	20	13.865	14.7616	14.1145	16.1116	14.5305		13.3231	13.6463	16		14.6	14.6	15.1	14.8	14.9	14.0171	14.088
2010	11	21	14.0091	14.7529	14.1505	16.0839	14.5525		13.353	13.674	16		14.6	14.6	15.1	14.8	14.9	14.0462	14.1088
2010	11	22	14.291	14.8241	14.2735	15.9587	14.6548		13.4684	13.7876	15.9		14.5	14.5	15	14.7	14.8	14.1548	14.1994
2010	11	23	14.1226	14.6893	14.1532	15.9435	14.5432		13.3513	13.6701	15.9		14.6	14.5	15.1	14.7	14.9	14.0489	14.1045
2010	11	24	13.3805	14.2673	13.704	15.8122	14.1367		12.9167	13.2353	15.7		14.4	14.4	14.9	14.6	14.7	13.6489	13.7536
2010	11	25	12.4222	13.7114	13.1115	15.4985	13.596		12.3401	12.6572	15.4		14	14	14.5	14.2	14.3	13.116	13.2853
2010	11	26	11.767	13.2717	12.6658	15.171	13.1787		11.9004	12.2136	15.1		13.5	13.6	14.1	13.7	13.9	12.7081	12.9234
2010	11	27	12.0592	13.2821	12.7452	14.9897	13.2258		11.9639	12.2713	15		13.3	13.4	13.9	13.6	13.7	12.7649	12.9644
2010	11	28	13.2141	13.7416	13.3323	14.8798	13.7311		12.5195	12.8213	14.9		13.3	13.3	13.8	13.5	13.6	13.2781	13.4037
2010	11	29	13.3327	13.745	13.3742	14.7067	13.7612		12.5567	12.857	14.7		13.1	13.1	13.6	13.3	13.5	13.314	13.4314
2010	11	30	12.9516	13.5101	13.1383	14.5704	13.5451		12.3276	12.6271	14.6		13	13	13.5	13.2	13.4	13.1037	13.2454
2010	12	1	12.9439	13.4472	13.1042	14.4009	13.5067		12.2912	12.5891	14.4		12.8	12.9	13.3	13	13.2	13.0712	13.2134
2010	12	2	12.3294	13.0883	12.7282	14.0691	13.1635		11.9257	12.2226	14.1		12.4	12.5	12.9	12.6	12.8	12.7341	12.9167
2010	12	3	11.7575	12.7289	12.3597	13.759	12.8221		11.5644	11.8591	13.8		12	12.1	12.5	12.2	12.4	12.3999	12.6211
2010	12	4	11.6931	12.6024	12.2658	13.4841	12.7218		11.4653	11.7562	13.5		11.7	11.8	12.2	11.9	12.1	12.3073	12.5344
2010	12	5	11.3121	12.3239	11.996	13.2364	12.4649		11.197	11.4845	13.3		11.4	11.6	11.9	11.7	11.8	12.0582	12.3117
2010	12	6	11.4284	12.2823	12.0021	12.9292	12.4522		11.1932	11.4763	13		11	11.2	11.5	11.3	11.5	12.0533	12.3009
2010	12	7	11.955	12.456	12.2509	12.6378	12.6589		11.4247	11.7037	12.7		10.7	10.9	11.2	11	11.2	12.2668	12.4807
2010	12	8	12.2415	12.5394	12.3849	12.4253	12.769		11.5493	11.8258	12.5		10.5	10.8	11	10.9	11	12.3825	12.5772
2010	12	9	12.23	12.4917	12.3614	12.255	12.742		11.5243	11.7996	12.4		10.4	10.6	10.8	10.7	10.9	12.3605	12.5549
2010	12	10	11.6188	12.1498	11.9986	12.0436	12.4124		11.1725	11.4471	12.2		10.3	10.5	10.6	10.5	10.7	12.036	12.2698
2010	12	11	10.9589	11.7614	11.5904	11.8933	12.0372		10.7739	11.0468	12		10.2	10.4	10.5	10.4	10.6	11.667	11.9446
2010	12	12	10.341	11.371	11.1889	11.8374	11.6626		10.3786	10.6482	11.9		10.3	10.4	10.5	10.5	10.7	11.2999	11.6194
2010	12	13	9.64818	10.9243	10.7307	11.6558	11.2327		9.92581	10.191	11.8		10.1	10.2	10.4	10.3	10.5	10.8784	11.2456
2010	12	14	9.0825	10.5198	10.3299	11.7028	10.8489		9.52519	9.78448	11.8		10.4	10.4	10.5	10.5	10.7	10.504	10.9112
2010	12	15	9.17392	10.4265	10.2929	11.8272	10.7864		9.47302	9.72489	11.9		10.7	10.7	10.8	10.8	11	10.4513	10.8555
2010	12	16	8.97314	10.2034	10.1023	12.0066	10.589		9.27431	9.51958	12		11.2	11	11.2	11.2	11.4	10.2634	10.6828
2010	12	17	8.87034	10.03	9.96922	12.0704	10.4428		9.13086	9.36933	12.1		11.3	11.1	11.3	11.3	11.5	10.1265	10.5544
2010	12	18	8.89898	9.92695	9.91545	12.2907	10.368		9.06431	9.29601	12.3		11.8	11.5	11.7	11.7	11.9	10.0608	10.4881
2010	12	19	9.26272	10	10.0602	12.3656	10.4727		9.19032	9.41542	12.3		11.9	11.6	11.9	11.9	12.1	10.1737	10.5777
2010	12	20	9.36857	9.969	10.0765	12.3388	10.4674		9.19542	9.41536	12.3		11.9	11.6	11.9	11.8	12	10.1757	10.5723
2010	12	21	9.1891	9.80777	9.93867	12.119	10.3267		9.05338	9.26898	12.1		11.5	11.3	11.5	11.5	11.7	10.0418	10.4493
2010	12	22	9.19685	9.73731	9.90528	11.7808	10.279		9.01174	9.22273	11.8		11	10.9	11	11	11.2	10.0008	10.407
2010	12	23	9.03421	9.58872	9.77938	11.6968	10.1498		8.88168	9.08851	11.7		10.9	10.8	11	11	11.1	9.8781	10.2941
2010	12	24	9.12814	9.56559	9.79759	11.649	10.1492		8.89029	9.09266	11.7		10.9	10.8	10.9	10.9	11.1	9.88363	10.2927
2010	12	25	9.47055	9.67472	9.96352	11.6736	10.2826		9.04248	9.2407	11.7		11	10.8	11	11	11.2	10.0225	10.4078
2010	12	26	9.14679	9.47332	9.76494	11.5977	10.0943		8.84581	9.04147	11.6		10.9	10.8	10.9	10.9	11.1	9.83913	10.2439
2010	12	27	9.18732	9.44188	9.7646	11.4637	10.0811		8.83887	9.03114	11.5		10.7	10.6	10.8	10.8	11	9.83093	10.2319
2010	12	28	8.95749	9.28247	9.61452	11.3517	9.93535		8.6883	8.8777	11.4		10.6	10.5	10.6	10.7	10.8	9.68995	10.1047
2010	12	29	8.71369	9.11024	9.45144	11.3804	9.77658		8.52435	8.71054	11.4		10.7	10.6	10.7	10.8	10.9	9.53619	9.96602
2010	12	30	8.59113	8.99196	9.35225	11.3911	9.67346		8.42105	8.60356	11.4		10.8	10.6	10.8	10.8	11	9.4382	9.8755
2010	12	31	8.3278	8.80358	9.17255	11.3392	9.49804		8.23993	8.41877	11.3		10.7	10.6	10.7	10.8	10.9	9.268	9.72209
2011	1	1	7.8751	8.51529	8.88043	11.17	9.22047		7.94943	8.1243	11.2		10.5	10.4	10.5	10.5	10.7	8.99608	9.47973
2011	1	2	7.46064	8.23231	8.59976	11.1864	8.94977		7.66792	7.83793	11.2		10.6	10.5	10.6	10.6	10.8	8.73166	9.24293
2011	1	3	7.33387	8.08071	8.4745	11.1702	8.81508		7.53446	7.69861	11.1		10.6	10.5	10.6	10.6	10.8	8.60358	9.12392
2011	1	4	7.14799	7.90181	8.31762	11.0792	8.652		7.37046	7.52873	11.1		10.4	10.4	10.4	10.5	10.7	8.44709	8.98014
2011	1	5	6.78409	7.63421	8.05958	11.1699	8.39782		7.10855	7.26089	11.1		10.7	10.5	10.6	10.7	10.9	8.19971	8.7571
2011	1	6	6.89851	7.5952	8.06747	11.4288	8.37908		7.10162	7.24703	11.4		11.2	10.9	11	11.1	11.3	8.18779	8.73824
2011	1	7	7.35415	7.7375	8.27902	11.6382	8.54466		7.29237	7.43114	11.5		11.5	11.2	11.4	11.4	11.6	8.35928	8.8796
2011	1	8	7.18345	7.59576	8.15448	11.3867	8.41519		7.1624	7.29635	11.3		11.1	10.9	11	11.1	11.2	8.2349	8.76512
2011	1	9	7.83387	7.8578	8.494	11.1378	8.69988		7.47931	7.60762	11.1		10.6	10.5	10.6	10.7	10.9	8.52401	9.01023
2011	1	10	8.34939	8.0851	8.78066	10.87	8.94432		7.74947	7.874	10.8		10.2	10.2	10.2	10.3	10.5	8.77125	9.22099
2011	1	11	9.20158	8.50274	9.27541	10.5221	9.38027		8.22344	8.34532	10.5		9.6	9.7	9.7	9.8	10	9.20829	9.59854
2011	1	12	9.8219	8.84163	9.66415	10.4526	9.72982		8.60017	8.72173	10.5		9.6	9.6	9.6	9.8	9.9	9.55704	9.90179
2011	1	13	9.67827	8.82614	9.63479	10.4006	9.71144		8.57727	8.70061	10.4		9.6	9.6	9.6	9.7	9.9	9.53699	9.886
2011	1	14	9.14024	8.60543	9.37161	10.3243	9.48242		8.32786	8.45292	10.3		9.5	9.6	9.5	9.7	9.8	9.30683	9.68706
2011	1	15	9.3048	8.70651	9.48621	10.1856	9.58577		8.43928	8.56416	10.2		9.3	9.4	9.3	9.5	9.7	9.40948	9.77626
2011	1	16	9.22424	8.69192	9.46477	10.0745	9.56884		8.4203	8.54553	10.1		9.2	9.3	9.2	9.4	9.5	9.39161	9.76106
2011	1	17	9.32184	8.76041	9.53966	9.92398	9.63696		8.49344	8.61862	9.9		9	9.2	9	9.3	9.4	9.45872	9.81958
2011	1	18	9.71602	8.97834	9.78417	10.041	9.85732		8.73039	8.85544	10		9.3	9.4	9.3	9.5	9.6	9.67753	10.0103
2011	1	19	10.0057	9.15946	9.97975	10.3206	10.0373		8.92209	9.04793	10.3		9.9	9.8	9.7	10	10.1	9.85507	10.1662
2011	1	20	9.74808	9.0793	9.87066	10.4896	9.947		8.82133	8.94896	10.4		10.2	10.1	10	10.3	10.4	9.76225	10.0876
2011	1	21	10.0928	9.28293	10.0918	10.7166	10.1489		9.03699	9.16515	10.6		10.6	10.4	10.4	10.6	10.8	9.96163	10.2624
2011	1	22	10.1272	9.34515	10.1452	10.8432	10.2035		9.09244	9.22205	10.7		10.9	10.6	10.6	10.8	11	10.0132	10.3095
2011	1	23	9.79648	9.22503	9.9891	10.9577	10.0704		8.94566	9.07691	10.8		11	10.7	10.8	11	11.1	9.87732	10.1934
2011	1	24	9.79351	9.25022	10.0057	11.2359	10.0879		8.96302	9.09467	11.1		11.5	11.1	11.2	11.4	11.5	9.89252	10.2077
2011	1	25	10.2268	9.48938	10.2684	11.4848	10.3247		9.21714	9.34867	11.3		11.8	11.5	11.5	11.7	11.9	10.1267	10.4124
2011	1	26	10.1446	9.49	10.2506	11.734	10.3141		9.20284	9.33551	11.5		12.2	11.8	11.9	12	12.2	10.113	10.4025
2011	1	27	9.83033	9.36966	10.0958	12.0576	10.1796		9.05559	9.1892	11.8		12.7	12.2	12.3	12.5	12.6	9.97581	10.2847
2011	1	28	9.73959	9.34448	10.0561	12.1861	10.1442		9.01696	9.15038	11.9		12.8	12.3	12.4	12.6	12.7	9.93831	10.2527
2011	1	29	9.59938	9.29	9.98461	12.4407	10.0791		8.94689	9.07978	12.2		13.1	12.6	12.8	12.9	13.1	9.8713	10.1945
2011	1	30	9.58398	9.29074	9.97927	12.6617	10.0712		8.93942	9.07118	12.4		13.3	12.8	13	13.1	13.3	9.86176	10.1859
2011	1	31	9.76441	9.38756	10.0848	12.926	10.1618		9.03844	9.16874	12.6		13.6	13.1	13.4	13.4	13.6	9.95059	10.2626
2011	2	1	10.1025	9.56977	10.2857	12.8255	10.3388		9.23012	9.35911	12.5		13.3	12.9	13.1	13.2	13.3	10.1254	10.4146
2011	2	2	10.8726	9.97904	10.742	12.5533	10.7469		9.66959	9.79761	12.3		12.7	12.4	12.6	12.7	12.8	10.5301	10.7673
2011	2	3	10.7627	9.98335	10.7212	12.3411	10.7351		9.65315	9.78256	12.1		12.2	12.1	12.2	12.3	12.4	10.5141	10.756
2011	2	4	11.0548	10.1778	10.9212	12.3214	10.9189		9.84842	9.97844	12.1		12.1	12	12.2	12.2	12.4	10.6936	10.9143
2011	2	5	11.306	10.3607	11.104	12.3953	11.0892		10.0282	10.1593	12.2		12.2	12.1	12.2	12.3	12.4	10.8591	11.061
2011	2	6	10.9964	10.2726	10.9725	12.3376	10.9799		9.9058	10.0389	12.1		12.1	12	12.1	12.2	12.3	10.7451	10.965
2011	2	7	10.6684	10.158	10.8167	12.3299	10.8451		9.75761	9.89168	12.1		12.1	12	12.1	12.2	12.3	10.6064	10.8464
2011	2	8	10.8513	10.2791	10.938	12.2246	10.9541		9.87414	10.0078	12		11.8	11.8	11.9	12	12.1	10.7118	10.9391
2011	2	9	11.1885	10.4825	11.1513	12.3459	11.1463		10.08	10.2133	12.1		12	12	12.1	12.2	12.3	10.9	11.1043
2011	2	10	11.3029	10.5873	11.247	12.4215	11.2357		10.1738	10.3076	12.2		12.1	12.1	12.2	12.3	12.4	10.985	11.1802
2011	2	11	11.2336	10.6027	11.2392	12.3641	11.2329		10.168	10.3024	12.1		12	12	12.1	12.2	12.3	10.9777	11.176
2011	2	12	11.4211	10.739	11.3722	12.194	11.3544		10.2971	10.4315	12		11.7	11.7	11.8	11.9	12	11.0949	11.2796
2011	2	13	11.8077	10.9787	11.6219	12.1262	11.5812		10.5392	10.6737	11.9		11.6	11.6	11.7	11.8	11.9	11.3169	11.4747
2011	2	14	11.9611	11.1159	11.7487	12.0749	11.7008		10.6643	10.7998	11.9		11.5	11.6	11.6	11.7	11.8	11.4312	11.577
2011	2	15	12.3646	11.379	12.0187	12.0819	11.9488		10.9278	11.0641	11.9		11.5	11.6	11.6	11.7	11.8	11.6735	11.7908
2011	2	16	12.6141	11.5782	12.21	12.1417	12.1294		11.117	11.2551	11.9		11.6	11.7	11.7	11.8	11.9	11.8477	11.9461
2011	2	17	12.9487	11.8245	12.4527	12.2929	12.3571		11.3565	11.4966	12.1		11.9	11.9	11.9	12.1	12.1	12.0686	12.1426
2011	2	18	13.2886	12.0816	12.7038	12.2362	12.5942		11.6052	11.7477	12		11.8	11.8	11.8	12	12	12.2984	12.3473
2011	2	19	13.1707	12.1199	12.7	12.2261	12.6053		11.6093	11.755	12		11.8	11.8	11.8	11.9	12	12.3021	12.3559
2011	2	20	13.1455	12.1922	12.739	12.1754	12.6522		11.653	11.8014	12		11.7	11.7	11.7	11.9	11.9	12.3419	12.3954
2011	2	21	12.9568	12.1765	12.6793	12.0318	12.6093		11.6007	11.7513	11.8		11.4	11.5	11.5	11.6	11.7	12.2924	12.3566
2011	2	22	12.8318	12.179	12.6455	11.9973	12.5864		11.5714	11.7235	11.8		11.4	11.5	11.4	11.6	11.7	12.2635	12.335
2011	2	23	12.5123	12.0757	12.4941	12.0636	12.4559		11.4272	11.5804	11.9		11.5	11.6	11.6	11.7	11.8	12.1277	12.2196
2011	2	24	12.3031	12.0101	12.3928	12.0414	12.3662		11.3289	11.4819	11.8		11.5	11.5	11.5	11.7	11.8	12.0335	12.1391
2011	2	25	12.0586	11.916	12.2638	12.2144	12.2488		11.2022	11.3543	12		11.8	11.8	11.8	12	12	11.9122	12.0343
2011	2	26	11.9889	11.8969	12.2261	12.3086	12.2099		11.1617	11.312	12.1		11.9	11.9	11.9	12.1	12.2	11.8699	11.9974
2011	2	27	12.0137	11.9211	12.2405	12.5515	12.2162		11.1705	11.3185	12.3		12.3	12.3	12.3	12.5	12.5	11.8731	11.9994
2011	2	28	11.9425	11.8987	12.2019	12.8986	12.1748		11.1282	11.2738	12.6		12.9	12.7	12.8	13	13	11.8287	11.96
2011	3	1	12.2452	12.0581	12.374	13.1733	12.3204		11.2882	11.4308	12.9		13.3	13.1	13.2	13.3	13.4	11.9713	12.0828
2011	3	2	12.5086	12.2106	12.534	13.346	12.4576		11.438	11.5783	13		13.5	13.3	13.4	13.5	13.6	12.1049	12.1985
2011	3	3	12.6733	12.3242	12.6458	13.4685	12.5537		11.5426	11.681	13.1		13.7	13.4	13.5	13.7	13.7	12.197	12.2787
2011	3	4	13.0306	12.5382	12.871	13.5818	12.752		11.7569	11.8936	13.2		13.7	13.5	13.6	13.8	13.8	12.3909	12.4476
2011	3	5	13.2783	12.7106	13.0435	13.5847	12.906		11.9222	12.0579	13.2		13.6	13.5	13.6	13.7	13.8	12.5399	12.5783
2011	3	6	13.2687	12.7629	13.0749	13.4638	12.9355		11.9524	12.0878	13.1		13.3	13.2	13.3	13.5	13.5	12.5642	12.601
2011	3	7	13.3142	12.8382	13.1341	13.3748	12.9889		12.0089	12.1436	13.1		13.1	13.1	13.1	13.3	13.3	12.6126	12.6443
2011	3	8	13.2039	12.835	13.1035	13.4393	12.9617		11.9786	12.1127	13.1		13.1	13.1	13.2	13.3	13.4	12.5806	12.6176
2011	3	9	13.3138	12.9329	13.1919	13.4633	13.039		12.0619	12.1947	13.1		13.1	13.1	13.2	13.3	13.4	12.6532	12.6815
2011	3	10	13.6022	13.1208	13.383	13.4253	13.2085		12.2444	12.3758	13.1		13	13.1	13.1	13.3	13.3	12.8178	12.8254
2011	3	11	13.5596	13.1543	13.393	13.4196	13.2182		12.2536	12.3844	13.1		12.9	13	13	13.2	13.2	12.8223	12.8306
2011	3	12	13.7327	13.2891	13.5213	13.4677	13.3323		12.3759	12.5058	13.1		13	13.1	13.1	13.3	13.3	12.9313	12.9265
2011	3	13	13.6338	13.2936	13.4982	13.5913	13.312		12.3529	12.4821	13.3		13.2	13.2	13.3	13.4	13.4	12.9059	12.9056
2011	3	14	13.7377	13.3907	13.5842	13.5288	13.3876		12.4342	12.5622	13.2		13	13.1	13.1	13.3	13.3	12.9766	12.9679
2011	3	15	14.0891	13.6117	13.812	13.4579	13.5901		12.6521	12.7788	13.1		12.9	13	13	13.2	13.2	13.1739	13.1404
2011	3	16	14.3053	13.7775	13.9717	13.3575	13.7343		12.806	12.9321	13.1		12.7	12.8	12.9	13	13	13.3125	13.2625
2011	3	17	14.2113	13.795	13.9589	13.2667	13.7256		12.7943	12.9204	13		12.5	12.7	12.7	12.9	12.9	13.2979	13.2519
2011	3	18	14.4561	13.9718	14.1319	13.1418	13.8812		12.9607	13.086	12.9		12.3	12.5	12.5	12.7	12.7	13.4479	13.3838
2011	3	19	14.5434	14.0773	14.2203	13.2317	13.9626		13.0464	13.1715	12.9		12.5	12.7	12.6	12.8	12.8	13.5235	13.4515
2011	3	20	14.9084	14.3195	14.4656	13.3457	14.1843		13.2833	13.408	13		12.7	12.8	12.8	13	13	13.7391	13.6409
2011	3	21	15.3237	14.5976	14.7475	13.5365	14.4413		13.5571	13.6819	13.2		13	13.1	13.1	13.3	13.3	13.9893	13.8613
2011	3	22	15.5987	14.8186	14.9585	13.4836	14.6379		13.7643	13.8901	13.2		12.9	13	13	13.2	13.2	14.1786	14.0295
2011	3	23	15.7806	14.999	15.1201	13.5003	14.7917		13.9246	14.0519	13.2		12.9	13	13	13.2	13.2	14.3248	14.1607
2011	3	24	16.0605	15.2289	15.3374	13.3671	14.996		14.139	14.2679	13.1		12.7	12.8	12.8	13	13	14.5212	14.3358
2011	3	25	16.1297	15.3597	15.4384	13.5167	15.0976		14.2421	14.3731	13.2		12.9	13	13	13.2	13.2	14.6149	14.422
2011	3	26	15.9973	15.3868	15.421	13.5197	15.093		14.2307	14.3639	13.2		12.9	13	13	13.2	13.2	14.6025	14.4157
2011	3	27	15.8532	15.3959	15.3874	13.5412	15.0713		14.2021	14.3368	13.2		12.9	13.1	13	13.2	13.2	14.5736	14.3944
2011	3	28	16.0608	15.5673	15.5445	13.7098	15.2175		14.3558	14.4912	13.4		13.2	13.3	13.3	13.5	13.4	14.713	14.5188
2011	3	29	16.2623	15.7395	15.7011	13.8152	15.3642		14.5096	14.6458	13.5		13.4	13.4	13.4	13.6	13.6	14.8526	14.6437
2011	3	30	16.3657	15.8666	15.8044	13.7194	15.4641		14.6125	14.7499	13.4		13.1	13.3	13.2	13.5	13.4	14.9454	14.728
2011	3	31	16.8081	16.1603	16.0994	13.8781	15.7351		14.9001	15.0383	13.5		13.4	13.5	13.4	13.7	13.6	15.2091	14.9609
2011	4	1	17.1601	16.4223	16.3528	14.0722	15.972		15.1493	15.2893	13.7		13.7	13.8	13.7	14	13.9	15.438	15.1645
2011	4	2	17.493	16.6833	16.6012	14.3992	16.2066		15.3951	15.5373	14		14.2	14.2	14.2	14.4	14.4	15.6641	15.3664
2011	4	3	17.8187	16.9475	16.8502	14.5929	16.4435		15.6425	15.7874	14.2		14.5	14.4	14.4	14.7	14.6	15.8922	15.5704
2011	4	4	18.0654	17.1787	17.0583	14.5603	16.6455		15.8514	15.9996	14.1		14.3	14.3	14.3	14.5	14.5	16.0851	15.7444
2011	4	5	18.1728	17.3431	17.1882	14.5828	16.7785		15.9854	16.1372	14.2		14.2	14.3	14.3	14.5	14.5	16.2089	15.8585
2011	4	6	18.227	17.4775	17.2846	14.6899	16.881		16.0867	16.2421	14.3		14.4	14.4	14.4	14.6	14.6	16.3023	15.9461
2011	4	7	18.043	17.4884	17.2409	14.765	16.8573		16.0525	16.2114	14.3		14.4	14.5	14.5	14.7	14.6	16.2701	15.9242
2011	4	8	17.6885	17.3999	17.0887	14.9523	16.7335		15.9118	16.0735	14.5		14.7	14.7	14.7	14.9	14.9	16.1386	15.8149
2011	4	9	17.5711	17.4076	17.0555	15.184	16.7113		15.8828	16.046	14.7		15	15	15	15.2	15.2	16.1096	15.7935
2011	4	10	17.4964	17.427	17.0398	15.213	16.7026		15.8695	16.0336	14.7		14.9	15	15	15.2	15.1	16.0947	15.7835
2011	4	11	17.4496	17.4532	17.0355	15.0666	16.7021		15.8661	16.0305	14.6		14.6	14.7	14.7	14.9	14.8	16.0884	15.7807
2011	4	12	17.6153	17.5793	17.1485	15.1111	16.8053		15.975	16.1393	14.7		14.6	14.7	14.8	15	14.9	16.186	15.8676
2011	4	13	17.2437	17.4437	16.9603	15.1276	16.6397		15.7939	15.9587	14.7		14.6	14.7	14.7	14.9	14.8	16.0152	15.7213
2011	4	14	17.0193	17.3622	16.8423	15.0996	16.5325		15.6779	15.8418	14.7		14.5	14.7	14.6	14.9	14.7	15.9037	15.6253
2011	4	15	16.5303	17.1388	16.5666	14.9602	16.2817		15.4083	15.5709	14.5		14.2	14.4	14.4	14.6	14.5	15.6495	15.4041
2011	4	16	16.2169	16.9812	16.3759	14.9194	16.1015		15.2176	15.3774	14.5		14	14.4	14.3	14.5	14.4	15.4672	15.244
2011	4	17	16.0709	16.8941	16.2724	14.9828	15.9962		15.109	15.2651	14.6		14.1	14.4	14.4	14.6	14.5	15.3603	15.1484
2011	4	18	16.0923	16.8856	16.2623	15.0446	15.9727		15.0897	15.2415	14.6		14.2	14.5	14.4	14.7	14.5	15.3356	15.1239
2011	4	19	16.5094	17.0759	16.4806	15.0362	16.1537		15.2908	15.4379	14.6		14.2	14.5	14.4	14.7	14.5	15.5151	15.2769
2011	4	20	16.6138	17.1308	16.5371	15.2693	16.1938		15.3382	15.4819	14.8		14.6	14.8	14.7	15	14.9	15.5531	15.3079
2011	4	21	16.8909	17.2757	16.6958	15.3547	16.3263		15.4848	15.6252	14.9		14.7	14.9	14.8	15.1	15	15.6832	15.4192
2011	4	22	17.0604	17.379	16.8026	15.7163	16.4148		15.5829	15.7206	15.2		15.3	15.4	15.4	15.6	15.5	15.7688	15.4926
2011	4	23	17.1191	17.4336	16.8512	15.8674	16.4527		15.6258	15.7614	15.4		15.5	15.6	15.6	15.8	15.7	15.8038	15.5223
2011	4	24	17.3573	17.5779	17.0025	16.0453	16.5828		15.7679	15.9013	15.5		15.7	15.8	15.8	16	15.9	15.9307	15.6319
2011	4	25	17.3301	17.5995	17.0095	16.1411	16.5859		15.7722	15.904	15.6		15.7	15.9	15.9	16.1	16	15.9303	15.6315
2011	4	26	17.2253	17.5793	16.9698	16.1434	16.5466		15.731	15.8612	15.6		15.6	15.8	15.8	16	15.9	15.8879	15.5942
2011	4	27	17.1854	17.5849	16.9621	16.128	16.5347		15.7199	15.8482	15.6		15.5	15.7	15.7	16	15.8	15.873	15.5806
2011	4	28	17.4798	17.7527	17.1419	16.4337	16.6898		15.8893	16.0151	15.9		16	16.1	16.2	16.4	16.2	16.0251	15.712
2011	4	29	17.8081	17.9484	17.3494	16.6225	16.8721		16.0868	16.2109	16.1		16.2	16.4	16.4	16.6	16.4	16.2038	15.8674
2011	4	30	18.101	18.1382	17.5454	16.6639	17.047		16.2749	16.398	16.1		16.2	16.4	16.4	16.6	16.4	16.3744	16.0164
2011	5	1	18.3192	18.3002	17.7054	16.5614	17.192		16.4298	16.5525	16		15.9	16.2	16.2	16.4	16.2	16.5148	16.1399
2011	5	2	18.5726	18.485	17.889	16.5809	17.3596		16.6082	16.7309	16		15.9	16.1	16.1	16.3	16.2	16.6773	16.2831
2011	5	3	18.484	18.5069	17.8826	16.7268	17.3591		16.6045	16.728	16.2		16.1	16.3	16.3	16.5	16.3	16.6717	16.2804
2011	5	4	18.8005	18.7209	18.0992	16.8197	17.5565		16.8149	16.9384	16.3		16.2	16.4	16.4	16.6	16.4	16.8639	16.4496
2011	5	5	19.3806	19.0744	18.4719	16.9076	17.8957		17.1771	17.3011	16.4		16.2	16.5	16.5	16.7	16.5	17.1972	16.7422
2011	5	6	19.764	19.3499	18.7469	16.953	18.1523		17.448	17.5737	16.4		16.2	16.5	16.5	16.7	16.5	17.4469	16.9635
2011	5	7	20.0608	19.5922	18.979	16.9932	18.3732		17.679	17.8073	16.4		16.2	16.5	16.5	16.7	16.5	17.6605	17.1541
2011	5	8	20.156	19.7401	19.0996	16.9491	18.4961		17.8035	17.935	16.4		16.1	16.4	16.4	16.6	16.4	17.7757	17.2598
2011	5	9	20.0945	19.8069	19.1275	16.8453	18.5358		17.8384	17.9732	16.3		15.8	16.2	16.2	16.4	16.2	17.8081	17.2932
2011	5	10	20.1884	19.9408	19.2355	16.781	18.6453		17.9493	18.0869	16.3		15.7	16.1	16.1	16.3	16.1	17.9104	17.3872
2011	5	11	20.2712	20.0666	19.3347	16.8858	18.7468		18.0516	18.1919	16.4		15.8	16.2	16.2	16.4	16.2	18.0048	17.4741
2011	5	12	19.9628	19.9963	19.2092	16.8716	18.647		17.9371	18.0804	16.3		15.8	16.2	16.2	16.4	16.2	17.8983	17.3862
2011	5	13	19.4272	19.7946	18.9403	16.9058	18.4149		17.6819	17.8272	16.4		15.8	16.2	16.2	16.4	16.2	17.6607	17.1831
2011	5	14	19.1526	19.6954	18.7996	17.0046	18.2914		17.5466	17.6922	16.5		16	16.4	16.3	16.6	16.3	17.5329	17.0737
2011	5	15	19.1601	19.7218	18.8093	17.1818	18.299		17.5543	17.6992	16.6		16.2	16.6	16.6	16.8	16.6	17.5367	17.0779
2011	5	16	19.2488	19.7874	18.8654	17.5147	18.3475		17.6064	17.7503	16.9		16.8	17	17.1	17.3	17.1	17.5816	17.1175
2011	5	17	19.5554	19.9633	19.0479	17.7505	18.5091		17.7804	17.9233	17.1		17.1	17.3	17.4	17.6	17.4	17.7394	17.2555
2011	5	18	20.0939	20.2652	19.3711	17.9477	18.799		18.0917	18.2339	17.3		17.4	17.6	17.6	17.8	17.6	18.0248	17.5051
2011	5	19	20.5323	20.5375	19.653	17.983	19.0563		18.3657	18.5085	17.4		17.3	17.5	17.6	17.8	17.6	18.2767	17.7268
2011	5	20	20.5612	20.6217	19.713	18.1093	19.1187		18.428	18.5724	17.5		17.5	17.7	17.8	17.9	17.7	18.3332	17.7796
2011	5	21	19.8831	20.3523	19.3683	18.291	18.8186		18.0996	18.2462	17.7		17.7	17.9	18	18.1	17.9	18.0281	17.5175
2011	5	22	19.6942	20.2918	19.2762	18.4253	18.7373		18.0106	18.1571	17.8		17.8	18	18.1	18.3	18	17.943	17.4447
2011	5	23	19.8028	20.3685	19.346	18.7456	18.7982		18.0761	18.2217	18.1		18.3	18.4	18.5	18.7	18.5	18.0005	17.4954
2011	5	24	20.0886	20.5361	19.5194	18.9572	18.9523		18.2419	18.3866	18.3		18.5	18.6	18.8	18.9	18.7	18.151	17.627
2011	5	25	20.6123	20.8314	19.836	19.1827	19.2366		18.5471	18.6912	18.5		18.8	18.9	19.1	19.2	19	18.431	17.8719
2011	5	26	20.8344	20.997	19.9961	19.2936	19.3855		18.704	18.849	18.6		18.8	18.9	19.2	19.2	19	18.5748	17.9996
2011	5	27	20.8667	21.0739	20.0522	19.3992	19.4426		18.7615	18.9078	18.7		18.9	19	19.3	19.3	19.1	18.6268	18.0478
2011	5	28	20.89	21.1433	20.1005	19.3821	19.4925		18.8113	18.9588	18.7		18.7	18.9	19.2	19.2	19	18.6716	18.0897
2011	5	29	20.8913	21.1986	20.1337	19.4043	19.5283		18.8462	18.9948	18.7		18.6	18.9	19.1	19.1	18.9	18.7026	18.1193
2011	5	30	20.792	21.2002	20.1067	19.4852	19.5096		18.8226	18.9722	18.8		18.7	18.9	19.2	19.2	19	18.6793	18.1015
2011	5	31	20.737	21.216	20.099	19.6359	19.5065		18.8167	18.9669	19		18.9	19.1	19.3	19.3	19.1	18.6721	18.0973
2011	6	1	20.8389	21.3041	20.1765	19.9744	19.5785		18.8922	19.0427	19.3		19.4	19.5	19.8	19.8	19.6	18.74	18.1581
2011	6	2	21.2325	21.538	20.4211	20.3144	19.8002		19.129	19.2796	19.6		19.8	19.9	20.3	20.2	20	18.9574	18.3491
2011	6	3	21.5562	21.751	20.6363	20.5521	19.9989		19.3395	19.491	19.8		20.1	20.2	20.5	20.5	20.3	19.1511	18.5203
2011	6	4	21.9479	22.0073	20.8973	20.8327	20.2407		19.5955	19.7484	20.1		20.5	20.5	20.9	20.8	20.6	19.3875	18.7293
2011	6	5	22.154	22.1834	21.0614	21.0963	20.3989		19.7597	19.9151	20.3		20.8	20.7	21.2	21.1	20.9	19.5397	18.866
2011	6	6	22.0689	22.2184	21.0617	21.4182	20.4117		19.7668	19.9251	20.6		21.2	21.1	21.6	21.5	21.3	19.5466	18.8766
2011	6	7	22.1378	22.3203	21.1419	21.5758	20.4943		19.8498	20.0104	20.8		21.2	21.2	21.7	21.6	21.4	19.6235	18.9476
2011	6	8	22.1912	22.4123	21.2113	21.5932	20.567		19.9222	20.0853	20.8		21.1	21.1	21.6	21.5	21.3	19.6906	19.01
2011	6	9	22.3038	22.5309	21.3121	21.6288	20.6673		20.0247	20.19	20.8		21	21.1	21.6	21.4	21.2	19.7856	19.0965
2011	6	10	22.9061	22.8916	21.6907	21.6122	21.0163		20.3952	20.5623	20.8		20.8	21	21.5	21.3	21.1	20.1286	19.3991
2011	6	11	23.2614	23.1505	21.9443	21.5328	21.2582		20.6479	20.8184	20.8		20.5	20.8	21.2	21.1	20.8	20.3638	19.6091
2011	6	12	23.7832	23.5002	22.2981	21.4264	21.5921		20.9986	21.1729	20.7		20.2	20.6	21	20.8	20.6	20.6903	19.8993
2011	6	13	23.9782	23.7028	22.4767	21.2479	21.7731		21.1826	21.362	20.5		19.8	20.3	20.7	20.5	20.3	20.8634	20.057
2011	6	14	24.1547	23.8962	22.6437	21.2571	21.9443		21.3558	21.5405	20.6		19.8	20.2	20.6	20.5	20.2	21.0266	20.2065
2011	6	15	23.7225	23.7876	22.4637	21.1205	21.8056		21.1947	21.3852	20.4		19.5	20	20.4	20.2	20	20.8803	20.0868
2011	6	16	23.4265	23.7203	22.3406	21.1447	21.7125		21.0851	21.28	20.5		19.5	20	20.4	20.3	20	20.7808	20.0063
2011	6	17	23.2635	23.7004	22.2792	21.2909	21.6704		21.0326	21.2308	20.6		19.8	20.2	20.6	20.5	20.2	20.7332	19.9698
2011	6	18	23.0235	23.631	22.1657	21.5398	21.5794		20.9284	21.1294	20.8		20.2	20.6	21	20.8	20.6	20.6374	19.8906
2011	6	19	22.7043	23.5087	21.9976	21.7306	21.4363		20.7697	20.9727	21		20.5	20.8	21.2	21.1	20.8	20.4904	19.7659
2011	6	20	22.519	23.4367	21.8943	21.8308	21.3475		20.6712	20.8751	21.1		20.6	20.9	21.3	21.2	20.9	20.3985	19.6879
2011	6	21	22.6525	23.5134	21.9662	22.2245	21.4129		20.7403	20.9443	21.5		21.2	21.4	21.9	21.7	21.5	20.4612	19.7438
2011	6	22	22.6248	23.5151	21.9514	22.4711	21.4016		20.7263	20.9307	21.7		21.5	21.7	22.2	22	21.8	20.4472	19.7332
2011	6	23	22.5707	23.5016	21.9207	22.6006	21.3755		20.6967	20.9014	21.8		21.7	21.8	22.4	22.1	21.9	20.4188	19.7096
2011	6	24	22.3988	23.4267	21.8217	22.7356	21.2874		20.6008	20.8056	22		21.8	21.9	22.5	22.3	22	20.3287	19.6322
2011	6	25	22.2363	23.3486	21.7229	22.8821	21.1976		20.504	20.7085	22.1		21.9	22.1	22.7	22.4	22.2	20.2375	19.5532
2011	6	26	22.26	23.3558	21.7256	23.0402	21.1969		20.5041	20.7076	22.3		22.1	22.2	22.8	22.6	22.3	20.2357	19.5514
2011	6	27	22.2107	23.3283	21.6888	23.1529	21.1611		20.4663	20.669	22.4		22.2	22.3	22.9	22.6	22.4	20.199	19.5192
2011	6	28	22.635	23.5333	21.9205	23.1942	21.3648		20.6871	20.8884	22.4		22.1	22.3	22.9	22.6	22.4	20.4015	19.695
2011	6	29	23.0291	23.7415	22.1493	23.3039	21.5699		20.9076	21.1086	22.5		22.2	22.4	23	22.7	22.5	20.6047	19.8724
2011	6	30	23.2636	23.8861	22.2993	23.4205	21.7082		21.0543	21.2561	22.6		22.3	22.5	23.1	22.8	22.6	20.7405	19.9923
2011	7	1	23.4543	24.0166	22.43	23.316	21.8313		21.1836	21.3868	22.6		22	22.3	22.9	22.6	22.3	20.8607	20.0991
2011	7	2	23.5227	24.0915	22.4947	23.3536	21.8969		21.2503	21.4553	22.6		22	22.3	22.9	22.6	22.3	20.9233	20.1563
2011	7	3	23.7686	24.2539	22.6596	23.472	22.0525		21.4137	21.6205	22.7		22.1	22.4	23	22.7	22.5	21.0757	20.2916
2011	7	4	23.8423	24.338	22.7316	23.6596	22.127		21.4888	21.6981	22.9		22.4	22.6	23.3	22.9	22.7	21.1467	20.3568
2011	7	5	23.6584	24.2939	22.6563	23.6706	22.0701		21.4221	21.6341	22.9		22.3	22.6	23.2	22.9	22.6	21.0867	20.308
2011	7	6	23.6172	24.309	22.6531	23.7805	22.0755		21.4236	21.6378	23		22.4	22.7	23.4	23	22.8	21.0894	20.3132
2011	7	7	23.4871	24.2756	22.5959	23.9718	22.0319		21.3726	21.5888	23.2		22.7	22.9	23.6	23.2	23	21.0434	20.2757
2011	7	8	23.2873	24.1997	22.4932	24.0597	21.9461		21.2768	21.4947	23.3		22.7	23	23.7	23.3	23.1	20.9556	20.2016
2011	7	9	23.0753	24.1076	22.3761	24.2264	21.8453		21.1659	21.385	23.4		22.9	23.1	23.9	23.5	23.2	20.8535	20.1142
2011	7	10	23.2603	24.2018	22.4773	24.1923	21.9375		21.2641	21.4836	23.4		22.8	23	23.8	23.4	23.1	20.9447	20.1944
2011	7	11	23.9261	24.5413	22.8576	24.2986	22.2809		21.6324	21.8523	23.5		22.9	23.1	23.9	23.5	23.2	21.2863	20.4929
2011	7	12	24.0892	24.6588	22.9728	24.4273	22.3934		21.749	21.9712	23.6		23	23.3	24	23.6	23.4	21.3962	20.5916
2011	7	13	24.1184	24.7138	23.0146	24.588	22.4416		21.7954	22.0205	23.8		23.2	23.4	24.2	23.8	23.5	21.4416	20.6345
2011	7	14	24.6906	25.0352	23.3626	24.7319	22.7634		22.137	22.3645	23.9		23.4	23.6	24.4	23.9	23.7	21.7604	20.9152
2011	7	15	25.0286	25.2613	23.5928	24.751	22.985		22.3682	22.5995	24		23.3	23.6	24.3	23.9	23.7	21.978	21.1094
2011	7	16	25.9086	25.7645	24.1369	24.8697	23.4898		22.9034	23.1389	24.1		23.5	23.7	24.5	24	23.8	22.4778	21.5499
2011	7	17	26.8367	26.3224	24.7307	24.9134	24.0466		23.491	23.7327	24.1		23.5	23.7	24.5	24	23.8	23.0279	22.0365
2011	7	18	27.5365	26.7979	25.2163	24.932	24.5145		23.979	24.229	24.1		23.4	23.6	24.5	24	23.7	23.4875	22.4465
2011	7	19	28.3084	27.3274	25.7549	24.8738	25.035		24.5211	24.7807	24.1		23.2	23.5	24.3	23.8	23.6	23.9984	22.9029
2011	7	20	28.4991	27.5896	25.9764	24.6182	25.2777		24.7608	25.0321	23.9		22.7	23.1	23.9	23.4	23.2	24.2308	23.1187
2011	7	21	28.5314	27.7676	26.1013	24.432	25.4341		24.9073	25.1903	23.7		22.4	22.8	23.6	23.1	22.8	24.3769	23.2596
2011	7	22	28.3072	27.8068	26.0698	24.4308	25.4489		24.9019	25.1966	23.7		22.4	22.8	23.6	23.1	22.8	24.3821	23.2775
2011	7	23	27.9309	27.7493	25.9341	24.5362	25.3667		24.7936	25.0991	23.8		22.6	22.9	23.8	23.3	23	24.2913	23.2109
2011	7	24	27.6104	27.6931	25.8096	24.6192	25.2891		24.6927	25.0077	23.9		22.7	23.1	23.9	23.4	23.1	24.2064	23.1477
2011	7	25	27.6316	27.7841	25.8625	24.6748	25.3654		24.7601	25.0831	24		22.8	23.1	23.9	23.4	23.2	24.2762	23.218
2011	7	26	27.2258	27.6581	25.669	24.872	25.22		24.5891	24.9201	24.1		23.1	23.4	24.2	23.7	23.5	24.1251	23.0956
2011	7	27	26.8473	27.5224	25.4739	24.9911	25.0681		24.4135	24.7512	24.3		23.3	23.5	24.4	23.9	23.6	23.9687	22.9671
2011	7	28	26.4232	27.3441	25.2387	25.1813	24.8755		24.1963	24.5395	24.4		23.6	23.8	24.7	24.1	23.9	23.7729	22.8028
2011	7	29	25.8921	27.0923	24.9285	25.2814	24.6109		23.904	24.2515	24.5		23.7	23.9	24.8	24.2	24	23.5064	22.5756
2011	7	30	25.8392	27.0539	24.8739	25.2612	24.5691		23.8547	24.2047	24.5		23.6	23.8	24.7	24.2	23.9	23.4637	22.5413
2011	7	31	26.2522	27.2442	25.0845	25.1673	24.7633		24.0604	24.4122	24.4		23.4	23.6	24.5	24	23.8	23.6569	22.7119
2011	8	1	26.7308	27.485	25.3474	25.2328	25.0078		24.3188	24.6732	24.5		23.5	23.7	24.6	24	23.8	23.8998	22.9266
2011	8	2	26.837	27.5607	25.4145	25.2504	25.0812		24.3909	24.7492	24.5		23.5	23.7	24.6	24	23.8	23.971	22.9931
2011	8	3	26.3967	27.3684	25.1735	25.3035	24.8797		24.1663	24.5292	24.6		23.5	23.8	24.7	24.1	23.9	23.7678	22.8209
2011	8	4	26.2491	27.3001	25.0835	25.1625	24.8085		24.0846	24.4505	24.5		23.2	23.5	24.4	23.8	23.6	23.6958	22.7615
2011	8	5	25.7063	27.0294	24.7649	24.8116	24.5312		23.7815	24.1503	24.1		22.6	23	23.9	23.3	23.1	23.4185	22.5229
2011	8	6	25.3508	26.8286	24.5363	24.6142	24.3292		23.5621	23.9324	24		22.3	22.7	23.6	23	22.8	23.2177	22.3492
2011	8	7	24.9539	26.5942	24.2757	24.4523	24.0952		23.3099	23.6808	23.8		22	22.5	23.3	22.8	22.6	22.9858	22.1475
2011	8	8	24.7162	26.4246	24.0965	24.3933	23.9303		23.134	23.5045	23.8		22	22.5	23.3	22.7	22.5	22.8239	22.0055
2011	8	9	24.5445	26.2815	23.9517	24.2492	23.7945		22.9904	23.3599	23.7		21.8	22.3	23.1	22.5	22.3	22.6914	21.8884
2011	8	10	24.389	26.1436	23.8155	23.8486	23.6651		22.8545	23.2226	23.3		21.1	21.7	22.5	22	21.7	22.5658	21.777
2011	8	11	24.1275	25.9512	23.619	23.5927	23.4811		22.6601	23.0268	23.1		20.8	21.4	22.2	21.6	21.4	22.386	21.618
2011	8	12	24.0962	25.8663	23.5498	23.4144	23.4091		22.5874	22.952	22.9		20.6	21.2	21.9	21.4	21.2	22.3185	21.5561
2011	8	13	24.1295	25.8172	23.5214	23.3634	23.3741		22.5545	22.917	22.8		20.6	21.2	21.9	21.4	21.2	22.288	21.5265
2011	8	14	23.8555	25.6222	23.3243	23.1473	23.1894		22.3596	22.7206	22.6		20.4	21	21.7	21.2	20.9	22.1079	21.3669
2011	8	15	23.6758	25.4668	23.1761	22.85	23.0468		22.2111	22.57	22.4		20	20.6	21.3	20.8	20.6	21.9703	21.2438
2011	8	16	23.4844	25.3029	23.0203	22.8294	22.8966		22.0548	22.4115	22.4		20.1	20.7	21.3	20.9	20.6	21.8254	21.114
2011	8	17	23.1873	25.0839	22.803	22.9752	22.6908		21.8389	22.1933	22.5		20.5	20.9	21.6	21.2	21	21.6252	20.9358
2011	8	18	23.0923	24.9577	22.696	23.2393	22.5818		21.7283	22.0797	22.7		21	21.4	22.1	21.6	21.4	21.5222	20.8416
2011	8	19	22.8605	24.7657	22.5136	23.3768	22.4057		21.5453	21.894	22.8		21.3	21.6	22.3	21.9	21.7	21.3522	20.6892
2011	8	20	22.7095	24.6096	22.3748	23.5951	22.2676		21.4038	21.7494	23		21.7	21.9	22.7	22.2	22.1	21.2205	20.5697
2011	8	21	22.505	24.4268	22.2062	23.7947	22.1027		21.2336	21.576	23.2		22.1	22.2	23	22.6	22.4	21.0622	20.4269
2011	8	22	22.3906	24.286	22.0874	23.9258	21.9818		21.111	21.4502	23.3		22.3	22.4	23.2	22.7	22.6	20.9481	20.3223
2011	8	23	22.5439	24.2791	22.1224	23.8728	21.9986		21.137	21.4727	23.3		22.2	22.3	23.1	22.6	22.5	20.9714	20.3374
2011	8	24	22.6361	24.2543	22.1325	23.76	21.996		21.1407	21.4736	23.2		22	22.1	23	22.5	22.3	20.9749	20.3359
2011	8	25	23.0292	24.3872	22.3204	23.5949	22.1545		21.317	21.6476	23		21.7	21.9	22.7	22.2	22	21.1387	20.4746
2011	8	26	23.1242	24.3934	22.3545	23.5334	22.1804		21.3482	21.6778	23		21.6	21.8	22.6	22.1	21.9	21.1691	20.4986
2011	8	27	23.8714	24.7286	22.7633	23.4766	22.5432		21.7417	22.0705	22.9		21.5	21.7	22.5	22	21.9	21.5356	20.8155
2011	8	28	24.4598	25.0185	23.1064	23.3219	22.8553		22.0766	22.4067	22.8		21.2	21.5	22.3	21.8	21.6	21.8496	21.0891
2011	8	29	25.0393	25.3279	23.4611	23.1037	23.1839		22.4264	22.7593	22.6		20.9	21.2	22	21.5	21.3	22.1787	21.3778
2011	8	30	25.5315	25.6156	23.7808	23.0019	23.487		22.7459	23.0833	22.5		20.8	21.1	21.9	21.4	21.2	22.4812	21.6449
2011	8	31	25.6276	25.7237	23.886	23.0414	23.6031		22.8613	23.2048	22.5		20.9	21.2	22	21.5	21.3	22.5958	21.7502
2011	9	1	25.5841	25.7612	23.9087	23.1367	23.6462		22.8975	23.2475	22.6		21.1	21.4	22.2	21.7	21.5	22.6374	21.7922
2011	9	2	25.6374	25.8394	23.9791	23.208	23.7314		22.9793	23.3355	22.7		21.3	21.5	22.3	21.8	21.7	22.7211	21.8707
2011	9	3	25.38	25.7613	23.8698	23.2894	23.656		22.8879	23.2506	22.7		21.4	21.6	22.4	21.9	21.8	22.6445	21.8099
2011	9	4	25.2561	25.7339	23.8234	23.3559	23.6342		22.8554	23.224	22.8		21.6	21.7	22.6	22	21.9	22.622	21.7954
2011	9	5	24.5789	25.4242	23.4558	23.4243	23.3237		22.5122	22.8867	22.9		21.7	21.8	22.7	22.2	22	22.3115	21.5301
2011	9	6	24.1159	25.1897	23.186	23.4795	23.0941		22.2595	22.638	22.9		21.8	21.9	22.8	22.2	22.1	22.0835	21.3345
2011	9	7	23.5693	24.8944	22.8545	23.4949	22.8048		21.9445	22.3261	22.9		21.8	21.9	22.8	22.2	22.1	21.7968	21.0867
2011	9	8	23.4964	24.8119	22.7763	23.471	22.7371		21.8707	22.2538	22.9		21.8	21.9	22.8	22.2	22.1	21.7326	21.0309
2011	9	9	23.6191	24.8261	22.8103	23.5412	22.7693		21.9049	22.2891	23		21.9	22	22.9	22.3	22.2	21.7681	21.0618
2011	9	10	23.6221	24.7891	22.7832	23.7529	22.7484		21.8812	22.267	23.2		22.2	22.3	23.2	22.6	22.5	21.7505	21.0469
2011	9	11	23.2435	24.566	22.542	23.9209	22.5365		21.6514	22.0392	23.3		22.5	22.5	23.5	22.9	22.8	21.5421	20.866
2011	9	12	23.2106	24.5002	22.4873	23.9608	22.4882		21.5994	21.9883	23.4		22.5	22.5	23.5	22.9	22.8	21.4978	20.827
2011	9	13	23.4893	24.5904	22.6117	23.86	22.6001		21.7203	22.1099	23.3		22.3	22.3	23.3	22.7	22.6	21.6136	20.9273
2011	9	14	23.587	24.6057	22.6449	23.8054	22.6338		21.7553	22.1465	23.2		22.2	22.2	23.2	22.6	22.5	21.6505	20.9598
2011	9	15	23.4966	24.5339	22.5761	23.772	22.5776		21.6926	22.0861	23.2		22.1	22.2	23.2	22.5	22.4	21.5974	20.9145
2011	9	16	23.4246	24.4688	22.516	23.8845	22.5287		21.6382	22.0338	23.3		22.3	22.3	23.3	22.7	22.6	21.5519	20.8755
2011	9	17	23.6303	24.5397	22.6126	24.1013	22.6198		21.7347	22.1321	23.5		22.7	22.6	23.7	23	22.9	21.6461	20.958
2011	9	18	23.5035	24.4564	22.5282	24.2004	22.5514		21.6582	22.0583	23.6		22.8	22.7	23.8	23.1	23	21.5807	20.9024
2011	9	19	23.5137	24.4364	22.5183	24.2215	22.5488		21.653	22.0554	23.6		22.8	22.7	23.8	23.1	23	21.5811	20.9038
2011	9	20	23.9854	24.6463	22.7716	24.2662	22.7819		21.9018	22.3064	23.7		22.8	22.8	23.9	23.1	23.1	21.8168	21.11
2011	9	21	24.1838	24.7418	22.8853	24.3098	22.895		22.0188	22.427	23.7		22.9	22.8	23.9	23.2	23.1	21.9316	21.2125
2011	9	22	24.5378	24.9218	23.0925	24.3756	23.0939		22.2273	22.6395	23.8		22.9	22.9	24	23.2	23.2	22.1316	21.3897
2011	9	23	24.6996	25.0203	23.2002	24.2831	23.2071		22.3419	22.7591	23.7		22.7	22.7	23.8	23.1	23	22.2454	21.4929
2011	9	24	24.4924	24.9407	23.1008	24.2182	23.1368		22.2577	22.6807	23.7		22.6	22.6	23.7	22.9	22.9	22.1756	21.4369
2011	9	25	23.9356	24.677	22.7938	24.1982	22.8787		21.972	22.4006	23.6		22.5	22.5	23.7	22.9	22.9	21.9188	21.2176
2011	9	26	23.6482	24.5217	22.6205	24.0396	22.7349		21.8121	22.2446	23.5		22.2	22.3	23.4	22.6	22.6	21.7773	21.0971
2011	9	27	22.9909	24.1717	22.2284	23.7953	22.3929		21.4397	21.8759	23.3		21.8	21.9	23.1	22.3	22.2	21.4386	20.8043
2011	9	28	22.1911	23.7251	21.7362	23.4617	21.9555		20.9672	21.4056	23		21.3	21.5	22.6	21.8	21.7	21.0059	20.4279
2011	9	29	21.8264	23.4638	21.4695	23.3139	21.7124		20.7078	21.1462	22.9		21.1	21.3	22.4	21.6	21.5	20.7689	20.2198
2011	9	30	21.455	23.1897	21.1932	23.3241	21.4582		20.4377	20.8754	22.9		21.2	21.3	22.4	21.6	21.6	20.5215	20.0016
2011	10	1	20.8492	22.7907	20.7786	23.4296	21.0777		20.0327	20.4693	23		21.4	21.5	22.6	21.8	21.8	20.1487	19.6735
2011	10	2	20.4772	22.4892	20.4846	23.5215	20.8003		19.7413	20.1753	23		21.6	21.7	22.8	22	22	19.8799	19.4346
2011	10	3	20.5251	22.3886	20.4257	23.6483	20.7309		19.6752	20.1057	23.2		21.9	21.9	23	22.2	22.2	19.8193	19.3759
2011	10	4	20.3558	22.1917	20.2535	23.7298	20.562		19.5011	19.9287	23.2		22.1	22	23.2	22.4	22.4	19.6591	19.2311
2011	10	5	20.2461	22.0255	20.1173	23.7522	20.4251		19.3617	19.7863	23.3		22.1	22	23.2	22.4	22.4	19.531	19.1141
2011	10	6	20.1404	21.8649	19.9872	23.4287	20.294		19.2285	19.6502	23		21.5	21.6	22.7	21.9	21.9	19.4087	19.0021
2011	10	7	20.0979	21.7389	19.8964	23.0486	20.1987		19.1336	19.5524	22.6		20.9	21	22.2	21.3	21.3	19.322	18.9211
2011	10	8	20.1005	21.6411	19.8364	22.9014	20.1318		19.069	19.4851	22.5		20.7	20.9	22	21.1	21.2	19.2635	18.8651
2011	10	9	19.7793	21.3904	19.5985	22.7714	19.9075		18.8339	19.248	22.4		20.6	20.7	21.8	21	21	19.0476	18.6724
2011	10	10	19.6319	21.2187	19.4544	22.6311	19.7655		18.6883	19.0998	22.3		20.4	20.6	21.6	20.8	20.8	18.9142	18.551
2011	10	11	19.5063	21.0589	19.3239	22.498	19.6357		18.5559	18.9649	22.1		20.3	20.4	21.5	20.7	20.7	18.793	18.4403
2011	10	12	19.6538	21.0358	19.35	22.4429	19.6464		18.5748	18.9811	22.1		20.3	20.4	21.5	20.7	20.7	18.812	18.4515
2011	10	13	19.5952	20.9239	19.2693	22.3693	19.5644		18.4924	18.8968	22		20.2	20.3	21.4	20.6	20.6	18.7378	18.3826
2011	10	14	19.4639	20.7793	19.1496	22.2487	19.4485		18.3731	18.776	21.9		20.1	20.2	21.3	20.5	20.5	18.6297	18.2843
2011	10	15	19.3536	20.6452	19.042	22.0688	19.3434		18.2654	18.6668	21.7		19.9	20	21.1	20.3	20.3	18.5324	18.1954
2011	10	16	19.2793	20.5298	18.9553	21.7541	19.2575		18.1782	18.5781	21.5		19.4	19.6	20.6	19.9	19.9	18.4541	18.1232
2011	10	17	19.0176	20.3241	18.7639	21.4181	19.0786		17.9904	18.3892	21.1		19	19.2	20.2	19.4	19.4	18.2828	17.9704
2011	10	18	18.4752	19.9741	18.4089	20.973	18.7522		17.6442	18.0418	20.7		18.3	18.6	19.6	18.8	18.9	17.9647	17.6893
2011	10	19	18.5177	19.8964	18.3732	20.6772	18.7077		17.6036	17.9986	20.5		18	18.3	19.2	18.5	18.5	17.9286	17.6527
2011	10	20	18.2908	19.6944	18.1916	20.2934	18.5345		17.4235	17.8166	20.1		17.5	17.8	18.7	18	18.1	17.7639	17.5045
2011	10	21	18.1847	19.549	18.0764	20.1042	18.42		17.3069	17.6978	19.9		17.3	17.7	18.6	17.9	17.9	17.6578	17.4072
2011	10	22	18.3709	19.5503	18.1289	19.9622	18.456		17.3524	17.741	19.8		17.3	17.6	18.5	17.8	17.8	17.7019	17.4407
2011	10	23	18.6135	19.5938	18.2243	19.7791	18.5334		17.4411	17.8281	19.6		17.2	17.4	18.3	17.6	17.7	17.7866	17.5104
2011	10	24	18.8092	19.6293	18.3043	19.4993	18.6007		17.5171	17.9036	19.4		16.9	17.1	18	17.3	17.4	17.8604	17.5717
2011	10	25	18.9195	19.6349	18.3445	19.262	18.6354		17.5565	17.9433	19.1		16.6	16.9	17.7	17.1	17.2	17.901	17.605
2011	10	26	18.9034	19.5856	18.318	18.9241	18.6125		17.5329	17.9205	18.8		16.2	16.6	17.3	16.7	16.8	17.8836	17.5886
2011	10	27	18.4064	19.3003	18.019	18.6826	18.3469		17.247	17.6361	18.6		16	16.3	17	16.5	16.5	17.6237	17.3613
2011	10	28	17.8894	18.9868	17.6941	18.4688	18.0543		16.9338	17.3235	18.4		15.8	16.2	16.8	16.3	16.4	17.3376	17.1103
2011	10	29	17.2756	18.6077	17.3007	18.1439	17.6965		16.5522	16.9416	18.1		15.5	15.8	16.5	16	16	16.9874	16.8023
2011	10	30	16.6189	18.1872	16.868	17.7236	17.2989		16.1299	16.5178	17.7		15	15.3	15.9	15.5	15.5	16.5985	16.4592
2011	10	31	16.0409	17.7852	16.465	17.3455	16.9231		15.7334	16.1184	17.3		14.5	14.9	15.5	15.1	15.1	16.2323	16.1346
2011	11	1	15.6216	17.4462	16.1415	17.1383	16.6143		15.4111	15.7922	17.1		14.4	14.8	15.3	14.9	15	15.934	15.8678
2011	11	2	15.1262	17.0619	15.7703	16.9629	16.2605		15.0415	15.418	17		14.3	14.7	15.2	14.8	14.9	15.5914	15.5616
2011	11	3	14.9489	16.8247	15.5732	16.589	16.0595		14.8381	15.209	16.6		13.9	14.3	14.8	14.4	14.4	15.4019	15.3878
2011	11	4	14.9073	16.6585	15.4574	16.4106	15.9313		14.7131	15.0784	16.4		13.8	14.2	14.6	14.3	14.3	15.2851	15.2773
2011	11	5	14.8881	16.5125	15.3622	16.2951	15.8231		14.6091	14.9691	16.3		13.9	14.1	14.6	14.3	14.3	15.1879	15.1842
2011	11	6	14.9656	16.4237	15.3297	16.2192	15.7727		14.5666	14.9216	16.2		13.9	14.2	14.6	14.3	14.4	15.1481	15.1415
2011	11	7	15.226	16.438	15.4111	16.3032	15.8267		14.6354	14.986	16.3		14.3	14.4	14.9	14.6	14.7	15.2118	15.1896
2011	11	8	15.5113	16.4839	15.5213	16.2795	15.9106		14.7345	15.0816	16.2		14.4	14.5	15	14.7	14.7	15.3045	15.264
2011	11	9	15.534	16.4186	15.4961	16.3254	15.8778		14.7058	15.0507	16.3		14.6	14.6	15.1	14.8	14.9	15.2796	15.2375
2011	11	10	15.417	16.2907	15.3958	16.3923	15.7795		14.6055	14.9489	16.3		14.9	14.8	15.3	15	15.1	15.189	15.1543
2011	11	11	15.5126	16.2678	15.4155	16.3958	15.7886		14.621	14.9627	16.3		15	14.9	15.4	15.1	15.2	15.2055	15.1644
2011	11	12	15.6123	16.2559	15.4436	16.3659	15.8075		14.6459	14.9864	16.3		15	14.9	15.4	15.1	15.2	15.2311	15.1831
2011	11	13	15.0947	15.9471	15.1267	16.194	15.5201		14.3395	14.6799	16.1		14.8	14.7	15.2	14.9	15	14.9505	14.936
2011	11	14	14.7568	15.7092	14.8975	16.0005	15.3072		14.1153	14.4545	15.9		14.5	14.5	15	14.7	14.8	14.745	14.7532
2011	11	15	14.6079	15.5557	14.7685	15.9819	15.182		13.9864	14.3237	15.9		14.6	14.5	15	14.7	14.8	14.6274	14.6464
2011	11	16	14.439	15.3919	14.6276	15.928	15.0459		13.846	14.1813	15.8		14.6	14.5	15	14.7	14.8	14.499	14.53
2011	11	17	14.3535	15.2682	14.5332	15.9677	14.9509		13.75	14.0832	15.9		14.7	14.6	15.1	14.8	15	14.4116	14.4493
2011	11	18	14.2837	15.1545	14.4493	15.7771	14.8657		13.6644	13.9956	15.7		14.4	14.4	14.9	14.6	14.7	14.3338	14.3771
2011	11	19	14.3125	15.0925	14.4234	15.5464	14.8328		13.635	13.9642	15.5		14.1	14.1	14.6	14.3	14.4	14.3081	14.3503
2011	11	20	14.3126	15.023	14.3862	15.3354	14.7912		13.5954	13.9231	15.3		13.8	13.9	14.3	14.1	14.2	14.2733	14.3161
2011	11	21	14.2133	14.9093	14.2959	15.3283	14.7033		13.5054	13.8318	15.3		13.9	13.9	14.4	14.1	14.2	14.192	14.2417
2011	11	22	14.2656	14.871	14.2918	15.3737	14.6924		13.4984	13.8234	15.3		14.1	14	14.5	14.3	14.4	14.1874	14.2341
2011	11	23	14.4141	14.8871	14.347	15.2672	14.736		13.5495	13.8734	15.2		14	13.9	14.4	14.1	14.3	14.2369	14.274
2011	11	24	14.3825	14.8243	14.3072	14.9354	14.6971		13.5103	13.8338	14.9		13.5	13.5	13.9	13.7	13.8	14.2033	14.2423
2011	11	25	14.4076	14.7915	14.3004	14.4943	14.688		13.5032	13.8264	14.5		12.8	12.9	13.3	13.1	13.2	14.1994	14.2367
2011	11	26	14.4976	14.7949	14.3331	14.1283	14.7153		13.5347	13.8578	14.1		12.3	12.5	12.9	12.6	12.8	14.2314	14.2626
2011	11	27	14.7734	14.8968	14.4756	14.1089	14.8421		13.6728	13.9961	14.1		12.5	12.6	12.9	12.7	12.9	14.3623	14.3752
2011	11	28	15.0377	15.0066	14.6211	14.4502	14.9749		13.8158	14.14	14.4		13.2	13.1	13.6	13.3	13.5	14.4985	14.4932
2011	11	29	15.4078	15.181	14.835	14.443	15.1717		14.0263	14.3522	14.4		13.3	13.2	13.6	13.4	13.6	14.6977	14.667
2011	11	30	14.6099	14.7933	14.3964	14.2572	14.789		13.6101	13.9395	14.2		13	13	13.4	13.2	13.3	14.3175	14.3378
2011	12	1	14.0629	14.4955	14.0733	14.2031	14.5021		13.3007	13.6315	14.2		13	13	13.4	13.1	13.3	14.0345	14.0912
2011	12	2	12.9934	13.9183	13.4374	13.9161	13.9308		12.6868	13.0183	13.9		12.6	12.6	13	12.8	12.9	13.4685	13.597
2011	12	3	11.9638	13.3199	12.7935	13.6408	13.3428		12.0595	12.3891	13.6		12.2	12.3	12.6	12.4	12.6	12.8879	13.0873
2011	12	4	11.1683	12.8012	12.2564	13.5288	12.8415		11.5298	11.8552	13.5		12.2	12.2	12.5	12.3	12.5	12.3958	12.652
2011	12	5	10.4904	12.3173	11.7701	13.2922	12.3793		11.0455	11.3648	13.3		11.9	11.9	12.2	12.1	12.2	11.9442	12.25
2011	12	6	10.246	12.0312	11.5196	13.2497	12.1229		10.7855	11.0971	13.3		11.9	11.9	12.2	12.1	12.2	11.6991	12.0262
2011	12	7	9.6317	11.5648	11.0631	13.3793	11.6819		10.3268	10.6308	13.4		12.3	12.2	12.5	12.4	12.5	11.2698	11.6419
2011	12	8	8.79155	10.9738	10.4707	13.4334	11.1153		9.73469	10.0302	13.4		12.5	12.3	12.7	12.5	12.7	10.7161	11.148
2011	12	9	8.37728	10.5723	10.106	13.3944	10.7465		9.35878	9.64389	13.4		12.5	12.3	12.7	12.5	12.7	10.3611	10.8253
2011	12	10	8.04709	10.2106	9.79	13.1296	10.4196		9.02889	9.30307	13.1		12	12	12.3	12.2	12.3	10.0483	10.5387
2011	12	11	8.40288	10.19	9.86679	12.8113	10.4432		9.07739	9.33987	12.8		11.6	11.6	11.9	11.7	11.9	10.0856	10.5564
2011	12	12	9.2092	10.4225	10.2238	12.4897	10.7232		9.39963	9.65149	12.5		11.1	11.2	11.4	11.3	11.5	10.3775	10.7972
2011	12	13	9.78193	10.5859	10.4841	12.1277	10.9266		9.63461	9.87852	12.2		10.6	10.7	10.9	10.8	11	10.5907	10.9723
2011	12	14	10.3773	10.7936	10.7818	11.7858	11.1709		9.9102	10.148	11.9		10.2	10.3	10.5	10.4	10.6	10.843	11.1837
2011	12	15	10.9398	11.0165	11.0836	11.6918	11.4261		10.1941	10.4277	11.8		10.2	10.3	10.5	10.4	10.6	11.1045	11.4052
2011	12	16	11.1127	11.0742	11.1834	11.5041	11.5075		10.2872	10.5186	11.6		10	10.1	10.3	10.2	10.4	11.1907	11.4762
2011	12	17	10.8817	10.9412	11.0588	11.3594	11.391		10.1656	10.3958	11.5		9.9	10	10.1	10.1	10.3	11.0788	11.3757
2011	12	18	11.1081	11.0262	11.1858	11.2635	11.4982		10.2856	10.514	11.4		9.9	10	10.1	10.1	10.3	11.1902	11.4693
2011	12	19	11.2194	11.0656	11.2544	11.3092	11.5562		10.3511	10.5786	11.4		10.1	10.1	10.3	10.3	10.4	11.2517	11.5204
2011	12	20	11.1914	11.0418	11.2466	11.273	11.5477		10.3439	10.5711	11.3		10.2	10.2	10.3	10.3	10.5	11.2463	11.5139
2011	12	21	10.9279	10.901	11.1032	11.1227	11.4182		10.206	10.4331	11.2		10	10	10.1	10.2	10.3	11.1199	11.4023
2011	12	22	10.8896	10.8613	11.0785	11.0659	11.3929		10.1814	10.4077	11.1		10	10	10.1	10.2	10.3	11.0979	11.381
2011	12	23	11.0765	10.9328	11.1807	10.9455	11.4811		10.279	10.5044	11		9.9	9.9	10	10.1	10.2	11.1889	11.4583
2011	12	24	11.1595	10.9623	11.2301	10.9172	11.5242		10.3269	10.5521	11		10	10	10	10.1	10.3	11.2344	11.4965
2011	12	25	11.0796	10.9155	11.1891	10.9875	11.4877		10.2883	10.5137	11		10.2	10.1	10.2	10.3	10.4	11.2	11.4657
2011	12	26	10.9283	10.8306	11.1046	10.8345	11.4117		10.2073	10.4328	10.9		10	9.9	10	10.1	10.3	11.1261	11.4005
2011	12	27	10.4071	10.5571	10.8051	10.8068	11.1423		9.91836	10.1439	10.8		10	10	10	10.1	10.3	10.8594	11.1671
2011	12	28	10.3555	10.4955	10.7563	10.6645	11.0923		9.86817	10.0922	10.7		9.9	9.8	9.8	9.9	10.1	10.8126	11.1238
2011	12	29	10.3727	10.4686	10.747	10.5283	11.0775		9.85595	10.0784	10.6		9.7	9.7	9.7	9.8	10	10.8008	11.111
2011	12	30	10.6195	10.5587	10.8706	10.4388	11.182		9.9721	10.1929	10.5		9.6	9.6	9.6	9.7	9.9	10.9079	11.2018
2011	12	31	10.8161	10.6369	10.9753	10.2862	11.2721		10.0715	10.2912	10.3		9.4	9.4	9.4	9.6	9.7	11	11.2802
2012	1	1	10.8353	10.637	10.9861	10.0339	11.2804		10.0816	10.301	10.1		9.1	9.1	9.1	9.2	9.4	11.0097	11.2878
2012	1	2	10.7153	10.5698	10.9186	9.79713	11.2188		10.0163	10.2355	9.9		8.8	8.9	8.8	8.9	9.1	10.9496	11.2346
2012	1	3	10.3915	10.3976	10.7316	9.67608	11.0494		9.83512	10.0541	9.8		8.7	8.8	8.6	8.9	9	10.7819	11.0876
2012	1	4	10.1738	10.2654	10.5951	9.53949	10.9222		9.70081	9.91859	9.6		8.5	8.6	8.5	8.7	8.9	10.6569	10.9769
2012	1	5	10.1948	10.2444	10.5889	9.3071	10.9095		9.69089	9.90681	9.4		8.2	8.4	8.2	8.5	8.6	10.6465	10.9654
2012	1	6	10.0886	10.1639	10.5133	9.25386	10.835		9.61422	9.82846	9.3		8.3	8.4	8.2	8.5	8.6	10.5743	10.9002
2012	1	7	9.99671	10.0884	10.4442	9.33444	10.7656		9.54337	9.75569	9.4		8.5	8.6	8.4	8.7	8.8	10.5072	10.8393
2012	1	8	9.72068	9.92062	10.2697	9.20093	10.6013		9.37051	9.58085	9.3		8.4	8.4	8.3	8.5	8.7	10.3454	10.6958
2012	1	9	9.46199	9.75263	10.0986	9.39619	10.4376		9.19944	9.40715	9.4		8.8	8.8	8.6	8.9	9.1	10.1847	10.5525
2012	1	10	9.47873	9.71351	10.0786	9.58414	10.4069		9.17276	9.37705	9.6		9.2	9.1	9	9.2	9.4	10.157	10.5244
2012	1	11	9.48103	9.67197	10.0544	9.88755	10.3729		9.14231	9.3433	9.9		9.8	9.6	9.5	9.7	9.9	10.1259	10.4934
2012	1	12	9.28611	9.53663	9.9213	10.163	10.2419		9.00713	9.20503	10.1		10.3	10	9.9	10.2	10.3	9.99778	10.3781
2012	1	13	9.1965	9.44866	9.84462	10.1624	10.1599		8.92543	9.11975	10.1		10.2	10	9.9	10.2	10.3	9.91874	10.3052
2012	1	14	8.93951	9.27795	9.67321	10.0073	9.99269		8.75214	8.94286	9.9		9.9	9.7	9.6	9.9	10	9.7547	10.1581
2012	1	15	9.06271	9.28838	9.7127	10.0871	10.012		8.78094	8.96723	10		10	9.8	9.7	10	10.2	9.77722	10.1728
2012	1	16	9.05376	9.24292	9.68464	10.0752	9.97262		8.74562	8.92796	10		10	9.8	9.7	10	10.1	9.74061	10.1365
2012	1	17	9.0403	9.19848	9.65658	10.1245	9.93354		8.7105	8.88896	10		10.1	9.9	9.8	10.1	10.2	9.70416	10.1004
2012	1	18	9.36201	9.32261	9.82096	10.3036	10.0668		8.86104	9.0354	10.2		10.4	10.2	10.1	10.3	10.5	9.83956	10.2139
2012	1	19	9.35198	9.29919	9.80941	10.4382	10.0461		8.84403	9.01539	10.3		10.6	10.3	10.3	10.5	10.7	9.82046	10.1941
2012	1	20	9.61256	9.41105	9.95219	10.3738	10.1636		8.97586	9.14403	10.3		10.4	10.2	10.1	10.4	10.5	9.93912	10.2941
2012	1	21	9.74091	9.47008	10.029	10.5279	10.2248		9.04567	9.21143	10.4		10.6	10.4	10.4	10.6	10.8	10.0008	10.3454
2012	1	22	9.93617	9.5683	10.1478	10.561	10.3248		9.15669	9.3203	10.4		10.7	10.4	10.4	10.6	10.8	10.1009	10.4306
2012	1	23	10.0923	9.65555	10.25	10.4493	10.4119		9.25281	9.41478	10.3		10.4	10.3	10.2	10.4	10.6	10.1875	10.5045
2012	1	24	10.2269	9.73829	10.3438	10.4611	10.4928		9.34166	9.50235	10.3		10.4	10.3	10.2	10.4	10.6	10.2676	10.5733
2012	1	25	9.88976	9.59246	10.1726	10.6513	10.338		9.17561	9.33568	10.5		10.7	10.5	10.5	10.7	10.9	10.1118	10.4373
2012	1	26	9.85044	9.5787	10.1582	10.6534	10.3199		9.15866	9.317	10.5		10.7	10.5	10.5	10.7	10.8	10.0933	10.4197
2012	1	27	9.50678	9.41282	9.96937	10.5745	10.1454		8.97326	9.12997	10.4		10.5	10.4	10.3	10.5	10.7	9.9186	10.2662
2012	1	28	9.57272	9.43542	10.0022	10.5569	10.1658		8.99945	9.15336	10.4		10.4	10.3	10.3	10.5	10.6	9.93901	10.2814
2012	1	29	9.75897	9.52156	10.1064	10.5085	10.2505		9.09479	9.24591	10.4		10.3	10.3	10.2	10.4	10.5	10.0235	10.3526
2012	1	30	9.77727	9.53336	10.1218	10.5112	10.2574		9.10547	9.25435	10.4		10.3	10.3	10.2	10.4	10.5	10.0298	10.3563
2012	1	31	9.4644	9.38245	9.94973	10.5974	10.0968		8.93547	9.08238	10.4		10.5	10.4	10.3	10.5	10.7	9.86885	10.2145
2012	2	1	9.60001	9.44059	10.0225	10.7499	10.152		8.99958	9.14336	10.6		10.7	10.6	10.5	10.8	10.9	9.92386	10.2597
2012	2	2	10.0172	9.64487	10.2603	11.0781	10.3561		9.22356	9.36429	10.9		11.2	11	11	11.2	11.4	10.1271	10.4343
2012	2	3	10.5846	9.94153	10.5969	11.0981	10.6522		9.54507	9.68358	10.9		11.2	11	11	11.2	11.3	10.4213	10.6892
2012	2	4	10.862	10.1176	10.7856	11.2463	10.8212		9.727	9.86481	11		11.4	11.2	11.2	11.4	11.5	10.5874	10.834
2012	2	5	10.8893	10.179	10.8381	11.3906	10.8707		9.77893	9.91679	11.2		11.6	11.4	11.4	11.6	11.7	10.6335	10.8752
2012	2	6	11.2311	10.3938	11.0666	11.3098	11.0772		10.0003	10.1379	11.1		11.4	11.2	11.2	11.4	11.5	10.8363	11.0527
2012	2	7	11.3876	10.5281	11.1974	11.2102	11.199		10.1289	10.2671	11		11.1	11	11	11.2	11.3	10.9539	11.1569
2012	2	8	11.5151	10.6506	11.3127	11.3118	11.3076		10.243	10.382	11.1		11.3	11.2	11.1	11.4	11.5	11.0581	11.2497
2012	2	9	11.8535	10.8786	11.5477	11.4787	11.5237		10.4727	10.6124	11.2		11.5	11.4	11.4	11.6	11.7	11.2693	11.4358
2012	2	10	12.2613	11.1507	11.8286	11.569	11.7832		10.748	10.8889	11.3		11.6	11.5	11.4	11.7	11.8	11.5232	11.6598
2012	2	11	12.6523	11.4264	12.1079	11.572	12.0441		11.0234	11.1664	11.3		11.6	11.5	11.4	11.6	11.7	11.7778	11.8853
2012	2	12	12.9419	11.6624	12.3363	11.6746	12.262		11.2512	11.3969	11.4		11.7	11.6	11.5	11.8	11.9	11.9888	12.0737
2012	2	13	12.9474	11.763	12.4061	11.857	12.3397		11.3269	11.476	11.6		12	11.8	11.8	12	12.1	12.0593	12.1404
2012	2	14	12.8031	11.7826	12.3845	11.959	12.3344		11.3136	11.466	11.7		12.1	11.9	11.9	12.1	12.2	12.0471	12.1348
2012	2	15	12.32	11.6221	12.1601	12.1547	12.1451		11.1033	11.2584	11.9		12.3	12.1	12.2	12.4	12.5	11.8517	11.9692
2012	2	16	12.2043	11.6176	12.1245	12.3134	12.1188		11.0713	11.2274	12		12.5	12.3	12.4	12.5	12.6	11.8203	11.9446
2012	2	17	12.2078	11.6637	12.1504	12.4941	12.1452		11.0973	11.2538	12.2		12.8	12.5	12.6	12.8	12.9	11.842	11.9655
2012	2	18	12.4622	11.8313	12.317	12.6838	12.2965		11.2584	11.4147	12.4		13	12.7	12.8	13	13.1	11.9884	12.0947
2012	2	19	12.4778	11.8886	12.3542	12.6965	12.3335		11.2955	11.4523	12.4		12.9	12.7	12.8	12.9	13	12.0204	12.1248
2012	2	20	12.3033	11.8494	12.2816	12.767	12.2716		11.2264	11.3835	12.4		12.9	12.7	12.8	13	13.1	11.9537	12.0688
2012	2	21	12.1439	11.8073	12.21	12.7555	12.2079		11.1566	11.3134	12.4		12.8	12.7	12.8	12.9	13	11.8858	12.011
2012	2	22	12.2909	11.9079	12.3061	12.7615	12.2918		11.247	11.4027	12.5		12.8	12.6	12.7	12.8	12.9	11.9657	12.081
2012	2	23	12.38	11.9845	12.3733	12.6695	12.3504		11.31	11.4646	12.4		12.5	12.4	12.5	12.6	12.7	12.0202	12.1292
2012	2	24	12.2423	11.9508	12.3135	12.6129	12.2955		11.2506	11.4043	12.3		12.4	12.3	12.4	12.5	12.6	11.9614	12.0787
2012	2	25	11.9132	11.8147	12.1394	12.544	12.1365		11.0798	11.2324	12.3		12.2	12.2	12.3	12.4	12.5	11.799	11.9376
2012	2	26	11.66	11.7011	11.9976	12.5288	12.0025		10.9379	11.0882	12.3		12.1	12.2	12.2	12.3	12.4	11.6624	11.8177
2012	2	27	11.505	11.6255	11.9042	12.5541	11.909		10.841	10.9881	12.3		12.2	12.2	12.2	12.4	12.4	11.5668	11.7327
2012	2	28	11.4764	11.6065	11.8791	12.5355	11.8747		10.8088	10.9523	12.3		12.1	12.2	12.2	12.3	12.4	11.5307	11.6989
2012	3	1	11.6298	11.6777	11.9583	12.641	11.933		10.8768	11.0163	12.4		12.3	12.3	12.3	12.5	12.5	11.5872	11.7454
2012	3	2	12.1525	11.9389	12.2535	12.7238	12.1856		11.1539	11.2893	12.4		12.4	12.4	12.4	12.6	12.6	11.8374	11.9607
2012	3	3	12.5112	12.1414	12.4729	12.7908	12.3752		11.3607	11.4934	12.5		12.5	12.5	12.5	12.7	12.7	12.0236	12.1217
2012	3	4	12.5484	12.1985	12.5201	12.9622	12.4137		11.4034	11.5343	12.7		12.8	12.7	12.7	12.9	12.9	12.0583	12.1518
2012	3	5	12.6433	12.2835	12.5992	13.0994	12.4807		11.4766	11.6057	12.8		12.9	12.9	12.9	13.1	13.1	12.1213	12.2064
2012	3	6	12.5864	12.295	12.5931	13.1311	12.4718		11.468	11.5955	12.8		12.9	12.9	12.9	13.1	13.1	12.1086	12.1953
2012	3	7	12.6657	12.3693	12.6606	13.2065	12.5277		11.5297	11.6551	12.9		13	13	13	13.2	13.2	12.1607	12.2402
2012	3	8	13.1324	12.6363	12.9489	13.2155	12.7811		11.8043	11.9275	12.9		12.9	12.9	13	13.1	13.2	12.4099	12.4567
2012	3	9	13.3427	12.7939	13.1044	13.2994	12.9198		11.9533	12.0754	13		13	13	13	13.2	13.2	12.5436	12.5739
2012	3	10	13.5357	12.9482	13.2536	13.4537	13.0542		12.0969	12.2183	13.1		13.2	13.2	13.2	13.4	13.4	12.6727	12.6874
2012	3	11	13.7024	13.0937	13.3904	13.488	13.1785		12.2292	12.3502	13.1		13.2	13.2	13.2	13.4	13.4	12.7914	12.7923
2012	3	12	14.0842	13.3482	13.6507	13.5825	13.414		12.4811	12.6016	13.2		13.3	13.3	13.3	13.6	13.5	13.021	12.9939
2012	3	13	14.3473	13.5554	13.8517	13.5654	13.5993		12.6773	12.7982	13.2		13.3	13.3	13.3	13.5	13.5	13.1997	13.1521
2012	3	14	14.5231	13.725	14.0065	13.6115	13.7447		12.8299	12.9517	13.3		13.3	13.3	13.3	13.5	13.5	13.3383	13.2758
2012	3	15	14.6543	13.8741	14.1363	13.7342	13.8685		12.9588	13.0817	13.4		13.5	13.4	13.5	13.7	13.7	13.455	13.3808
2012	3	16	14.7075	13.9841	14.2208	13.8529	13.9519		13.0439	13.168	13.5		13.6	13.6	13.7	13.8	13.8	13.5313	13.4506
2012	3	17	14.6423	14.0319	14.2346	13.8629	13.9715		13.0606	13.1858	13.5		13.6	13.6	13.6	13.8	13.8	13.5441	13.4651
2012	3	18	14.7525	14.1582	14.3412	13.9863	14.0724		13.1657	13.2915	13.6		13.7	13.7	13.8	13.9	13.9	13.6384	13.55
2012	3	19	15.4213	14.5603	14.7645	14.0496	14.4563		13.576	13.7019	13.7		13.8	13.8	13.8	14	14	14.0151	13.8807
2012	3	20	15.7715	14.8278	15.0238	14.2156	14.6988		13.8313	13.9589	13.8		14	14	14.1	14.2	14.2	14.2496	14.0891
2012	3	21	16.0275	15.0565	15.2348	14.4296	14.9002		14.0412	14.1712	14		14.3	14.2	14.3	14.5	14.5	14.4425	14.2619
2012	3	22	16.4642	15.3778	15.55	14.6243	15.1958		14.3522	14.4846	14.2		14.6	14.5	14.6	14.7	14.7	14.7291	14.5168
2012	3	23	16.3914	15.4576	15.5831	14.7742	15.2419		14.3928	14.5288	14.3		14.7	14.6	14.7	14.9	14.9	14.7661	14.5552
2012	3	24	16.0672	15.4015	15.4638	14.9298	15.1496		14.2851	14.4244	14.5		14.9	14.8	14.9	15	15	14.6654	14.4732
2012	3	25	15.9949	15.4491	15.4712	15.0242	15.166		14.2969	14.4381	14.6		15	14.8	15	15.1	15.1	14.6741	14.4852
2012	3	26	15.982	15.5171	15.5056	15.0486	15.2046		14.3334	14.476	14.6		14.9	14.8	15	15.1	15.1	14.7055	14.5163
2012	3	27	16.0348	15.6119	15.573	15.0467	15.2714		14.401	14.5445	14.6		14.8	14.8	14.9	15	15	14.7653	14.5718
2012	3	28	15.9074	15.6151	15.5366	15.1897	15.2446		14.3681	14.5125	14.7		15	14.9	15.1	15.2	15.1	14.7319	14.5459
2012	3	29	15.9081	15.6717	15.5658	15.3188	15.2741		14.397	14.5417	14.9		15.1	15.1	15.2	15.3	15.3	14.7553	14.5687
2012	3	30	15.9003	15.7205	15.5878	15.4262	15.2963		14.4184	14.5631	15		15.2	15.2	15.3	15.4	15.4	14.7715	14.5851
2012	3	31	16.1478	15.8917	15.7523	15.645	15.4448		14.5766	14.7208	15.2		15.5	15.4	15.6	15.7	15.7	14.9142	14.7111
2012	4	1	16.1613	15.9543	15.7899	15.8642	15.4812		14.6133	14.7576	15.4		15.8	15.7	15.9	15.9	15.9	14.9447	14.7398
2012	4	2	16.4055	16.1278	15.9564	16.0622	15.6321		14.7738	14.9177	15.6		16	15.9	16.1	16.2	16.1	15.0896	14.868
2012	4	3	16.5966	16.2818	16.0981	16.2867	15.7623		14.9113	15.0553	15.8		16.3	16.1	16.4	16.4	16.4	15.2136	14.9782
2012	4	4	16.7994	16.4454	16.2494	16.4655	15.902		15.0587	15.203	15.9		16.4	16.3	16.6	16.6	16.6	15.347	15.0969
2012	4	5	16.5388	16.3838	16.1408	16.6137	15.8102		14.9561	15.1012	16.1		16.6	16.5	16.7	16.7	16.7	15.2491	15.0147
2012	4	6	16.7569	16.5436	16.2923	16.7417	15.9476		15.1021	15.247	16.2		16.6	16.6	16.8	16.8	16.8	15.3808	15.1312
2012	4	7	16.8961	16.6698	16.4034	16.7432	16.0502		15.2101	15.355	16.2		16.5	16.5	16.7	16.8	16.7	15.4774	15.2175
2012	4	8	17.266	16.9121	16.6471	16.6951	16.2718		15.4461	15.591	16.2		16.3	16.3	16.6	16.6	16.5	15.6928	15.4073
2012	4	9	17.3797	17.0389	16.7539	16.701	16.3735		15.5517	15.6974	16.2		16.2	16.3	16.5	16.5	16.5	15.7881	15.4933
2012	4	10	17.464	17.1509	16.8436	16.6991	16.4602		15.641	15.7877	16.2		16.1	16.2	16.5	16.5	16.4	15.8683	15.5663
2012	4	11	17.4623	17.2189	16.8832	16.7055	16.5019		15.6818	15.8295	16.2		16.1	16.2	16.4	16.4	16.4	15.9036	15.6002
2012	4	12	17.7852	17.4426	17.1033	16.7969	16.7041		15.8962	16.0443	16.3		16.2	16.3	16.5	16.5	16.5	16.0994	15.7734
2012	4	13	17.9648	17.6043	17.2488	16.6842	16.8416		16.0398	16.1891	16.2		15.9	16.1	16.3	16.3	16.2	16.2303	15.8907
2012	4	14	18.3031	17.8468	17.4859	16.6392	17.0617		16.2721	16.4227	16.2		15.8	16	16.2	16.2	16.1	16.4435	16.0798
2012	4	15	18.5149	18.0354	17.6575	16.4717	17.2255		16.4427	16.5951	16		15.4	15.7	15.9	15.9	15.8	16.5999	16.2202
2012	4	16	18.6974	18.2122	17.8141	16.3591	17.3767		16.5993	16.7538	15.9		15.2	15.6	15.7	15.7	15.6	16.7437	16.3499
2012	4	17	18.5965	18.2501	17.8104	16.2983	17.3852		16.6016	16.7587	15.9		15.1	15.5	15.6	15.6	15.5	16.7448	16.3556
2012	4	18	18.263	18.1624	17.6662	16.2899	17.266		16.4673	16.6266	15.8		15.1	15.5	15.5	15.6	15.5	16.619	16.2503
2012	4	19	18.1241	18.1515	17.6179	16.4337	17.2282		16.4228	16.583	16		15.4	15.7	15.8	15.9	15.7	16.5754	16.2153
2012	4	20	18.0527	18.1643	17.6009	16.4663	17.2162		16.4072	16.5677	16		15.4	15.7	15.8	15.9	15.8	16.5581	16.2025
2012	4	21	18.0278	18.1939	17.6061	16.5713	17.2225		16.412	16.5724	16.1		15.6	15.9	15.9	16.1	15.9	16.5594	16.2055
2012	4	22	18.1108	18.273	17.6703	16.6496	17.2804		16.4732	16.6331	16.2		15.7	16	16	16.2	16	16.6127	16.2532
2012	4	23	17.8032	18.16	17.5141	16.6534	17.1414		16.3219	16.4817	16.2		15.7	15.9	16	16.1	16	16.4693	16.1299
2012	4	24	17.8763	18.2201	17.5631	16.7722	17.1823		16.3663	16.5247	16.3		15.9	16.1	16.2	16.3	16.2	16.5063	16.1624
2012	4	25	17.9339	18.2742	17.6054	16.7799	17.2172		16.4044	16.5615	16.3		15.8	16.1	16.2	16.3	16.2	16.5375	16.1899
2012	4	26	18.1828	18.4238	17.7576	16.769	17.3505		16.5485	16.704	16.3		15.8	16.1	16.1	16.3	16.1	16.6668	16.3027
2012	4	27	18.8411	18.7848	18.1495	16.7632	17.6997		16.9247	17.0789	16.3		15.7	16	16.1	16.2	16.1	17.0115	16.6033
2012	4	28	18.8345	18.842	18.1831	16.8915	17.7343		16.9589	17.1136	16.4		15.9	16.2	16.3	16.4	16.3	17.0407	16.6311
2012	4	29	18.6582	18.8108	18.1167	17.0579	17.6786		16.8962	17.0514	16.6		16.2	16.4	16.5	16.7	16.5	16.9801	16.5806
2012	4	30	18.632	18.8426	18.1269	17.212	17.6892		16.906	17.061	16.7		16.4	16.6	16.7	16.9	16.7	16.986	16.5872
2012	5	1	18.5374	18.8366	18.0955	17.3285	17.6615		16.875	17.0296	16.8		16.6	16.8	16.9	17	16.8	16.9541	16.5606
2012	5	2	18.3686	18.7872	18.017	17.4576	17.5903		16.7979	16.9518	16.9		16.7	16.9	17	17.1	17	16.8791	16.4961
2012	5	3	18.5367	18.8953	18.1233	17.4536	17.6821		16.8976	17.05	16.9		16.7	16.9	17	17.1	16.9	16.9674	16.573
2012	5	4	18.4791	18.8975	18.1062	17.6211	17.6648		16.879	17.0303	17.1		16.9	17.1	17.2	17.3	17.1	16.9464	16.5551
2012	5	5	18.9147	19.1392	18.3662	17.8956	17.8941		17.127	17.2765	17.3		17.3	17.4	17.6	17.7	17.5	17.172	16.7514
2012	5	6	19.0017	19.2251	18.441	18.117	17.9615		17.1987	17.3477	17.5		17.6	17.7	17.9	18	17.8	17.2352	16.8075
2012	5	7	18.8926	19.2148	18.4051	18.317	17.9302		17.1638	17.3125	17.7		17.8	17.9	18.1	18.2	18	17.1997	16.7779
2012	5	8	18.8519	19.2309	18.4023	18.4396	17.927		17.1599	17.3079	17.8		17.9	18	18.2	18.3	18.1	17.1927	16.7724
2012	5	9	18.8124	19.2436	18.3974	18.5072	17.921		17.1534	17.3004	17.9		17.9	18.1	18.3	18.3	18.1	17.1831	16.7645
2012	5	10	18.8703	19.3007	18.4451	18.6155	17.9612		17.1972	17.3429	18		18	18.1	18.4	18.4	18.2	17.2199	16.7967
2012	5	11	18.9338	19.3614	18.4968	18.73	18.0051		17.2449	17.3894	18.1		18.1	18.2	18.5	18.5	18.3	17.2603	16.8321
2012	5	12	18.7792	19.315	18.4255	18.6944	17.9393		17.1742	17.3177	18.1		17.9	18.1	18.3	18.4	18.2	17.1912	16.7722
2012	5	13	18.6401	19.268	18.357	18.5499	17.874		17.1051	17.2471	18		17.6	17.9	18	18.1	17.9	17.1232	16.7127
2012	5	14	18.7833	19.3537	18.4438	18.4719	17.9461		17.1848	17.3246	17.9		17.4	17.7	17.9	18	17.7	17.1926	16.7722
2012	5	15	19.1978	19.5788	18.6891	18.4861	18.1608		17.4179	17.5556	17.9		17.3	17.7	17.9	17.9	17.7	17.4043	16.9559
2012	5	16	19.6904	19.8588	18.9911	18.515	18.4299		17.7079	17.8444	17.9		17.4	17.7	17.9	18	17.7	17.6694	17.1871
2012	5	17	19.6758	19.9059	19.0186	18.6162	18.4579		17.7358	17.8726	18		17.5	17.8	18	18.1	17.9	17.6929	17.2093
2012	5	18	19.7062	19.9708	19.0678	18.8488	18.5046		17.7842	17.9211	18.2		17.9	18.1	18.4	18.4	18.2	17.7353	17.2477
2012	5	19	19.9036	20.1162	19.2099	19.0631	18.634		17.922	18.0587	18.4		18.2	18.4	18.7	18.7	18.5	17.8603	17.358
2012	5	20	19.6561	20.0463	19.1027	19.1469	18.542		17.8203	17.9577	18.5		18.3	18.5	18.7	18.8	18.5	17.764	17.2761
2012	5	21	19.4118	19.9641	18.9865	18.9427	18.439		17.7082	17.8454	18.3		17.8	18.2	18.3	18.4	18.2	17.6574	17.1844
2012	5	22	18.966	19.7695	18.7464	18.8978	18.2225		17.4749	17.6115	18.3		17.7	18.1	18.2	18.3	18.1	17.4381	16.9938
2012	5	23	18.8094	19.6978	18.6556	18.9634	18.1349		17.3829	17.5174	18.4		17.8	18.1	18.3	18.4	18.1	17.3486	16.9148
2012	5	24	18.9986	19.7907	18.757	19.0965	18.2174		17.4751	17.6069	18.5		18	18.3	18.5	18.5	18.3	17.4294	16.9835
2012	5	25	19.3533	19.9738	18.9593	19.2844	18.3918		17.6657	17.795	18.7		18.3	18.5	18.8	18.8	18.6	17.6016	17.1321
2012	5	26	19.1389	19.89	18.85	19.4125	18.2909		17.5579	17.686	18.8		18.4	18.7	18.9	18.9	18.7	17.4982	17.0419
2012	5	27	19.2286	19.9464	18.9058	19.4384	18.3353		17.6079	17.7339	18.8		18.4	18.7	18.9	18.9	18.7	17.5405	17.0777
2012	5	28	19.4105	20.0516	19.0167	19.4874	18.4296		17.7114	17.8355	18.9		18.4	18.7	19	19	18.7	17.6325	17.1569
2012	5	29	19.5778	20.1564	19.1245	19.5487	18.5228		17.8129	17.9356	18.9		18.5	18.8	19	19	18.8	17.7231	17.2354
2012	5	30	19.6309	20.2103	19.1718	19.561	18.5633		17.857	17.9785	18.9		18.4	18.7	19	19	18.8	17.7607	17.2682
2012	5	31	19.582	20.2142	19.1614	19.5547	18.5524		17.8456	17.9662	18.9		18.4	18.7	18.9	18.9	18.7	17.7472	17.2565
2012	6	1	19.6504	20.2723	19.2147	19.6137	18.5978		17.8951	18.0146	19		18.4	18.7	19	19	18.8	17.7899	17.2936
2012	6	2	19.7145	20.3296	19.2665	19.7997	18.6423		17.9435	18.062	19.2		18.7	19	19.3	19.2	19	17.8317	17.33
2012	6	3	19.9753	20.4851	19.4307	19.9641	18.7876		18.1005	18.2178	19.3		18.9	19.2	19.5	19.5	19.2	17.9741	17.4541
2012	6	4	20.0443	20.5549	19.4927	20.1291	18.8438		18.1603	18.2773	19.5		19.2	19.4	19.7	19.7	19.4	18.0272	17.501
2012	6	5	20.4872	20.81	19.7671	20.2624	19.0903		18.4251	18.5415	19.6		19.3	19.5	19.9	19.8	19.6	18.2701	17.7132
2012	6	6	20.3939	20.8158	19.7488	20.2848	19.0789		18.4099	18.5273	19.6		19.3	19.5	19.9	19.8	19.6	18.2547	17.7018
2012	6	7	20.4674	20.8964	19.8189	20.3888	19.1452		18.4792	18.5969	19.7		19.4	19.6	20	19.9	19.7	18.3172	17.7578
2012	6	8	20.7105	21.0608	19.9848	20.4917	19.2974		18.641	18.7591	19.8		19.5	19.7	20	20	19.8	18.4655	17.8886
2012	6	9	21.0196	21.2647	20.1931	20.6051	19.4894		18.8447	18.9636	19.9		19.6	19.8	20.2	20.1	19.9	18.6531	18.0541
2012	6	10	21.3448	21.4857	20.4169	20.9023	19.6976		19.0649	19.1852	20.2		20	20.2	20.6	20.5	20.3	18.8565	18.234
2012	6	11	22.0312	21.8943	20.852	21.1216	20.0971		19.4901	19.6122	20.4		20.3	20.5	20.8	20.8	20.5	19.2502	18.5803
2012	6	12	22.4166	22.1773	21.133	21.4064	20.3646		19.7701	19.8957	20.7		20.7	20.8	21.2	21.1	20.9	19.511	18.8125
2012	6	13	22.5865	22.3627	21.2972	21.5897	20.5304		19.9392	20.0692	20.8		20.9	21	21.4	21.3	21.1	19.6696	18.9568
2012	6	14	22.8587	22.5978	21.5176	21.7701	20.747		20.1627	20.2972	21		21	21.2	21.6	21.5	21.3	19.8788	19.1453
2012	6	15	23.2931	22.9167	21.8317	21.7026	21.0488		20.4774	20.6166	21		20.8	21	21.4	21.3	21	20.1727	19.408
2012	6	16	23.976	23.3685	22.2934	21.6595	21.4853		20.9358	21.0804	20.9		20.6	20.9	21.3	21.2	20.9	20.6006	19.788
2012	6	17	24.6332	23.827	22.7539	21.6576	21.9259		21.3963	21.5476	20.9		20.5	20.8	21.2	21.1	20.8	21.0314	20.1723
2012	6	18	25.313	24.3135	23.2385	21.6122	22.3927		21.8826	22.0418	20.9		20.3	20.7	21.1	21	20.7	21.4872	20.5797
2012	6	19	25.5291	24.5871	23.4705	21.5257	22.6381		22.128	22.2967	20.8		20.1	20.5	20.9	20.8	20.5	21.7212	20.7954
2012	6	20	25.7498	24.8588	23.7001	21.4714	22.8816		22.3711	22.5493	20.8		20	20.4	20.8	20.6	20.4	21.953	21.0095
2012	6	21	25.8856	25.0848	23.8772	21.5381	23.0781		22.5636	22.7515	20.8		20	20.5	20.8	20.7	20.4	22.1381	21.183
2012	6	22	25.7369	25.1632	23.8863	21.5124	23.1237		22.5935	22.7911	20.8		20	20.4	20.8	20.6	20.4	22.1726	21.2253
2012	6	23	25.7576	25.3072	23.9769	21.4889	23.2385		22.6997	22.9061	20.8		19.9	20.3	20.7	20.6	20.3	22.2771	21.3276
2012	6	24	25.6809	25.3933	24.0044	21.4108	23.2952		22.744	22.9588	20.8		19.8	20.2	20.6	20.4	20.2	22.324	21.3792
2012	6	25	25.7098	25.5186	24.0818	21.3342	23.3938		22.8348	23.0573	20.7		19.6	20.1	20.5	20.3	20.1	22.4134	21.4671
2012	6	26	25.8528	25.6928	24.2184	21.3478	23.5437		22.9817	23.2114	20.7		19.6	20.1	20.5	20.3	20.1	22.5545	21.5995
2012	6	27	25.869	25.802	24.2814	21.3334	23.6275		23.0575	23.2944	20.7		19.6	20.1	20.4	20.3	20	22.6297	21.6745
2012	6	28	25.9078	25.915	24.352	21.4658	23.7165		23.1396	23.3834	20.8		19.8	20.2	20.7	20.5	20.2	22.7105	21.7538
2012	6	29	25.4807	25.7918	24.1541	21.6333	23.5641		22.9621	23.2127	21		20.1	20.5	20.9	20.7	20.5	22.5507	21.6235
2012	6	30	25.0658	25.6499	23.945	21.7556	23.3962		22.7704	23.0265	21.1		20.3	20.6	21.1	20.9	20.6	22.3767	21.4791
2012	7	1	24.532	25.4269	23.6526	21.8658	23.1485		22.4954	22.7557	21.2		20.4	20.8	21.2	21	20.8	22.1244	21.2651
2012	7	2	24.1427	25.2499	23.4245	21.9301	22.9522		22.2787	22.5415	21.3		20.5	20.8	21.3	21.1	20.9	21.9249	21.0951
2012	7	3	23.8433	25.1001	23.236	22.0652	22.7868		22.0977	22.3618	21.4		20.7	21	21.5	21.3	21	21.7575	20.9517
2012	7	4	23.4803	24.9065	23.0041	22.1368	22.5793		21.8729	22.1374	21.4		20.8	21.1	21.5	21.3	21.1	21.5488	20.7712
2012	7	5	22.8588	24.571	22.617	22.1177	22.2292		21.4963	21.7604	21.4		20.7	21	21.5	21.3	21	21.1988	20.4666
2012	7	6	22.3444	24.265	22.2749	22.1415	21.9134		21.1596	21.4218	21.5		20.7	21	21.5	21.3	21	20.8846	20.1912
2012	7	7	22.0877	24.0691	22.0685	22.1271	21.7142		20.9511	21.2099	21.4		20.6	21	21.4	21.2	21	20.688	20.0167
2012	7	8	22.3633	24.1313	22.1629	22.0795	21.7819		21.0315	21.2859	21.4		20.5	20.9	21.3	21.1	20.9	20.7585	20.0738
2012	7	9	22.9697	24.3744	22.4604	22.0184	22.0344		21.3097	21.5602	21.4		20.3	20.8	21.2	21	20.7	21.013	20.2918
2012	7	10	23.4538	24.5867	22.7124	22.1027	22.2525		21.548	21.7963	21.4		20.4	20.9	21.3	21.1	20.8	21.2318	20.4804
2012	7	11	24.1569	24.9294	23.1062	22.3754	22.6023		21.9259	22.1732	21.7		20.9	21.2	21.7	21.5	21.3	21.5811	20.784
2012	7	12	25.1945	25.4671	23.7123	22.4774	23.1488		22.5128	22.7604	21.8		21	21.4	21.8	21.6	21.4	22.1254	21.2591
2012	7	13	25.7353	25.8001	24.0668	22.5356	23.4801		22.863	23.1139	21.8		21.1	21.4	21.9	21.7	21.4	22.4527	21.5483
2012	7	14	26.2044	26.1146	24.392	22.7985	23.7901		23.1878	23.4433	22.1		21.5	21.7	22.3	22.1	21.8	22.7577	21.8195
2012	7	15	26.0898	26.1531	24.3939	22.9887	23.8149		23.2033	23.4649	22.3		21.8	22	22.5	22.3	22	22.7772	21.8435
2012	7	16	26.1659	26.2734	24.493	23.3996	23.9248		23.3113	23.5784	22.6		22.4	22.5	23.1	22.9	22.6	22.8821	21.9413
2012	7	17	26.5016	26.5185	24.7357	23.8475	24.163		23.5575	23.8301	23		23.1	23.1	23.7	23.5	23.2	23.1152	22.1506
2012	7	18	26.4355	26.5722	24.7547	24.2408	24.2037		23.5897	23.8685	23.4		23.6	23.6	24.3	24	23.7	23.1506	22.1887
2012	7	19	26.2916	26.5776	24.7212	24.6774	24.1959		23.5702	23.8551	23.8		24.2	24.1	24.8	24.5	24.3	23.1379	22.1846
2012	7	20	25.9383	26.4671	24.5587	24.91	24.0706		23.4251	23.7157	24		24.4	24.3	25.1	24.7	24.5	23.0085	22.0784
2012	7	21	25.8335	26.4594	24.522	25.0768	24.0536		23.3986	23.6937	24.2		24.5	24.4	25.2	24.8	24.6	22.9882	22.0658
2012	7	22	25.6282	26.3939	24.4221	25.1241	23.9785		23.3104	23.6096	24.3		24.4	24.3	25.2	24.8	24.6	22.9104	22.0027
2012	7	23	25.5702	26.3895	24.3975	25.0944	23.9681		23.2931	23.5957	24.2		24.2	24.2	25.1	24.6	24.4	22.8978	21.9956
2012	7	24	25.5971	26.4226	24.418	25.0793	23.997		23.3187	23.6244	24.2		24	24.1	25	24.5	24.3	22.9248	22.0226
2012	7	25	25.3812	26.3348	24.3007	25.1759	23.9026		23.2114	23.5203	24.3		24	24.1	25	24.5	24.3	22.8287	21.9425
2012	7	26	25.3691	26.337	24.2914	25.0997	23.9023		23.2069	23.5182	24.3		23.8	23.9	24.8	24.3	24.1	22.8273	21.9439
2012	7	27	25.5799	26.4479	24.4083	25.0152	24.0143		23.3237	23.6371	24.2		23.5	23.8	24.6	24.1	23.9	22.9382	22.043
2012	7	28	25.8568	26.5995	24.5693	24.8955	24.1675		23.4841	23.8001	24.1		23.2	23.5	24.4	23.9	23.6	23.0899	22.178
2012	7	29	26.1178	26.7533	24.7291	24.7219	24.322		23.6448	23.964	24		22.9	23.2	24.1	23.6	23.3	23.2424	22.3144
2012	7	30	26.0108	26.7335	24.6866	24.7055	24.2977		23.6117	23.9349	24		22.8	23.2	24	23.5	23.3	23.2161	22.2957
2012	7	31	25.7788	26.6445	24.5674	24.867	24.2035		23.5039	23.8308	24.1		23.1	23.4	24.3	23.7	23.5	23.1203	22.2162
2012	8	1	25.1114	26.3281	24.1921	25.0724	23.8776		23.1476	23.478	24.3		23.4	23.7	24.6	24	23.8	22.794	21.9354
2012	8	2	25.0379	26.2763	24.1323	25.1441	23.8275		23.0917	23.4235	24.4		23.5	23.7	24.6	24.1	23.9	22.7445	21.8934
2012	8	3	24.7451	26.1138	23.9474	25.0119	23.6647		22.9148	23.2478	24.3		23.2	23.5	24.4	23.8	23.6	22.5827	21.7536
2012	8	4	24.4083	25.9184	23.73	24.9572	23.4702		22.7049	23.0386	24.2		23.1	23.4	24.3	23.7	23.5	22.39	21.5859
2012	8	5	24.4991	25.9224	23.7473	24.76	23.4825		22.7196	23.0529	24.1		22.7	23.1	24	23.4	23.2	22.4046	21.5977
2012	8	6	24.7215	25.9982	23.8454	24.6103	23.5684		22.8131	23.1461	23.9		22.5	22.9	23.7	23.2	22.9	22.4923	21.6735
2012	8	7	25.2027	26.2135	24.1001	24.4344	23.7966		23.0589	23.3921	23.8		22.2	22.6	23.5	22.9	22.7	22.7218	21.8732
2012	8	8	25.7075	26.4619	24.3848	24.3049	24.0564		23.3366	23.6712	23.7		22	22.4	23.3	22.7	22.5	22.9818	22.1008
2012	8	9	26.0422	26.6467	24.5884	24.1943	24.2487		23.5391	23.8765	23.6		21.8	22.3	23.1	22.6	22.3	23.1734	22.2703
2012	8	10	26.1932	26.7526	24.6962	24.0866	24.3585		23.6512	23.9923	23.5		21.7	22.2	23	22.4	22.2	23.2819	22.3685
2012	8	11	26.0584	26.7205	24.6437	23.9346	24.3261		23.6094	23.9548	23.3		21.5	22	22.8	22.2	22	23.2484	22.3434
2012	8	12	25.9007	26.6682	24.5707	23.8671	24.2741		23.5471	23.8965	23.3		21.4	21.9	22.7	22.2	22	23.1956	22.3012
2012	8	13	25.4655	26.4695	24.333	23.8287	24.0732		23.3249	23.6781	23.2		21.4	21.9	22.7	22.2	21.9	22.9945	22.1294
2012	8	14	24.8944	26.1838	24.0031	23.6746	23.7856		23.0113	23.3674	23.1		21.2	21.7	22.5	22	21.7	22.7079	21.8821
2012	8	15	24.5254	25.9741	23.7702	23.5545	23.5794		22.7881	23.1454	23		21.1	21.6	22.3	21.8	21.6	22.5039	21.705
2012	8	16	24.2685	25.8061	23.5914	23.4264	23.4184		22.6151	22.9729	22.9		20.9	21.4	22.2	21.7	21.5	22.3458	21.5669
2012	8	17	24.2104	25.7286	23.5206	23.2439	23.3518		22.5451	22.9026	22.7		20.7	21.2	21.9	21.4	21.2	22.2826	21.5107
2012	8	18	24.3363	25.743	23.556	23.1395	23.3802		22.5774	22.9346	22.6		20.6	21.1	21.8	21.3	21.1	22.3142	21.5369
2012	8	19	24.3539	25.7124	23.5373	22.9784	23.3619		22.5587	22.916	22.5		20.4	20.9	21.6	21.2	21	22.2989	21.5227
2012	8	20	24.4031	25.7007	23.5395	22.8527	23.363		22.5607	22.9182	22.4		20.3	20.8	21.5	21	20.8	22.303	21.5256
2012	8	21	24.6834	25.8076	23.6768	22.7087	23.4859		22.6934	23.0513	22.2		20.1	20.7	21.3	20.9	20.7	22.4285	21.6343
2012	8	22	24.3709	25.635	23.488	22.5974	23.3204		22.5138	22.8733	22.1		20.1	20.6	21.2	20.8	20.6	22.2655	21.493
2012	8	23	24.2293	25.5348	23.3872	22.5901	23.2311		22.4175	22.7778	22.1		20.1	20.6	21.3	20.8	20.6	22.1791	21.4175
2012	8	24	24.1103	25.4417	23.2964	22.5701	23.1499		22.3304	22.6913	22.1		20.2	20.6	21.3	20.9	20.7	22.1011	21.3491
2012	8	25	24.5819	25.638	23.5391	22.6721	23.3663		22.5645	22.9254	22.2		20.5	20.8	21.5	21.1	20.9	22.3204	21.5391
2012	8	26	24.9974	25.8284	23.7667	22.6807	23.5742		22.7871	23.1494	22.2		20.5	20.9	21.5	21.1	20.9	22.5302	21.7224
2012	8	27	24.6308	25.6498	23.5636	22.9481	23.4014		22.5971	22.9624	22.4		21.1	21.3	22	21.6	21.4	22.359	21.5753
2012	8	28	24.8284	25.7342	23.6682	23.1743	23.5005		22.7017	23.0689	22.6		21.5	21.6	22.4	21.9	21.8	22.46	21.6642
2012	8	29	24.7505	25.6909	23.6227	23.4262	23.4676		22.663	23.0328	22.8		21.9	22	22.8	22.3	22.2	22.4288	21.6387
2012	8	30	25.341	25.9748	23.9537	23.6678	23.7709		22.9869	23.3588	23.1		22.3	22.3	23.1	22.7	22.5	22.7333	21.9052
2012	8	31	25.9281	26.2814	24.301	23.7684	24.0945		23.3301	23.7055	23.2		22.4	22.4	23.3	22.8	22.6	23.0569	22.19
2012	9	1	26.713	26.7084	24.7767	23.8054	24.5386		23.8004	24.1806	23.2		22.4	22.4	23.3	22.8	22.7	23.4995	22.5799
2012	9	2	26.7149	26.7768	24.8284	23.8737	24.6107		23.8662	24.2537	23.3		22.5	22.5	23.4	22.9	22.7	23.5693	22.6476
2012	9	3	26.3653	26.6654	24.6743	23.8319	24.4985		23.7332	24.1283	23.2		22.4	22.4	23.3	22.8	22.6	23.455	22.5552
2012	9	4	26.6333	26.8394	24.8545	23.8315	24.6813		23.9202	24.3213	23.2		22.3	22.4	23.3	22.7	22.6	23.6361	22.7187
2012	9	5	26.7008	26.9213	24.9254	23.5974	24.7685		24.003	24.411	23		21.9	22	22.9	22.3	22.2	23.7214	22.7995
2012	9	6	26.7529	26.9937	24.9854	23.4311	24.846		24.0753	24.4902	22.9		21.6	21.8	22.6	22.1	21.9	23.797	22.8719
2012	9	7	26.9613	27.1412	25.1317	23.2142	25.0006		24.2307	24.6524	22.7		21.2	21.5	22.3	21.8	21.6	23.9496	23.0114
2012	9	8	26.7474	27.0842	25.041	23.1578	24.9447		24.1585	24.5876	22.6		21.1	21.4	22.2	21.7	21.5	23.8917	22.9682
2012	9	9	26.7204	27.1061	25.0456	23.1757	24.9714		24.1764	24.6123	22.6		21.2	21.4	22.3	21.7	21.6	23.9169	22.9965
2012	9	10	26.3931	26.9748	24.8759	23.1562	24.8414		24.0259	24.4685	22.6		21.2	21.4	22.3	21.7	21.6	23.7859	22.8887
2012	9	11	25.9002	26.7448	24.5996	22.9831	24.6124		23.7703	24.2188	22.5		20.9	21.2	22	21.5	21.3	23.5569	22.6946
2012	9	12	25.6381	26.6067	24.4377	22.9212	24.4808		23.6221	24.0751	22.4		20.9	21.1	22	21.4	21.3	23.4263	22.5847
2012	9	13	25.0352	26.289	24.0748	22.9908	24.1667		23.2785	23.7356	22.5		21	21.2	22.1	21.5	21.4	23.1143	22.316
2012	9	14	24.6678	26.0636	23.8283	23.0161	23.951		23.0437	23.5032	22.5		21.1	21.3	22.2	21.6	21.5	22.9017	22.1322
2012	9	15	24.1394	25.7461	23.4824	22.9771	23.643		22.711	23.1723	22.5		21.1	21.2	22.1	21.6	21.5	22.5979	21.868
2012	9	16	23.812	25.5097	23.2382	22.9388	23.4215		22.4739	22.9355	22.4		21	21.2	22.1	21.5	21.4	22.3815	21.6785
2012	9	17	23.2957	25.1715	22.8822	23.0049	23.0973		22.1274	22.5888	22.5		21.2	21.3	22.2	21.6	21.5	22.0634	21.3995
2012	9	18	23.2824	25.0665	22.8017	22.9559	23.0154		22.0442	22.504	22.5		21.1	21.3	22.2	21.6	21.5	21.9881	21.3306
2012	9	19	22.6812	24.6773	22.3942	22.9464	22.6419		21.6463	22.105	22.4		21.1	21.3	22.2	21.6	21.5	21.6216	21.0085
2012	9	20	23.1706	24.8091	22.5935	23.1259	22.8063		21.8307	22.2863	22.6		21.5	21.5	22.5	21.8	21.8	21.7933	21.153
2012	9	21	23.9429	25.1092	22.9765	23.1962	23.1406		22.1957	22.6494	22.7		21.6	21.6	22.6	22	21.9	22.1334	21.4458
2012	9	22	24.333	25.2581	23.1719	23.354	23.3154		22.3848	22.8391	22.8		21.9	21.8	22.8	22.2	22.1	22.3125	21.6007
2012	9	23	24.2883	25.2109	23.1345	23.448	23.2867		22.3524	22.8086	22.9		22	22	23	22.3	22.3	22.2874	21.5794
2012	9	24	24.0845	25.0844	23.006	23.408	23.1767		22.2321	22.6905	22.9		21.9	21.9	22.9	22.2	22.2	22.1812	21.4875
2012	9	25	23.9437	24.9817	22.9074	23.2123	23.0921		22.1399	22.6002	22.7		21.5	21.6	22.6	21.9	21.9	22.1007	21.4175
2012	9	26	23.6894	24.819	22.7412	23.11	22.9464		21.9822	22.4441	22.6		21.4	21.4	22.4	21.8	21.7	21.9593	21.2944
2012	9	27	23.1601	24.5118	22.4125	22.854	22.6536		21.6668	22.1302	22.4		20.9	21.1	22	21.4	21.3	21.6716	21.0435
2012	9	28	22.6532	24.1966	22.0823	22.5164	22.3553		21.3474	21.8112	22.1		20.4	20.6	21.5	20.9	20.8	21.3794	20.7873
2012	9	29	22.1797	23.8812	21.7591	22.3128	22.0593		21.0323	21.4955	21.9		20.1	20.3	21.3	20.6	20.5	21.0903	20.5328
2012	9	30	21.9991	23.6966	21.5924	22.1107	21.8998		20.8662	21.3277	21.7		19.8	20.1	21	20.3	20.3	20.9384	20.3965
2012	10	1	22.3782	23.7882	21.744	21.7977	22.0244		21.0067	21.4658	21.4		19.4	19.7	20.6	19.9	19.9	21.0702	20.507
2012	10	2	22.5222	23.7862	21.7802	21.56	22.0505		21.0388	21.4969	21.2		19.1	19.4	20.3	19.6	19.6	21.1027	20.5323
2012	10	3	22.5737	23.7494	21.7724	21.454	22.0397		21.03	21.4879	21.1		19	19.3	20.2	19.6	19.5	21.098	20.5258
2012	10	4	22.5439	23.6787	21.7232	21.2857	21.9935		20.9823	21.4404	21		18.9	19.2	20	19.4	19.4	21.0575	20.4887
2012	10	5	22.418	23.5629	21.6213	21.1533	21.9008		20.8841	21.3426	20.8		18.8	19	19.9	19.3	19.2	20.9704	20.4113
2012	10	6	21.7867	23.1954	21.231	21.0236	21.5501		20.5078	20.9671	20.7		18.7	18.9	19.8	19.2	19.1	20.6259	20.1097
2012	10	7	21.4005	22.9264	20.9627	20.9345	21.3035		20.2461	20.7048	20.6		18.6	18.9	19.7	19.1	19.1	20.3864	19.8982
2012	10	8	20.8212	22.5513	20.5772	20.8661	20.9496		19.87	20.3275	20.6		18.6	18.9	19.7	19.1	19.1	20.0405	19.5932
2012	10	9	20.1764	22.1261	20.1419	20.6766	20.5468		19.4433	19.8986	20.4		18.4	18.6	19.4	18.9	18.8	19.6468	19.2454
2012	10	10	20.1573	21.9912	20.0484	20.5277	20.4451		19.3435	19.7948	20.2		18.3	18.5	19.3	18.7	18.7	19.5546	19.1585
2012	10	11	20.4082	21.9982	20.1156	20.4033	20.4884		19.3995	19.847	20.1		18.2	18.4	19.2	18.6	18.6	19.6071	19.1979
2012	10	12	20.7519	22.0702	20.2508	20.3641	20.5965		19.5234	19.9681	20.1		18.2	18.4	19.2	18.6	18.6	19.7233	19.2937
2012	10	13	20.7519	21.9934	20.2073	20.2618	20.5495		19.4779	19.9212	20		18.2	18.3	19.1	18.6	18.6	19.6837	19.2553
2012	10	14	20.3338	21.7151	19.9303	20.1441	20.295		19.2081	19.6506	19.9		18.1	18.2	19	18.5	18.5	19.4367	19.0369
2012	10	15	19.6623	21.2991	19.4998	20.0396	19.9008		18.7888	19.2301	19.8		18	18.1	18.9	18.4	18.4	19.0508	18.6969
2012	10	16	19.2331	20.9808	19.1904	19.9546	19.6099		18.4833	18.922	19.7		17.9	18.1	18.8	18.3	18.3	18.7691	18.4461
2012	10	17	18.7701	20.6357	18.8548	19.7827	19.293		18.1511	18.5865	19.5		17.7	17.9	18.6	18.1	18.1	18.4622	18.1725
2012	10	18	18.5677	20.4087	18.6598	19.5044	19.0991		17.9528	18.384	19.3		17.4	17.5	18.3	17.8	17.8	18.2786	18.0055
2012	10	19	18.1077	20.0552	18.3201	19.4344	18.7758		17.615	18.0422	19.2		17.4	17.5	18.3	17.7	17.8	17.966	17.726
2012	10	20	17.4775	19.6077	17.8771	19.2851	18.3576		17.1762	17.5989	19.1		17.2	17.4	18.1	17.6	17.6	17.5592	17.3639
2012	10	21	17.0891	19.2636	17.5602	19.1679	18.0482		16.8566	17.2735	19		17.1	17.3	18	17.5	17.5	17.2619	17.0958
2012	10	22	17.2133	19.1683	17.5318	19.1606	17.9951		16.8143	17.2246	18.9		17.2	17.3	18.1	17.6	17.6	17.221	17.0503
2012	10	23	17.3231	19.0827	17.509	19.1858	17.9505		16.7795	17.1841	19		17.4	17.4	18.2	17.7	17.7	17.1878	17.0123
2012	10	24	17.2543	18.9237	17.3968	19.2006	17.829		16.6603	17.0601	19		17.5	17.5	18.3	17.8	17.8	17.0771	16.9079
2012	10	25	16.9774	18.6681	17.1713	19.2203	17.6076		16.4329	16.8284	19		17.6	17.6	18.4	17.8	17.9	16.8665	16.7168
2012	10	26	16.3378	18.2303	16.738	19.2015	17.1998		16.0047	16.396	19		17.6	17.6	18.4	17.9	17.9	16.4699	16.3638
2012	10	27	16.0177	17.9328	16.4728	18.9848	16.9383		15.7362	16.1221	18.8		17.3	17.3	18.1	17.6	17.6	16.2203	16.1374
2012	10	28	16.0023	17.7832	16.379	18.7482	16.8292		15.6325	16.0124	18.5		17	17	17.8	17.3	17.3	16.123	16.0433
2012	10	29	16.1695	17.7337	16.3967	18.4544	16.8217		15.6375	16.0118	18.3		16.5	16.7	17.4	16.9	16.9	16.1268	16.0377
2012	10	30	16.3736	17.7191	16.4482	18.1078	16.8482		15.6773	16.0469	17.9		16	16.2	16.9	16.4	16.5	16.1636	16.0618
2012	10	31	16.1287	17.4995	16.2574	17.7789	16.6619		15.4859	15.8521	17.6		15.6	15.8	16.5	16	16.1	15.9872	15.9016
2012	11	1	15.9253	17.2973	16.0873	17.5009	16.4937		15.3141	15.6769	17.4		15.3	15.5	16.1	15.7	15.8	15.8288	15.7569
2012	11	2	15.9843	17.2237	16.065	17.2045	16.4575		15.2847	15.6438	17.1		14.9	15.2	15.8	15.4	15.4	15.8022	15.7269
2012	11	3	15.9902	17.1338	16.0197	17.0042	16.403		15.2346	15.5905	16.9		14.7	15	15.6	15.2	15.2	15.7569	15.6813
2012	11	4	15.8113	16.9594	15.8742	16.8742	16.2607		15.0888	15.4423	16.8		14.7	14.9	15.5	15.1	15.2	15.6234	15.5596
2012	11	5	15.8928	16.9125	15.875	16.742	16.2491		15.084	15.4347	16.7		14.6	14.8	15.4	15	15.1	15.6204	15.5513
2012	11	6	15.7831	16.7806	15.7739	16.6679	16.1488		14.9823	15.3311	16.6		14.7	14.8	15.4	15	15.1	15.5283	15.4662
2012	11	7	15.8516	16.7378	15.774	16.675	16.1393		14.9784	15.3252	16.6		14.8	14.9	15.5	15.1	15.2	15.5267	15.46
2012	11	8	15.7833	16.6355	15.7021	16.7057	16.0675		14.9063	15.2517	16.6		15	15.1	15.6	15.3	15.4	15.4623	15.3999
2012	11	9	15.6153	16.4859	15.5742	16.658	15.9463		14.7806	15.1249	16.5		15	15.1	15.6	15.3	15.4	15.3485	15.2969
2012	11	10	15.147	16.1853	15.2735	16.5619	15.6702		14.488	14.8314	16.4		15	15	15.5	15.2	15.3	15.08	15.0594
2012	11	11	14.1078	15.5878	14.6372	16.5263	15.0909		13.8699	14.212	16.4		15	15	15.5	15.2	15.3	14.5095	14.5582
2012	11	12	13.5075	15.1702	14.2219	16.5243	14.7008		13.4598	13.7981	16.4		15.1	15.1	15.6	15.3	15.4	14.1297	14.2204
2012	11	13	13.2021	14.8825	13.9628	16.2894	14.4461		13.1977	13.531	16.2		14.8	14.8	15.3	15	15.1	13.886	13.9999
2012	11	14	13.3973	14.84	13.987	16.1061	14.4437		13.2082	13.5356	16		14.5	14.6	15.1	14.8	14.9	13.8943	13.9983
2012	11	15	13.477	14.7589	13.9604	15.9884	14.3995		13.172	13.4946	15.9		14.4	14.5	15	14.7	14.8	13.8601	13.9607
2012	11	16	13.4847	14.6545	13.9027	15.8574	14.3298		13.1072	13.4256	15.8		14.3	14.3	14.8	14.5	14.6	13.8	13.9012
2012	11	17	13.4052	14.5154	13.8018	15.7603	14.2233		13.0018	13.3165	15.7		14.2	14.3	14.7	14.5	14.6	13.7025	13.8098
2012	11	18	13.455	14.4443	13.7773	15.6706	14.1859		12.9705	13.2816	15.6		14.2	14.2	14.7	14.4	14.5	13.6738	13.7785
2012	11	19	13.5711	14.415	13.7971	15.6144	14.1899		12.983	13.291	15.5		14.2	14.2	14.7	14.4	14.5	13.686	13.7833
2012	11	20	13.5588	14.3335	13.7521	15.5357	14.1386		12.9346	13.2402	15.4		14.2	14.1	14.6	14.3	14.5	13.6423	13.7402
2012	11	21	13.7032	14.3344	13.7992	15.4492	14.1708		12.9756	13.2789	15.4		14.1	14.1	14.5	14.3	14.4	13.6816	13.7698
2012	11	22	13.7142	14.2804	13.7783	15.4105	14.1447		12.9525	13.2544	15.3		14.1	14.1	14.5	14.3	14.4	13.6621	13.7489
2012	11	23	13.9979	14.3659	13.915	15.4224	14.2608		13.0821	13.3826	15.3		14.2	14.1	14.6	14.3	14.5	13.7841	13.8516
2012	11	24	13.8384	14.2479	13.811	15.3736	14.1653		12.9817	13.2821	15.3		14.2	14.1	14.6	14.3	14.5	13.694	13.7709
2012	11	25	13.6977	14.1351	13.7136	15.3468	14.0751		12.8873	13.1875	15.2		14.2	14.1	14.6	14.3	14.5	13.6092	13.6946
2012	11	26	13.789	14.1342	13.7449	15.3372	14.0994		12.9166	13.2162	15.2		14.3	14.1	14.6	14.4	14.5	13.6388	13.7178
2012	11	27	13.6364	14.0196	13.6423	15.4024	14.0057		12.8178	13.1174	15.3		14.5	14.3	14.8	14.5	14.7	13.55	13.6386
2012	11	28	13.501	13.9098	13.5459	15.4831	13.9168		12.7244	13.0239	15.3		14.6	14.4	15	14.6	14.8	13.4661	13.5634
2012	11	29	13.4805	13.8542	13.5122	15.6186	13.8833		12.6911	12.9901	15.5		14.9	14.6	15.2	14.9	15.1	13.4376	13.5363
2012	11	30	13.6639	13.9017	13.5956	15.3231	13.9549		12.7708	13.0694	15.2		14.4	14.2	14.8	14.4	14.6	13.5138	13.6005
2012	12	1	13.6863	13.8802	13.595	15.0928	13.954		12.7711	13.07	15		14	13.9	14.4	14.1	14.3	13.517	13.6019
2012	12	2	13.6642	13.8398	13.5709	14.64	13.9326		12.749	13.0484	14.6		13.3	13.3	13.8	13.5	13.6	13.4995	13.5856
2012	12	3	13.4248	13.6929	13.4235	14.1804	13.8014		12.6082	12.9084	14.2		12.6	12.7	13.1	12.8	13	13.3721	13.4738
2012	12	4	12.8441	13.3692	13.0757	13.7617	13.4891		12.273	12.5738	13.8		12	12.2	12.5	12.3	12.4	13.0644	13.2046
2012	12	5	12.1248	12.9553	12.6327	13.3609	13.0868		11.8431	12.1433	13.4		11.4	11.7	12	11.8	11.9	12.6677	12.8566
2012	12	6	11.8036	12.7127	12.3966	13.122	12.8633		11.6089	11.9066	13.2		11.2	11.4	11.8	11.5	11.7	12.4509	12.6633
2012	12	7	11.7289	12.5849	12.2959	12.7436	12.7587		11.504	11.7984	12.8		10.7	11	11.3	11.1	11.2	12.3532	12.5731
2012	12	8	11.5888	12.4287	12.1617	12.2575	12.6245		11.367	11.6582	12.4		10.1	10.4	10.6	10.5	10.6	12.2258	12.457
2012	12	9	11.4588	12.2782	12.0345	11.9237	12.4961		11.2365	11.5245	12.1		9.7	10.1	10.3	10.1	10.3	12.1043	12.3459
2012	12	10	11.0751	12.0034	11.7647	11.6233	12.24		10.9684	11.2532	11.8		9.4	9.8	9.9	9.9	10	11.8552	12.1238
2012	12	11	10.8542	11.7997	11.5807	11.574	12.058		10.7815	11.0623	11.7		9.6	9.9	10	10	10.1	11.6807	11.9658
2012	12	12	10.7621	11.6577	11.4689	11.7257	11.9397		10.6637	10.9401	11.8		10.1	10.2	10.4	10.3	10.5	11.5699	11.8629
2012	12	13	10.3659	11.369	11.1878	11.8338	11.6703		10.3829	10.6552	11.9		10.5	10.5	10.7	10.6	10.8	11.3081	11.6287
2012	12	14	10.1298	11.1501	10.9911	11.9699	11.4738		10.1819	10.4494	12		10.9	10.8	11	10.9	11.1	11.1196	11.4576
2012	12	15	9.83663	10.9011	10.7612	12.1278	11.2466		9.94838	10.2108	12.2		11.3	11.1	11.3	11.3	11.5	10.9007	11.2597
2012	12	16	9.87179	10.8104	10.7152	12.1672	11.1825		9.89131	10.148	12.2		11.4	11.2	11.4	11.4	11.6	10.8448	11.2031
2012	12	17	9.796	10.6746	10.6142	12.0635	11.0709		9.78235	10.0337	12.1		11.3	11.1	11.3	11.3	11.5	10.7411	11.1055
2012	12	18	9.71362	10.5402	10.5133	12.1238	10.96		9.67376	9.92002	12.1		11.4	11.2	11.4	11.4	11.6	10.6379	11.0083
2012	12	19	10.1993	10.6905	10.7379	12.1534	11.1407		9.87942	10.1202	12.1		11.5	11.3	11.5	11.5	11.7	10.8256	11.1645
2012	12	20	10.508	10.7805	10.8826	12.1321	11.2558		10.0115	10.2485	12.1		11.5	11.3	11.5	11.5	11.7	10.9463	11.2642
2012	12	21	10.0779	10.5227	10.6207	12.0065	11.0113		9.75394	9.98864	12		11.4	11.2	11.4	11.4	11.6	10.7072	11.0518
2012	12	22	9.35726	10.1069	10.1821	11.982	10.6058		9.32423	9.5561	12		11.4	11.2	11.4	11.4	11.5	10.3079	10.6993
2012	12	23	8.78752	9.74034	9.80983	12.0418	10.2537		8.95488	9.18232	12		11.5	11.3	11.5	11.5	11.7	9.9631	10.3926
2012	12	24	8.48708	9.48999	9.57783	12.0642	10.0229		8.71827	8.93997	12		11.6	11.3	11.6	11.5	11.7	9.74025	10.1907
2012	12	25	8.11172	9.19816	9.30052	12.0218	9.75008		8.43709	8.65269	12		11.5	11.3	11.5	11.5	11.7	9.4757	9.95213
2012	12	26	7.60597	8.83466	8.94438	11.9671	9.40461		8.07863	8.28766	11.9		11.4	11.2	11.4	11.4	11.6	9.13905	9.65015
2012	12	27	7.61253	8.71255	8.87077	11.7579	9.30841		7.99058	8.19176	11.7		11.1	11	11.1	11.1	11.3	9.05193	9.56428
2012	12	28	7.62935	8.60577	8.81157	11.6971	9.22674		7.91745	8.11114	11.7		11	10.9	11.1	11.1	11.3	8.97888	9.49109
2012	12	29	7.7257	8.5482	8.80551	11.6803	9.19426		7.89658	8.08312	11.7		11.1	10.9	11.1	11.1	11.3	8.95449	9.46071
2012	12	30	7.97127	8.57684	8.89378	11.7605	9.24851		7.96809	8.14795	11.7		11.2	11.1	11.2	11.3	11.4	9.01605	9.5058
2012	12	31	8.18111	8.60545	8.975	11.8245	9.30015		8.03503	8.20916	11.8		11.4	11.2	11.4	11.4	11.6	9.07409	9.54891
2013	1	1	8.55218	8.72855	9.15846	11.8079	9.44641		8.20244	8.37151	11.7		11.4	11.2	11.4	11.4	11.6	9.22575	9.67444
2013	1	2	8.92007	8.87036	9.35469	11.7521	9.60868		8.38488	8.55005	11.7		11.3	11.1	11.3	11.3	11.5	9.39223	9.81424
2013	1	3	9.13656	8.95584	9.47789	11.6281	9.70999		8.49945	8.66196	11.6		11.1	11	11.1	11.1	11.3	9.49676	9.90147
2013	1	4	9.56865	9.15874	9.73028	11.5402	9.92952		8.74013	8.9005	11.5		11	10.9	11	11	11.2	9.71854	10.0916
2013	1	5	9.79382	9.27821	9.878	11.5124	10.06		8.88257	9.04214	11.5		10.9	10.8	11	11	11.2	9.85028	10.2048
2013	1	6	9.62805	9.21314	9.80874	11.4399	9.999		8.81719	8.9769	11.4		10.9	10.8	10.9	10.9	11.1	9.79007	10.1518
2013	1	7	9.59012	9.20319	9.8043	11.362	9.99448		8.81334	8.97273	11.3		10.8	10.7	10.8	10.8	11	9.78644	10.1477
2013	1	8	9.32121	9.07688	9.66585	11.2172	9.86989		8.68006	8.83925	11.2		10.6	10.5	10.6	10.6	10.8	9.66283	10.0392
2013	1	9	9.23153	9.02768	9.61938	11.0842	9.82505		8.63387	8.79211	11.1		10.4	10.3	10.4	10.5	10.6	9.61924	9.99976
2013	1	10	9.3594	9.08293	9.69333	11.0673	9.8871		8.70323	8.86015	11		10.4	10.3	10.4	10.5	10.7	9.68239	10.053
2013	1	11	9.44699	9.12443	9.74847	11.0123	9.93359		8.75517	8.9111	11		10.4	10.3	10.4	10.4	10.6	9.72957	10.0928
2013	1	12	9.53784	9.17155	9.80784	10.9132	9.98467		8.81161	8.96676	10.9		10.2	10.2	10.2	10.3	10.5	9.78101	10.1366
2013	1	13	9.60695	9.21176	9.85711	10.8482	10.0275		8.8587	9.01328	10.8		10.2	10.1	10.2	10.3	10.4	9.82388	10.1732
2013	1	14	9.52162	9.17825	9.82003	10.7245	9.99362		8.82281	8.97707	10.7		10	10	10	10.1	10.3	9.78994	10.1432
2013	1	15	9.74547	9.2937	9.95487	10.7267	10.1125		8.952	9.10542	10.7		10.1	10	10	10.2	10.3	9.90852	10.2457
2013	1	16	9.66509	9.26791	9.92344	10.6834	10.0845		8.92199	9.0753	10.6		10	10	10	10.2	10.3	9.88004	10.2208
2013	1	17	9.37362	9.13358	9.76844	10.6374	9.94513		8.77219	8.92528	10.6		10	10	10	10.1	10.3	9.74033	10.0989
2013	1	18	9.16616	9.02825	9.65124	10.7355	9.83651		8.65697	8.80901	10.7		10.2	10.2	10.1	10.3	10.5	9.6319	10.0034
2013	1	19	8.78838	8.83065	9.43117	10.7022	9.63378		8.44128	8.59184	10.6		10.2	10.1	10.1	10.3	10.4	9.42989	9.82595
2013	1	20	8.8618	8.84176	9.45648	10.7789	9.64674		8.4599	8.60766	10.7		10.4	10.3	10.3	10.4	10.6	9.44391	9.83537
2013	1	21	9.37647	9.07655	9.73677	10.8129	9.88834		8.72472	8.86948	10.7		10.5	10.3	10.3	10.5	10.7	9.68591	10.0434
2013	1	22	9.78377	9.2816	9.97387	10.8665	10.0961		8.95078	9.09383	10.8		10.6	10.4	10.4	10.6	10.8	9.89298	10.2224
2013	1	23	10.1572	9.48695	10.2042	10.9102	10.3015		9.17253	9.3148	10.8		10.7	10.5	10.5	10.7	10.8	10.0967	10.3996
2013	1	24	10.3168	9.60083	10.3233	10.9626	10.4106		9.28882	9.43129	10.9		10.8	10.6	10.6	10.8	10.9	10.2035	10.4934
2013	1	25	9.94433	9.45583	10.1426	10.8479	10.2528		9.11672	9.26007	10.8		10.5	10.4	10.4	10.6	10.7	10.0434	10.3554
2013	1	26	9.10639	9.06248	9.68316	10.8318	9.84165		8.67343	8.817	10.7		10.5	10.4	10.4	10.6	10.7	9.63124	9.99695
2013	1	27	8.38838	8.69244	9.26437	10.7107	9.45861		8.26432	8.40588	10.6		10.3	10.2	10.2	10.4	10.5	9.24886	9.66205
2013	1	28	8.45172	8.68071	9.26849	10.7238	9.44675		8.25874	8.3959	10.6		10.3	10.3	10.2	10.4	10.6	9.23848	9.64881
2013	1	29	8.69602	8.76506	9.38131	10.7798	9.53276		8.3584	8.49116	10.7		10.4	10.4	10.3	10.5	10.7	9.3256	9.72056
2013	1	30	8.55281	8.67136	9.28511	10.7872	9.43431		8.25805	8.38729	10.7		10.5	10.4	10.3	10.5	10.7	9.22796	9.63224
2013	1	31	8.6246	8.68039	9.30866	10.6759	9.44164		8.27238	8.39757	10.6		10.3	10.2	10.2	10.4	10.5	9.23612	9.6356
2013	2	1	8.78124	8.73704	9.38506	10.7256	9.49701		8.33814	8.45939	10.6		10.4	10.3	10.2	10.5	10.6	9.29199	9.68067
2013	2	2	9.1989	8.93151	9.61647	10.887	9.69252		8.55428	8.67175	10.8		10.6	10.6	10.5	10.7	10.8	9.48733	9.84756
2013	2	3	9.736	9.20393	9.92991	11.1278	9.96533		8.85188	8.96648	11		11.1	10.9	10.8	11.1	11.2	9.75888	10.0819
2013	2	4	10.2148	9.46988	10.2267	11.257	10.2282		9.13637	9.24939	11.1		11.2	11.1	11	11.3	11.4	10.0193	10.308
2013	2	5	10.596	9.70566	10.4809	11.3017	10.4572		9.38225	9.49484	11.1		11.3	11.1	11.1	11.3	11.4	10.2448	10.5051
2013	2	6	10.9523	9.94175	10.7292	11.4526	10.6841		9.62437	9.73734	11.3		11.5	11.3	11.3	11.5	11.6	10.4674	10.7006
2013	2	7	11.6402	10.3525	11.1726	11.5457	11.088		10.056	10.1698	11.3		11.6	11.4	11.4	11.6	11.7	10.8661	11.0501
2013	2	8	12.1694	10.7082	11.5422	11.6486	11.4317		10.4199	10.5361	11.4		11.7	11.5	11.5	11.7	11.9	11.2031	11.3477
2013	2	9	12.6771	11.0684	11.9092	11.8352	11.7769		10.7834	10.9031	11.6		12	11.8	11.8	12	12.1	11.5407	11.6471
2013	2	10	12.8031	11.2528	12.0674	12.0569	11.9389		10.9477	11.072	11.8		12.3	12.1	12.1	12.3	12.4	11.6946	11.7877
2013	2	11	12.2548	11.0998	11.8379	12.2656	11.7542		10.738	10.8675	12		12.6	12.3	12.4	12.5	12.7	11.5021	11.627
2013	2	12	11.1295	10.6299	11.2554	12.4505	11.2472		10.184	10.3174	12.2		12.8	12.5	12.6	12.8	12.9	10.9893	11.1858
2013	2	13	10.4621	10.3333	10.8923	12.5291	10.9244		9.83422	9.96818	12.2		12.8	12.6	12.6	12.8	12.9	10.663	10.9035
2013	2	14	10.0571	10.1369	10.6564	12.5424	10.7082		9.60267	9.73512	12.3		12.8	12.5	12.6	12.8	12.9	10.4445	10.7129
2013	2	15	9.66872	9.93226	10.4186	12.4086	10.4857		9.36669	9.49646	12.1		12.4	12.3	12.3	12.5	12.6	10.2208	10.5164
2013	2	16	9.83887	9.9894	10.4883	12.4058	10.5342		9.42477	9.55032	12.1		12.3	12.2	12.3	12.4	12.5	10.2685	10.5548
2013	2	17	10.4366	10.2679	10.8098	12.426	10.8089		9.72633	9.84762	12.2		12.3	12.2	12.3	12.4	12.5	10.5418	10.7898
2013	2	18	11.0609	10.5865	11.1676	12.5402	11.1216		10.0663	10.1846	12.3		12.5	12.3	12.4	12.6	12.7	10.8516	11.0582
2013	2	19	10.9419	10.5634	11.1234	12.5619	11.0802		10.0218	10.1392	12.3		12.5	12.3	12.4	12.5	12.7	10.8068	11.0195
2013	2	20	11.3585	10.798	11.3776	12.5397	11.304		10.2641	10.3796	12.3		12.4	12.3	12.4	12.5	12.6	11.027	11.2109
2013	2	21	11.3999	10.8628	11.4307	12.5016	11.3513		10.3146	10.4293	12.2		12.3	12.2	12.3	12.4	12.5	11.0702	11.2493
2013	2	22	10.6204	10.5205	11.0165	12.5786	10.9807		9.91438	10.029	12.3		12.4	12.3	12.4	12.5	12.6	10.6962	10.9247
2013	2	23	9.64188	10.0447	10.4627	12.6229	10.4773		9.3748	9.48738	12.4		12.4	12.3	12.4	12.5	12.6	10.1913	10.4839
2013	2	24	8.73366	9.56319	9.91885	12.5887	9.97317		8.83912	8.94715	12.3		12.3	12.3	12.3	12.4	12.5	9.6879	10.0415
2013	2	25	8.0638	9.16517	9.48585	12.4848	9.55966		8.40522	8.50632	12.2		12.1	12.1	12.1	12.3	12.3	9.27681	9.67698
2013	2	26	7.41696	8.75683	9.05155	12.3934	9.13904		7.96661	8.05919	12.1		11.9	11.9	12	12.1	12.2	8.85999	9.30561
2013	2	27	7.39816	8.64012	8.96174	12.3375	9.02097		7.85694	7.93905	12.1		11.8	11.9	11.9	12	12.1	8.74644	9.1964
2013	2	28	7.86148	8.77046	9.1545	12.3178	9.15622		8.02021	8.0916	12.1		11.7	11.8	11.8	12	12	8.88567	9.30721
2013	3	1	8.06722	8.80135	9.22395	12.3508	9.18656		8.06793	8.13009	12.1		11.8	11.9	11.9	12	12.1	8.919	9.32731
2013	3	2	8.70295	9.05992	9.54992	12.5147	9.44901		8.36468	8.41795	12.3		12.1	12.1	12.1	12.3	12.3	9.18342	9.54921
2013	3	3	9.6016	9.4802	10.0496	12.6485	9.87353		8.83301	8.87887	12.4		12.3	12.3	12.3	12.5	12.5	9.60811	9.91247
2013	3	4	10.1965	9.7903	10.4068	12.6954	10.1797		9.16944	9.21041	12.4		12.4	12.4	12.4	12.5	12.6	9.91259	10.1738
2013	3	5	11.1057	10.2801	10.9598	12.761	10.6667		9.698	9.73533	12.5		12.4	12.4	12.4	12.6	12.7	10.3962	10.5926
2013	3	6	11.7913	10.6947	11.411	12.7572	11.0712		10.1336	10.1696	12.5		12.4	12.4	12.4	12.6	12.6	10.7955	10.9407
2013	3	7	12.5296	11.1585	11.9075	12.8279	11.5223		10.6163	10.6526	12.5		12.5	12.5	12.5	12.7	12.7	11.2399	11.3298
2013	3	8	13.0713	11.5487	12.3079	13.0448	11.8937		11.0101	11.0484	12.7		12.8	12.8	12.8	13	13	11.6031	11.6503
2013	3	9	13.5634	11.9279	12.6877	13.1746	12.2508		11.3863	11.4279	12.8		13	13	12.9	13.2	13.2	11.9511	11.9588
2013	3	10	13.7748	12.1786	12.9134	13.3024	12.4736		11.616	11.6618	13		13.1	13.1	13.1	13.3	13.3	12.164	12.1509
2013	3	11	14.1581	12.5123	13.2326	13.4238	12.7804		11.9358	11.986	13.1		13.3	13.2	13.2	13.5	13.5	12.4607	12.4162
2013	3	12	14.5776	12.869	13.574	13.6125	13.1092		12.2782	12.3333	13.2		13.5	13.5	13.5	13.7	13.7	12.7786	12.7007
2013	3	13	14.6285	13.0497	13.7089	13.7557	13.2554		12.4227	12.4836	13.4		13.7	13.6	13.7	13.9	13.9	12.9138	12.827
2013	3	14	14.9367	13.3482	13.9806	13.8621	13.5227		12.6982	12.7643	13.5		13.8	13.7	13.8	14	14	13.17	13.0583
2013	3	15	15.1532	13.6032	14.2003	13.9323	13.7444		12.9239	12.9957	13.6		13.9	13.8	13.9	14	14	13.3803	13.2501
2013	3	16	15.1567	13.7509	14.296	14.0103	13.8553		13.0301	13.1077	13.6		13.9	13.8	13.9	14.1	14.1	13.48	13.3457
2013	3	17	15.2836	13.9488	14.4525	14.0463	14.0186		13.1936	13.2765	13.7		13.9	13.8	13.9	14.1	14.1	13.6323	13.4866
2013	3	18	15.552	14.2121	14.6849	14.1324	14.2489		13.4298	13.5176	13.7		14	13.9	14	14.1	14.2	13.8517	13.6857
2013	3	19	15.6191	14.3772	14.8036	14.4297	14.378		13.5564	13.6495	14		14.4	14.3	14.4	14.5	14.6	13.9699	13.797
2013	3	20	15.7296	14.5568	14.9409	14.6198	14.5224		13.7002	13.7982	14.2		14.7	14.5	14.7	14.8	14.8	14.1036	13.9214
2013	3	21	15.8707	14.747	15.0918	14.7993	14.678		13.8565	13.9591	14.4		14.9	14.7	14.9	15	15	14.2486	14.0555
2013	3	22	15.7357	14.7977	15.0835	15.076	14.6906		13.8588	13.9661	14.6		15.2	15	15.2	15.3	15.3	14.251	14.0653
2013	3	23	15.6811	14.8738	15.1099	15.1515	14.731		13.8927	14.0038	14.7		15.2	15.1	15.2	15.3	15.3	14.2819	14.099
2013	3	24	15.5729	14.9138	15.0987	15.0864	14.7356		13.8889	14.0034	14.6		15	14.9	15.1	15.1	15.2	14.2775	14.1013
2013	3	25	15.4453	14.9329	15.0685	15.1157	14.7203		13.8652	13.9822	14.7		14.9	14.9	15.1	15.1	15.1	14.254	14.0862
2013	3	26	15.4865	15.0244	15.1263	15.1716	14.781		13.9246	14.0434	14.7		14.9	14.9	15.1	15.1	15.1	14.3069	14.1367
2013	3	27	15.4044	15.0518	15.1125	15.2366	14.7765		13.9144	14.0347	14.8		15	14.9	15.1	15.2	15.2	14.295	14.1306
2013	3	28	15.4909	15.1545	15.189	15.2484	14.8506		13.9899	14.1112	14.8		14.9	14.9	15.1	15.1	15.1	14.3622	14.1925
2013	3	29	15.5095	15.2231	15.2275	15.2861	14.8903		14.0287	14.1507	14.9		14.9	14.9	15.1	15.1	15.1	14.3951	14.2244
2013	3	30	15.0787	15.0663	15.0091	15.3302	14.6994		13.8192	13.942	14.9		14.9	14.9	15.1	15.2	15.1	14.198	14.0559
2013	3	31	14.9197	15.0222	14.9296	15.4506	14.6273		13.7404	13.8626	15		15	15.1	15.3	15.3	15.3	14.1208	13.9903
2013	4	1	15.104	15.1393	15.0395	15.51	14.7223		13.843	13.9636	15.1		15.1	15.1	15.3	15.3	15.3	14.211	14.0694
2013	4	2	15.0988	15.169	15.0478	15.6344	14.7274		13.8482	13.9676	15.2		15.2	15.3	15.4	15.5	15.5	14.2113	14.0706
2013	4	3	15.1155	15.2075	15.0679	15.767	14.7422		13.8644	13.9824	15.3		15.4	15.4	15.6	15.6	15.6	14.2216	14.0801
2013	4	4	15.5049	15.4292	15.2996	15.8866	14.9458		14.0844	14.2005	15.4		15.5	15.5	15.7	15.8	15.7	14.4204	14.2535
2013	4	5	15.9252	15.6808	15.5606	15.8515	15.1785		14.3345	14.4494	15.4		15.4	15.4	15.6	15.7	15.6	14.6478	14.4526
2013	4	6	16.2838	15.9165	15.798	15.9912	15.3934		14.5638	14.6784	15.5		15.5	15.6	15.8	15.8	15.8	14.8566	14.6364
2013	4	7	16.5772	16.1309	16.0066	16.0756	15.5851		14.7668	14.882	15.6		15.6	15.7	15.8	15.9	15.8	15.0418	14.8004
2013	4	8	16.6262	16.2318	16.0817	16.2806	15.6595		14.8424	14.9587	15.8		15.9	15.9	16.1	16.2	16.1	15.1095	14.8627
2013	4	9	16.5516	16.2681	16.0837	16.3773	15.6679		14.8472	14.9646	15.9		16	16	16.2	16.3	16.2	15.1114	14.8677
2013	4	10	16.1054	16.1124	15.8682	16.4469	15.4804		14.6415	14.7598	15.9		16	16.1	16.3	16.3	16.2	14.9182	14.7023
2013	4	11	16.2133	16.2075	15.9499	16.4859	15.5534		14.7191	14.8367	16		16	16.1	16.3	16.3	16.2	14.9863	14.7629
2013	4	12	16.4426	16.3646	16.1024	16.654	15.6901		14.8652	14.9821	16.1		16.2	16.2	16.5	16.5	16.4	15.1178	14.8787
2013	4	13	16.8802	16.6314	16.3786	16.7751	15.9387		15.1314	15.2478	16.3		16.3	16.4	16.6	16.6	16.6	15.3609	15.0919
2013	4	14	16.5138	16.5152	16.2095	16.9875	15.7927		14.9705	15.0879	16.5		16.6	16.6	16.9	16.9	16.8	15.2093	14.9628
2013	4	15	16.2524	16.4313	16.085	17.149	15.6824		14.8501	14.9672	16.6		16.8	16.8	17	17.1	17	15.0942	14.8642
2013	4	16	16.3523	16.5122	16.1556	17.3082	15.7433		14.9157	15.0316	16.8		17	17	17.2	17.2	17.2	15.1509	14.914
2013	4	17	16.2022	16.4717	16.0865	17.3576	15.6796		14.847	14.9619	16.8		16.9	17	17.2	17.2	17.1	15.0832	14.8557
2013	4	18	15.9176	16.3564	15.9352	17.3	15.5405		14.6979	14.8114	16.8		16.7	16.8	17.1	17.1	17	14.9407	14.7318
2013	4	19	16.3189	16.5671	16.164	17.2975	15.7381		14.9134	15.0242	16.8		16.6	16.8	17	17	16.9	15.135	14.8999
2013	4	20	17.396	17.1284	16.7895	17.3057	16.2938		15.5134	15.6218	16.8		16.6	16.7	16.9	17	16.9	15.6862	15.3794
2013	4	21	17.9708	17.4843	17.1626	17.328	16.6334		15.8758	15.9847	16.8		16.5	16.7	16.9	17	16.8	16.0195	15.6722
2013	4	22	18.2398	17.7077	17.3755	17.3934	16.8345		16.0867	16.1974	16.9		16.6	16.8	17	17	16.9	16.2134	15.8451
2013	4	23	18.5122	17.9373	17.5928	17.2713	17.041		16.3026	16.4156	16.8		16.3	16.6	16.8	16.8	16.7	16.4125	16.023
2013	4	24	18.3713	17.9669	17.5777	17.3275	17.0414		16.2955	16.4115	16.8		16.4	16.6	16.8	16.9	16.7	16.4054	16.022
2013	4	25	18.3984	18.0663	17.6472	17.3631	17.1148		16.3683	16.4866	16.8		16.4	16.7	16.8	16.9	16.7	16.4719	16.0842
2013	4	26	17.8177	17.86	17.3672	17.4877	16.875		16.1037	16.2246	17		16.6	16.8	17	17	16.9	16.2257	15.8743
2013	4	27	17.6985	17.852	17.3263	17.7638	16.8424		16.0656	16.187	17.2		17	17.2	17.4	17.4	17.3	16.1879	15.8437
2013	4	28	18.3632	18.2233	17.7244	17.8125	17.2003		16.4495	16.5704	17.3		17	17.2	17.4	17.5	17.3	16.5404	16.1522
2013	4	29	19.2291	18.7189	18.2559	17.8068	17.6828		16.9652	17.0868	17.3		16.9	17.2	17.4	17.4	17.2	17.0161	16.5694
2013	4	30	19.3719	18.888	18.4001	17.8403	17.8262		17.112	17.2366	17.3		16.9	17.2	17.4	17.4	17.2	17.1518	16.6929
2013	5	1	19.2985	18.9488	18.4197	17.8266	17.8585		17.1386	17.2665	17.3		16.9	17.1	17.3	17.4	17.2	17.1763	16.7197
2013	5	2	19.2752	19.0242	18.4594	17.7722	17.9067		17.1835	17.3141	17.2		16.7	17	17.2	17.2	17.1	17.2173	16.7603
2013	5	3	19.1308	19.0324	18.4245	17.833	17.8868		17.1555	17.2887	17.3		16.8	17.1	17.3	17.3	17.1	17.1906	16.7417
2013	5	4	18.8462	18.9595	18.301	17.8332	17.7851		17.0405	17.1757	17.3		16.8	17.1	17.2	17.3	17.1	17.0828	16.6517
2013	5	5	18.6245	18.901	18.2007	18.0169	17.7004		16.9457	17.0819	17.5		17.1	17.3	17.5	17.5	17.4	16.9929	16.5762
2013	5	6	17.9162	18.5891	17.815	18.0857	17.3576		16.574	16.7108	17.5		17.1	17.4	17.6	17.6	17.4	16.646	16.2763
2013	5	7	17.6518	18.4649	17.6581	18.0823	17.2119		16.4184	16.5535	17.5		17.1	17.3	17.5	17.6	17.4	16.4975	16.1467
2013	5	8	17.6343	18.4518	17.6345	18.0941	17.1823		16.3895	16.5219	17.5		17	17.3	17.5	17.6	17.4	16.4657	16.1178
2013	5	9	17.3146	18.2895	17.4408	18.111	17.0002		16.1965	16.3263	17.6		17	17.3	17.5	17.6	17.4	16.2818	15.9563
2013	5	10	17.445	18.3375	17.4946	18.151	17.036		16.2401	16.3662	17.6		17.1	17.4	17.5	17.6	17.4	16.3163	15.9837
2013	5	11	17.3476	18.28	17.4259	18.206	16.9634		16.1664	16.2891	17.7		17.1	17.4	17.6	17.7	17.4	16.2425	15.9172
2013	5	12	17.4621	18.3247	17.4765	18.1807	16.9965		16.2071	16.3261	17.6		17	17.4	17.5	17.6	17.4	16.2744	15.9423
2013	5	13	17.8119	18.492	17.6664	18.1496	17.1552		16.3829	16.4981	17.6		16.9	17.3	17.4	17.5	17.3	16.4315	16.0766
2013	5	14	18.1969	18.6922	17.8887	18.2106	17.3462		16.5919	16.7042	17.7		17	17.4	17.5	17.6	17.4	16.6201	16.2392
2013	5	15	18.4069	18.8217	18.0239	18.3767	17.4628		16.7191	16.8295	17.8		17.3	17.6	17.7	17.8	17.6	16.7338	16.3376
2013	5	16	18.5184	18.9095	18.1084	18.5718	17.5359		16.7985	16.9076	18		17.6	17.9	18	18.1	17.9	16.8037	16.3984
2013	5	17	19.0216	19.1937	18.417	18.5728	17.8101		17.0945	17.2021	18		17.5	17.8	18	18.1	17.9	17.0742	16.6339
2013	5	18	19.3976	19.4336	18.6672	18.6194	18.0365		17.3367	17.4441	18		17.6	17.9	18	18.1	17.9	17.296	16.8284
2013	5	19	19.8315	19.7139	18.9585	18.7314	18.3027		17.6204	17.7284	18.1		17.7	18	18.2	18.2	18	17.5568	17.0578
2013	5	20	20.4455	20.0965	19.3612	18.691	18.672		18.0136	18.1228	18.1		17.6	17.9	18.1	18.1	17.9	17.9198	17.3771
2013	5	21	20.728	20.3349	19.5894	18.6283	18.8903		18.2415	18.3537	18.1		17.4	17.8	17.9	18	17.8	18.131	17.5658
2013	5	22	21.0672	20.6056	19.8517	18.4755	19.1409		18.5033	18.6188	17.9		17.1	17.5	17.7	17.7	17.5	18.374	17.7827
2013	5	23	20.7393	20.5527	19.7388	18.421	19.058		18.4046	18.5244	17.9		17	17.5	17.6	17.7	17.4	18.2836	17.7102
2013	5	24	21.1679	20.8521	20.0376	18.4907	19.339		18.7001	18.8227	17.9		17.1	17.6	17.7	17.8	17.5	18.5574	17.9534
2013	5	25	22.3109	21.5161	20.7499	18.5853	19.9925		19.3959	19.5214	18		17.3	17.7	17.8	17.9	17.7	19.2024	18.5205
2013	5	26	23.33	22.1588	21.421	18.5121	20.6188		20.0576	20.1886	18		17.1	17.6	17.7	17.8	17.5	19.8181	19.0649
2013	5	27	24.1109	22.7154	21.979	18.514	21.1519		20.6151	20.7539	18		17.2	17.6	17.7	17.8	17.5	20.3389	19.5292
2013	5	28	24.4231	23.0594	22.2833	18.5834	21.4635		20.931	21.0794	18		17.3	17.6	17.8	17.9	17.6	20.6374	19.8018
2013	5	29	24.5447	23.3073	22.4757	18.6767	21.6758		21.1395	21.2978	18.1		17.4	17.8	17.9	18	17.8	20.8366	19.9882
2013	5	30	24.0978	23.2646	22.3361	18.7241	21.5902		21.027	21.1955	18.2		17.5	17.8	18	18.1	17.8	20.7386	19.9159
2013	5	31	23.7625	23.2446	22.2339	18.7035	21.5315		20.9467	21.1236	18.1		17.4	17.8	17.9	18	17.8	20.6688	19.8663
2013	6	1	23.5929	23.2813	22.2061	18.7343	21.534		20.9347	21.1186	18.2		17.4	17.8	18	18	17.8	20.6614	19.8695
2013	6	2	23.5368	23.358	22.2304	18.7773	21.5795		20.9709	21.1608	18.2		17.5	17.9	18	18.1	17.8	20.6977	19.9097
2013	6	3	23.8531	23.6085	22.4587	18.8907	21.8049		21.2021	21.3972	18.3		17.7	18	18.2	18.2	18	20.9142	20.106
2013	6	4	23.9664	23.7645	22.5767	18.9036	21.933		21.3278	21.5285	18.3		17.7	18	18.2	18.2	18	21.0332	20.2178
2013	6	5	23.9614	23.8592	22.6256	19.0913	21.9986		21.3865	21.5927	18.5		18	18.3	18.5	18.5	18.3	21.0901	20.2755
2013	6	6	23.8543	23.8958	22.6111	19.0846	22.0057		21.383	21.5944	18.5		17.9	18.2	18.4	18.5	18.2	21.0891	20.2821
2013	6	7	23.6041	23.8503	22.5074	19.1659	21.9304		21.2919	21.5079	18.6		18	18.3	18.5	18.6	18.3	21.0065	20.217
2013	6	8	23.2549	23.7396	22.3358	19.3195	21.7906		21.1332	21.3528	18.7		18.2	18.5	18.7	18.8	18.5	20.8604	20.0955
2013	6	9	23.1349	23.7231	22.2809	19.495	21.7505		21.0841	21.3061	18.9		18.5	18.7	18.9	19	18.7	20.8149	20.0602
2013	6	10	23.1345	23.7577	22.289	19.6792	21.7646		21.0946	21.3183	19		18.7	19	19.2	19.2	19	20.8241	20.0717
2013	6	11	23.4245	23.9334	22.4615	20.0109	21.9245		21.2629	21.4877	19.3		19.2	19.4	19.6	19.7	19.4	20.9792	20.2098
2013	6	12	23.4751	24.0005	22.5065	20.2405	21.9724		21.3096	21.5362	19.6		19.5	19.7	19.9	20	19.7	21.0221	20.2508
2013	6	13	23.8171	24.2107	22.7171	20.4069	22.1678		21.5157	21.7437	19.7		19.7	19.8	20.1	20.1	19.9	21.2125	20.4199
2013	6	14	24.4166	24.5595	23.083	20.6167	22.5045		21.873	22.1029	19.9		19.9	20.1	20.4	20.4	20.1	21.5435	20.712
2013	6	15	24.7955	24.8202	23.3399	20.881	22.7485		22.1281	22.3612	20.1		20.3	20.4	20.7	20.7	20.4	21.781	20.924
2013	6	16	24.8371	24.9242	23.4128	21.2455	22.8305		22.2074	22.4446	20.5		20.8	20.8	21.2	21.2	20.9	21.8563	20.9957
2013	6	17	24.715	24.9424	23.389	21.6242	22.8253		22.1929	22.4342	20.8		21.3	21.3	21.7	21.6	21.4	21.8447	20.9915
2013	6	18	24.7447	25.0247	23.4428	22.0241	22.8873		22.252	22.4968	21.2		21.8	21.7	22.2	22.1	21.9	21.9008	21.0456
2013	6	19	24.5442	24.9891	23.363	22.2621	22.8291		22.1819	22.4301	21.4		22	22	22.4	22.3	22.1	21.8372	20.9953
2013	6	20	24.2869	24.9122	23.2412	22.494	22.7306		22.0696	22.3207	21.6		22.2	22.2	22.7	22.6	22.3	21.734	20.9097
2013	6	21	24.0394	24.8256	23.1145	22.6971	22.6245		21.9507	22.2037	21.8		22.3	22.3	22.9	22.7	22.5	21.624	20.8172
2013	6	22	23.7809	24.7207	22.9725	22.7508	22.5017		21.8153	22.0695	21.9		22.3	22.3	22.9	22.7	22.4	21.4981	20.71
2013	6	23	23.3997	24.5426	22.7524	22.8694	22.306		21.6029	21.8576	22		22.3	22.3	22.9	22.7	22.5	21.3003	20.5393
2013	6	24	22.715	24.1979	22.3486	22.9364	21.9423		21.2111	21.4656	22.1		22.2	22.3	22.9	22.7	22.5	20.9357	20.2222
2013	6	25	22.311	23.9642	22.0847	23.0381	21.6969		20.9502	21.2025	22.2		22.3	22.4	23	22.7	22.5	20.6909	20.0073
2013	6	26	22.1852	23.8542	21.97	23.2023	21.5813		20.8311	21.08	22.4		22.4	22.5	23.2	22.9	22.7	20.5766	19.9048
2013	6	27	21.9925	23.7097	21.8181	23.3149	21.4315		20.6758	20.9212	22.5		22.5	22.6	23.2	22.9	22.7	20.4286	19.7726
2013	6	28	22.1648	23.7419	21.8723	23.3952	21.4646		20.7183	20.9595	22.6		22.5	22.6	23.3	23	22.7	20.4635	19.799
2013	6	29	22.2288	23.7319	21.8752	23.3211	21.454		20.7129	20.9504	22.5		22.2	22.4	23.1	22.7	22.5	20.4545	19.7877
2013	6	30	22.728	23.9432	22.1308	23.2326	21.6705		20.9518	21.1857	22.5		21.9	22.2	22.9	22.5	22.3	20.6721	19.9738
2013	7	1	22.9566	24.0444	22.2515	23.0761	21.7716		21.0639	21.2957	22.3		21.6	21.9	22.6	22.2	22	20.7735	20.0603
2013	7	2	23.0602	24.0941	22.3093	22.949	21.8191		21.117	21.3474	22.2		21.3	21.7	22.3	22	21.7	20.8209	20.1004
2013	7	3	23.25	24.191	22.4195	22.843	21.9147		21.2213	21.4507	22.1		21.1	21.5	22.1	21.8	21.5	20.916	20.1825
2013	7	4	23.5625	24.3562	22.605	22.6972	22.0797		21.3996	21.6283	22		20.8	21.3	21.9	21.6	21.3	21.0801	20.3251
2013	7	5	23.8109	24.5017	22.7629	22.4475	22.2232		21.5531	21.7821	21.8		20.4	20.9	21.5	21.2	20.9	21.2221	20.4494
2013	7	6	24.4028	24.8256	23.1217	22.2149	22.5487		21.9018	22.1314	21.6		20	20.6	21.1	20.8	20.5	21.5454	20.7322
2013	7	7	24.8622	25.1061	23.4212	22.0656	22.8269		22.1967	22.4284	21.4		19.8	20.4	20.9	20.6	20.3	21.8201	20.9743
2013	7	8	25.409	25.4445	23.7804	22.1173	23.1624		22.5515	22.7864	21.5		19.9	20.5	21	20.7	20.4	22.1513	21.2668
2013	7	9	26.0006	25.8222	24.1767	22.3117	23.5358		22.9449	23.1841	21.7		20.3	20.8	21.3	21.1	20.8	22.5194	21.5928
2013	7	10	26.1153	25.9818	24.314	22.485	23.6827		23.0915	23.3368	21.8		20.6	21.1	21.6	21.3	21.1	22.6601	21.7225
2013	7	11	26.2728	26.1589	24.4712	22.7583	23.8475		23.2573	23.5088	22.1		21.1	21.5	22	21.8	21.5	22.8188	21.8679
2013	7	12	26.216	26.2285	24.5041	23.1873	23.9019		23.3036	23.5616	22.5		21.8	22.1	22.6	22.4	22.1	22.8671	21.9176
2013	7	13	26.6392	26.5251	24.8005	23.4653	24.1902		23.603	23.8667	22.7		22.3	22.4	23	22.8	22.5	23.1494	22.1704
2013	7	14	26.9376	26.7705	25.033	23.7275	24.4245		23.8424	24.1129	23		22.6	22.7	23.4	23.1	22.9	23.377	22.3766
2013	7	15	27.2136	27.0092	25.255	23.7753	24.6511		24.0728	24.3505	23		22.6	22.7	23.4	23.1	22.8	23.5967	22.5765
2013	7	16	27.119	27.0677	25.2679	23.8888	24.6921		24.1023	24.3879	23.1		22.7	22.8	23.5	23.2	22.9	23.6308	22.6153
2013	7	17	27.4717	27.3348	25.5244	24.0904	24.9487		24.3653	24.6578	23.3		22.9	23.1	23.8	23.4	23.2	23.8807	22.8413
2013	7	18	27.4533	27.4254	25.5748	24.1494	25.0231		24.4308	24.7312	23.4		22.9	23.1	23.8	23.4	23.2	23.9482	22.9094
2013	7	19	27.1936	27.3878	25.4808	24.1679	24.9669		24.3561	24.6643	23.4		22.9	23.1	23.8	23.4	23.2	23.8858	22.8639
2013	7	20	26.6682	27.2004	25.2218	24.0966	24.7595		24.1202	24.4353	23.3		22.6	22.9	23.6	23.2	23	23.6734	22.6869
2013	7	21	26.4198	27.1222	25.0992	24.1032	24.6679		24.0119	24.3324	23.4		22.6	22.9	23.6	23.2	22.9	23.5779	22.6098
2013	7	22	26.2992	27.093	25.039	24.0529	24.6289		23.962	24.2868	23.3		22.4	22.7	23.5	23.1	22.8	23.5358	22.5782
2013	7	23	26.1979	27.0657	24.9849	24.0493	24.5934		23.9169	24.2455	23.3		22.4	22.7	23.4	23	22.8	23.4977	22.5495
2013	7	24	26.1609	27.0638	24.9636	24.0901	24.5855		23.9022	24.2342	23.4		22.4	22.7	23.5	23	22.8	23.4876	22.5447
2013	7	25	25.8105	26.9039	24.7629	24.0346	24.4164		23.7143	24.0496	23.3		22.3	22.6	23.3	22.9	22.7	23.3169	22.3998
2013	7	26	25.5066	26.751	24.5775	24.0456	24.2571		23.5389	23.8766	23.3		22.3	22.6	23.3	22.9	22.7	23.157	22.2631
2013	7	27	25.777	26.8694	24.7098	24.1433	24.3787		23.6678	24.0066	23.4		22.4	22.7	23.5	23	22.8	23.2783	22.3701
2013	7	28	25.8443	26.8996	24.7372	24.2739	24.4089		23.6972	24.0378	23.5		22.6	22.9	23.7	23.2	23	23.3079	22.398
2013	7	29	26.1439	27.0474	24.8995	24.4133	24.56		23.8569	24.1992	23.7		22.8	23.1	23.8	23.4	23.2	23.4583	22.531
2013	7	30	26.5021	27.2362	25.1049	24.4114	24.7524		24.0597	24.4045	23.7		22.8	23	23.8	23.3	23.1	23.6494	22.7
2013	7	31	27.1716	27.5927	25.4977	24.3542	25.1154		24.4451	24.7928	23.6		22.6	22.9	23.7	23.2	23	24.0101	23.0176
2013	8	1	27.743	27.926	25.8538	24.121	25.4516		24.7988	25.151	23.4		22.2	22.5	23.3	22.8	22.6	24.3428	23.3126
2013	8	2	27.8527	28.0503	25.9619	24.0852	25.5708		24.9162	25.2746	23.4		22.1	22.5	23.2	22.8	22.5	24.458	23.4196
2013	8	3	28.0659	28.2243	26.1268	23.9681	25.7411		25.0886	25.4532	23.3		21.9	22.3	23.1	22.6	22.4	24.6241	23.5712
2013	8	4	27.4854	28.0088	25.8425	23.8065	25.5112		24.8287	25.2004	23.2		21.6	22.1	22.8	22.3	22.1	24.3904	23.3752
2013	8	5	27.3077	27.9622	25.7634	23.8161	25.4584		24.7628	25.1398	23.2		21.7	22.1	22.8	22.4	22.1	24.335	23.3326
2013	8	6	26.9658	27.8234	25.5829	23.8778	25.3126		24.5977	24.9795	23.2		21.8	22.2	22.9	22.5	22.3	24.1873	23.209
2013	8	7	26.4465	27.5798	25.289	24.0517	25.0617		24.3211	24.7069	23.4		22.1	22.5	23.2	22.8	22.5	23.9356	22.9938
2013	8	8	26.1893	27.4427	25.1271	24.2515	24.9236		24.1687	24.557	23.6		22.5	22.7	23.5	23.1	22.8	23.7978	22.8761
2013	8	9	25.8861	27.2725	24.9324	24.4036	24.7536		23.9831	24.3733	23.7		22.7	22.9	23.8	23.3	23.1	23.6288	22.7305
2013	8	10	25.4767	27.0384	24.67	24.4953	24.5202		23.7305	24.1219	23.8		22.9	23	23.9	23.4	23.2	23.3973	22.5295
2013	8	11	25.3834	26.9458	24.5771	24.479	24.4345		23.6393	24.0306	23.8		22.8	23	23.8	23.3	23.1	23.3142	22.4566
2013	8	12	25.1073	26.7621	24.3813	24.4481	24.2564		23.4485	23.8398	23.8		22.7	22.9	23.8	23.3	23.1	23.139	22.3033
2013	8	13	24.643	26.4771	24.0739	24.3033	23.9762		23.149	23.5398	23.6		22.4	22.7	23.5	23	22.8	22.8626	22.0612
2013	8	14	24.7652	26.4669	24.0892	24.0868	23.9808		23.1583	23.5472	23.5		22	22.4	23.2	22.7	22.5	22.8715	22.0661
2013	8	15	24.7264	26.3873	24.0223	23.9312	23.9137		23.0896	23.4772	23.3		21.8	22.2	23	22.4	22.2	22.8085	22.0089
2013	8	16	24.9831	26.4565	24.1264	23.8061	23.9998		23.186	23.5721	23.2		21.6	22	22.8	22.3	22.1	22.8984	22.0848
2013	8	17	25.3472	26.5937	24.3034	23.74	24.1543		23.3547	23.74	23.2		21.5	21.9	22.7	22.2	22	23.0561	22.2204
2013	8	18	25.2202	26.5059	24.2157	23.7522	24.0762		23.2707	23.6566	23.2		21.6	21.9	22.7	22.2	22	22.9807	22.1544
2013	8	19	24.976	26.3564	24.0587	23.7248	23.9355		23.1195	23.506	23.1		21.6	21.9	22.7	22.2	22	22.843	22.0341
2013	8	20	25.3849	26.5215	24.2662	23.7205	24.119		23.3188	23.7049	23.1		21.6	21.9	22.7	22.2	22	23.0295	22.1952
2013	8	21	25.0954	26.3606	24.0921	23.8125	23.9658		23.1529	23.5404	23.2		21.8	22.1	22.9	22.4	22.2	22.879	22.0644
2013	8	22	24.8674	26.2188	23.9443	23.6876	23.834		23.0111	23.3993	23.1		21.6	21.9	22.7	22.2	22	22.7503	21.9519
2013	8	23	24.9881	26.2419	23.9889	23.6175	23.8726		23.0538	23.4421	23		21.5	21.8	22.6	22.1	21.9	22.7921	21.9873
2013	8	24	24.4234	25.9333	23.6501	23.5527	23.5702		22.728	23.1173	23		21.4	21.8	22.6	22	21.9	22.4932	21.7268
2013	8	25	24.6003	25.9698	23.716	23.7116	23.625		22.7896	23.1782	23.1		21.7	22	22.8	22.3	22.1	22.5521	21.7761
2013	8	26	24.454	25.8572	23.6071	23.8719	23.5259		22.6842	23.073	23.3		22	22.2	23.1	22.6	22.4	22.4568	21.692
2013	8	27	24.7561	25.9629	23.7504	23.746	23.6516		22.8214	23.2099	23.2		21.8	22.1	22.9	22.4	22.2	22.5862	21.8031
2013	8	28	25.1299	26.1196	23.9463	23.8147	23.8278		23.0116	23.4006	23.2		22	22.2	23	22.5	22.3	22.7653	21.9585
2013	8	29	25.1894	26.1378	23.9765	23.7918	23.8601		23.0445	23.4353	23.2		21.9	22.1	23	22.4	22.3	22.7998	21.9893
2013	8	30	25.1186	26.0944	23.9344	24.0282	23.8287		23.0083	23.4013	23.4		22.3	22.5	23.4	22.8	22.7	22.7706	21.9649
2013	8	31	25.0774	26.0627	23.9064	24.2821	23.8097		22.9855	23.3806	23.7		22.8	22.8	23.7	23.2	23	22.7539	21.9514
2013	9	1	24.7849	25.9053	23.7342	24.6237	23.6619		22.8238	23.2213	24		23.3	23.3	24.3	23.7	23.5	22.6086	21.826
2013	9	2	24.9611	25.9678	23.819	24.688	23.7414		22.9084	23.3073	24		23.4	23.3	24.3	23.7	23.6	22.6908	21.8979
2013	9	3	25.2061	26.073	23.9494	24.6234	23.8638		23.0381	23.439	24		23.2	23.2	24.2	23.6	23.4	22.8154	22.0072
2013	9	4	25.2827	26.1056	23.9919	24.7833	23.9104		23.0848	23.4885	24.1		23.4	23.4	24.4	23.8	23.7	22.8637	22.051
2013	9	5	25.2948	26.1093	23.9997	24.86	23.9269		23.0987	23.5054	24.2		23.5	23.4	24.5	23.8	23.7	22.8819	22.0689
2013	9	6	25.2238	26.0719	23.9599	24.9416	23.9012		23.0667	23.4767	24.3		23.6	23.5	24.6	23.9	23.8	22.8579	22.0501
2013	9	7	25.0318	25.9711	23.8483	25.0813	23.8109		22.9654	23.3787	24.4		23.7	23.7	24.8	24.1	24	22.7695	21.9753
2013	9	8	25.0258	25.9541	23.836	25.0584	23.8077		22.9587	23.3747	24.4		23.6	23.6	24.7	24	23.9	22.7685	21.976
2013	9	9	24.7688	25.813	23.6811	25.0951	23.6774		22.8148	23.2338	24.4		23.6	23.6	24.7	24	23.9	22.6405	21.8664
2013	9	10	24.4715	25.6418	23.4956	25.0138	23.5175		22.6401	23.0616	24.4		23.4	23.5	24.6	23.8	23.7	22.4836	21.7309
2013	9	11	24.4858	25.6136	23.4788	24.8456	23.506		22.6265	23.0496	24.2		23.1	23.2	24.3	23.5	23.4	22.4754	21.724
2013	9	12	24.289	25.4836	23.3446	24.7367	23.39		22.5001	22.9251	24.1		22.9	23	24.1	23.3	23.3	22.3628	21.6266
2013	9	13	24.1699	25.3857	23.25	24.4954	23.3081		22.411	22.8376	23.9		22.5	22.6	23.7	23	22.9	22.2846	21.5586
2013	9	14	24.2761	25.3967	23.2818	24.3361	23.3386		22.4435	22.8712	23.8		22.2	22.4	23.5	22.7	22.7	22.3188	21.5881
2013	9	15	23.8872	25.1698	23.0382	24.1062	23.1243		22.2113	22.6411	23.6		21.8	22.1	23.2	22.4	22.3	22.1084	21.4053
2013	9	16	23.797	25.0765	22.9537	23.9329	23.0492		22.1308	22.5614	23.4		21.6	21.9	22.9	22.2	22.1	22.0377	21.3431
2013	9	17	23.9282	25.0921	22.9949	23.6763	23.0862		22.1712	22.6026	23.2		21.2	21.6	22.6	21.8	21.7	22.079	21.3783
2013	9	18	23.6723	24.9248	22.8234	23.6041	22.9349		22.0077	22.4406	23.1		21.2	21.5	22.5	21.8	21.7	21.9319	21.25
2013	9	19	23.4121	24.7473	22.6434	23.2997	22.7742		21.8351	22.269	22.9		20.7	21.1	22.1	21.4	21.3	21.7759	21.1136
2013	9	20	23.1837	24.5778	22.4761	23.409	22.6231		21.6736	22.108	22.9		21	21.3	22.3	21.6	21.5	21.63	20.9852
2013	9	21	22.7833	24.3175	22.2074	23.6304	22.3799		21.4135	21.8483	23.1		21.5	21.7	22.7	22	21.9	21.3925	20.7768
2013	9	22	22.0363	23.8733	21.733	23.7572	21.9501		20.9535	21.3881	23.3		21.8	21.9	23	22.2	22.2	20.9693	20.406
2013	9	23	20.9468	23.234	21.0456	23.7308	21.3237		20.2846	20.7178	23.2		21.8	21.9	22.9	22.2	22.1	20.3514	19.8639
2013	9	24	20.4424	22.846	20.6631	23.6468	20.9608		19.9042	20.3332	23.2		21.7	21.8	22.8	22.1	22	19.9987	19.5498
2013	9	25	20.2486	22.601	20.4509	23.5698	20.747		19.6861	20.1098	23.1		21.6	21.7	22.7	22	21.9	19.7955	19.3648
2013	9	26	20.1714	22.4167	20.3091	23.4564	20.5961		19.5361	19.9543	23		21.4	21.5	22.6	21.8	21.8	19.6554	19.2345
2013	9	27	20.2253	22.305	20.2493	23.2289	20.5196		19.4657	19.8787	22.8		21.1	21.2	22.3	21.5	21.5	19.5892	19.1689
2013	9	28	20.0624	22.0986	20.077	22.9898	20.3449		19.2886	19.697	22.6		20.7	20.9	21.9	21.2	21.2	19.4247	19.0182
2013	9	29	19.762	21.8267	19.8296	22.7412	20.1033		19.0392	19.4432	22.3		20.4	20.6	21.6	20.9	20.8	19.1934	18.8094
2013	9	30	19.8079	21.7226	19.7768	22.6061	20.0349		18.977	19.3761	22.2		20.2	20.5	21.4	20.7	20.7	19.1352	18.7509
2013	10	1	20.0408	21.7223	19.8395	22.675	20.0719		19.0275	19.4221	22.3		20.4	20.6	21.6	20.9	20.9	19.1818	18.7843
2013	10	2	20.0968	21.6525	19.8157	22.6743	20.0357		18.9971	19.3884	22.3		20.5	20.7	21.7	21	20.9	19.1545	18.7544
2013	10	3	20.6025	21.8145	20.0543	22.6236	20.2363		19.221	19.6092	22.2		20.5	20.6	21.7	20.9	20.9	19.363	18.9304
2013	10	4	20.9521	21.9266	20.2244	22.5595	20.382		19.3827	19.7696	22.2		20.5	20.6	21.6	20.9	20.9	19.5154	19.0594
2013	10	5	20.842	21.8298	20.1467	22.4729	20.3109		19.3084	19.6955	22.1		20.4	20.5	21.5	20.8	20.8	19.4503	19.0005
2013	10	6	20.5574	21.6447	19.9673	22.1877	20.1491		19.136	19.5236	21.8		20	20.1	21.1	20.4	20.4	19.2946	18.8628
2013	10	7	20.5757	21.6004	19.9522	21.9908	20.1325		19.121	19.5084	21.6		19.7	19.9	20.9	20.2	20.2	19.2842	18.8512
2013	10	8	20.6191	21.5726	19.9537	21.7077	20.1322		19.1229	19.5104	21.4		19.3	19.6	20.5	19.8	19.8	19.2897	18.854
2013	10	9	20.8452	21.6401	20.062	21.3813	20.2287		19.2285	19.6165	21.1		18.9	19.2	20.1	19.4	19.4	19.3917	18.941
2013	10	10	20.5009	21.4376	19.8549	21.2592	20.0465		19.0319	19.4215	21		18.8	19.1	20	19.3	19.3	19.2145	18.7861
2013	10	11	20.2412	21.2644	19.6854	21.2639	19.8955		18.8702	19.2608	21		18.9	19.2	20	19.4	19.4	19.0692	18.6583
2013	10	12	20.1084	21.1459	19.5815	21.2993	19.8016		18.7707	19.1618	21		19.1	19.3	20.2	19.5	19.5	18.9811	18.5798
2013	10	13	19.74	20.9088	19.3419	21.2256	19.5861		18.5402	18.932	20.9		19.1	19.2	20.1	19.5	19.5	18.7717	18.3958
2013	10	14	19.5467	20.7465	19.1927	21.0046	19.4488		18.3952	18.787	20.7		18.8	19	19.9	19.2	19.2	18.641	18.2795
2013	10	15	19.4634	20.6351	19.1034	20.6794	19.3643		18.3076	18.6989	20.4		18.4	18.6	19.4	18.8	18.8	18.5631	18.209
2013	10	16	19.328	20.4992	18.9855	20.433	19.2546		18.1926	18.5836	20.2		18.1	18.3	19.1	18.5	18.5	18.4601	18.1166
2013	10	17	19.2933	20.4122	18.9243	20.1476	19.1953		18.132	18.5226	19.9		17.7	18	18.8	18.2	18.2	18.4073	18.0679
2013	10	18	19.3996	20.3983	18.9457	19.9603	19.2105		18.1515	18.5418	19.8		17.5	17.8	18.6	18	18	18.4289	18.0841
2013	10	19	19.538	20.4091	18.992	19.6706	19.2501		18.1963	18.5868	19.5		17.2	17.5	18.2	17.7	17.7	18.4744	18.1216
2013	10	20	19.6881	20.4352	19.0519	19.323	19.304		18.2555	18.6467	19.2		16.7	17.1	17.8	17.2	17.3	18.5336	18.1718
2013	10	21	19.8433	20.4731	19.1214	19.0423	19.3688		18.3252	18.7177	18.9		16.4	16.8	17.5	16.9	16.9	18.6032	18.2317
2013	10	22	19.5856	20.3155	18.9624	18.95	19.2315		18.1761	18.5708	18.8		16.5	16.7	17.4	16.9	17	18.4705	18.1164
2013	10	23	19.2681	20.1192	18.7619	18.8646	19.0555		17.9858	18.3823	18.7		16.5	16.7	17.4	16.9	17	18.2995	17.9671
2013	10	24	19.4071	20.1377	18.8121	18.717	19.1012		18.0358	18.4332	18.6		16.4	16.6	17.3	16.8	16.9	18.3504	18.0103
2013	10	25	19.1058	19.9475	18.6188	18.521	18.9313		17.8523	18.2516	18.4		16.2	16.4	17.1	16.6	16.7	18.1856	17.8665
2013	10	26	18.5057	19.5994	18.2482	18.1853	18.6008		17.4966	17.8973	18.1		15.8	16	16.7	16.2	16.3	17.8609	17.5829
2013	10	27	17.9865	19.2697	17.9071	17.9435	18.2917		17.1663	17.5672	17.8		15.5	15.8	16.4	16	16	17.5587	17.3175
2013	10	28	17.6002	18.9892	17.6296	17.8204	18.0355		16.895	17.2949	17.7		15.5	15.7	16.3	15.9	16	17.3102	17.0976
2013	10	29	17.2544	18.7191	17.3685	17.7723	17.7914		16.638	17.0363	17.7		15.6	15.8	16.4	16	16	17.0744	16.888
2013	10	30	16.9862	18.48	17.1468	17.7352	17.5806		16.4178	16.8138	17.6		15.7	15.8	16.4	16	16.1	16.8722	16.707
2013	10	31	16.524	18.1416	16.8134	17.545	17.2686		16.0892	16.4828	17.4		15.5	15.6	16.2	15.8	15.9	16.5693	16.4381
2013	11	1	16.2606	17.8904	16.5855	17.3721	17.0478		15.8605	16.2507	17.3		15.3	15.5	16.1	15.7	15.7	16.3582	16.248
2013	11	2	16.2911	17.7824	16.5239	17.3184	16.9748		15.7916	16.1779	17.2		15.4	15.5	16.1	15.7	15.8	16.2949	16.1862
2013	11	3	16.3973	17.7222	16.514	17.2357	16.9499		15.7738	16.1565	17.1		15.4	15.5	16	15.7	15.7	16.2791	16.1663
2013	11	4	16.7469	17.7951	16.6525	17.1029	17.0601		15.9005	16.2802	17		15.3	15.3	15.9	15.5	15.6	16.3978	16.264
2013	11	5	16.7585	17.7225	16.6157	17.0515	17.0184		15.8611	16.2392	16.9		15.3	15.3	15.9	15.6	15.6	16.3636	16.2301
2013	11	6	16.6463	17.5948	16.513	16.9477	16.9191		15.759	16.1359	16.8		15.2	15.3	15.8	15.5	15.6	16.2717	16.1463
2013	11	7	16.531	17.4658	16.4086	16.9133	16.8184		15.6553	16.031	16.8		15.3	15.3	15.9	15.5	15.6	16.1782	16.0613
2013	11	8	15.9142	17.0891	16.0193	16.8307	16.4632		15.2771	15.6521	16.7		15.2	15.2	15.8	15.5	15.5	15.8306	15.7552
2013	11	9	15.3213	16.7036	15.6278	16.7179	16.1014		14.894	15.267	16.6		15.1	15.1	15.7	15.4	15.4	15.4775	15.4429
2013	11	10	14.9531	16.4112	15.3507	16.4868	15.8375		14.6185	14.9884	16.4		14.8	14.9	15.4	15.1	15.2	15.2231	15.2153
2013	11	11	14.5427	16.0909	15.0448	16	15.546		14.3142	14.6804	15.9		14.1	14.2	14.7	14.4	14.5	14.9414	14.9634
2013	11	12	14.329	15.8594	14.8451	15.6739	15.347		14.1108	14.4725	15.6		13.6	13.9	14.3	14	14.1	14.7527	14.7916
2013	11	13	14.223	15.6818	14.7076	15.4454	15.2034		13.9673	14.3244	15.4		13.4	13.6	14.1	13.8	13.9	14.6193	14.6678
2013	11	14	14.1158	15.5085	14.5739	15.4058	15.0638		13.8278	14.1804	15.4		13.5	13.7	14.1	13.8	13.9	14.4897	14.5475
2013	11	15	14.0785	15.3743	14.4839	15.338	14.9639		13.7309	14.079	15.3		13.5	13.7	14.1	13.8	13.9	14.3995	14.4617
2013	11	16	14.2972	15.3738	14.5448	15.248	15.0002		13.7803	14.1241	15.2		13.5	13.6	14	13.8	13.9	14.4451	14.4943
2013	11	17	14.2683	15.2679	14.4783	15.1341	14.9262		13.709	14.0495	15.1		13.5	13.6	13.9	13.7	13.8	14.3796	14.4313
2013	11	18	14.0743	15.086	14.322	15.0732	14.7732		13.5518	13.8896	15		13.5	13.6	13.9	13.7	13.8	14.2349	14.2998
2013	11	19	14.2435	15.0818	14.3702	15.039	14.8025		13.5916	13.9262	15		13.5	13.6	14	13.8	13.9	14.2723	14.3267
2013	11	20	14.1828	14.9775	14.2978	14.9476	14.727		13.5169	13.8492	14.9		13.5	13.5	13.9	13.7	13.8	14.2044	14.2627
2013	11	21	14.0253	14.8281	14.172	14.9477	14.6046		13.3911	13.7215	14.9		13.6	13.6	14	13.8	13.9	14.0893	14.158
2013	11	22	13.3003	14.3967	13.7226	14.8948	14.1925		12.9531	13.2818	14.8		13.6	13.6	14	13.8	13.9	13.685	13.8016
2013	11	23	13.2988	14.2982	13.6649	14.9593	14.1249		12.8894	13.2144	14.9		13.8	13.7	14.1	13.9	14.1	13.6259	13.7439
2013	11	24	12.8312	13.9765	13.3481	14.8661	13.8272		12.5767	12.8988	14.8		13.7	13.6	14	13.8	14	13.3365	13.4863
2013	11	25	12.8413	13.8783	13.293	14.7753	13.7603		12.5144	12.8324	14.7		13.6	13.5	14	13.7	13.9	13.2783	13.4289
2013	11	26	12.9413	13.8327	13.2953	14.76	13.7462		12.5084	12.8226	14.7		13.7	13.6	14	13.8	13.9	13.2725	13.4175
2013	11	27	12.79	13.6741	13.1636	14.6538	13.6146		12.3745	12.6856	14.6		13.6	13.4	13.9	13.7	13.8	13.1486	13.3042
2013	11	28	12.6215	13.507	13.0218	14.5587	13.4739		12.2308	12.5389	14.5		13.5	13.3	13.8	13.6	13.7	13.0157	13.1828
2013	11	29	11.8749	13.0531	12.5512	14.5084	13.0388		11.7699	12.0753	14.4		13.4	13.3	13.8	13.5	13.7	12.5889	12.8058
2013	11	30	11.6915	12.8531	12.3816	14.5461	12.8672		11.5958	11.8965	14.5		13.6	13.4	13.9	13.6	13.8	12.4263	12.6569
2013	12	1	11.561	12.68	12.243	14.5291	12.723		11.4514	11.7474	14.4		13.6	13.4	13.9	13.7	13.8	12.2911	12.5318
2013	12	2	11.3002	12.4452	12.0329	14.4963	12.5151		11.2383	11.5296	14.4		13.6	13.4	13.9	13.6	13.8	12.0922	12.3514
2013	12	3	10.9806	12.1786	11.7876	14.3949	12.2748		10.9907	11.2771	14.3		13.5	13.3	13.7	13.5	13.7	11.8611	12.1427
2013	12	4	11.4901	12.317	12.0096	14.1375	12.4508		11.1926	11.4732	14.1		13.1	13	13.4	13.2	13.3	12.0459	12.2953
2013	12	5	11.5751	12.2753	12.0134	13.8015	12.4381		11.188	11.4646	13.8		12.5	12.5	12.9	12.7	12.9	12.0407	12.2845
2013	12	6	11.7775	12.3016	12.091	13.6065	12.4935		11.2558	11.5289	13.6		12.3	12.3	12.7	12.5	12.6	12.103	12.3331
2013	12	7	11.8477	12.2764	12.1035	13.5029	12.4938		11.2628	11.5333	13.5		12.2	12.2	12.6	12.4	12.6	12.1096	12.3341
2013	12	8	11.5449	12.074	11.909	13.3691	12.3109		11.0712	11.3399	13.4		12.1	12.1	12.4	12.3	12.4	11.9327	12.1761
2013	12	9	11.435	11.9583	11.8167	13.2472	12.2175		10.977	11.2431	13.2		12	12	12.3	12.1	12.3	11.8455	12.0956
2013	12	10	11.3025	11.8315	11.7111	13.0315	12.1122		10.8699	11.1336	13		11.7	11.7	12.1	11.9	12.1	11.7463	12.0047
2013	12	11	10.7576	11.4998	11.3701	12.8552	11.7963		10.5359	10.7973	12.9		11.5	11.6	11.9	11.7	11.9	11.4369	11.7308
2013	12	12	10.1398	11.114	10.9739	12.7275	11.4268		10.146	10.4042	12.7		11.4	11.4	11.7	11.6	11.8	11.0748	11.41
2013	12	13	9.86399	10.8779	10.7572	12.4908	11.2132		9.92638	10.1799	12.5		11.1	11.2	11.4	11.3	11.5	10.8693	11.2241
2013	12	14	9.83057	10.7578	10.6758	12.2973	11.1192		9.83638	10.0847	12.3		10.9	11	11.2	11.1	11.3	10.7834	11.1419
2013	12	15	9.23804	10.3679	10.2825	12.086	10.7474		9.44631	9.69009	12.1		10.7	10.8	11	10.9	11.1	10.4198	10.8183
2013	12	16	9.05707	10.1645	10.1102	12.0048	10.569		9.26685	9.50464	12.1		10.7	10.7	10.9	10.9	11	10.2503	10.6623
2013	12	17	9.33269	10.1882	10.1989	11.8935	10.6236		9.33877	9.57013	11.9		10.6	10.7	10.8	10.8	11	10.3133	10.7086
2013	12	18	9.48555	10.1714	10.2337	11.777	10.634		9.36117	9.5872	11.8		10.5	10.6	10.7	10.7	10.9	10.3313	10.7168
2013	12	19	9.32716	10.0143	10.1019	11.8866	10.4984		9.22476	9.44639	11.9		10.9	10.8	11	11	11.1	10.2027	10.5984
2013	12	20	9.28681	9.91504	10.0367	11.9489	10.422		9.15223	9.36929	12		11.1	11	11.2	11.1	11.3	10.1332	10.5313
2013	12	21	9.23952	9.81687	9.9706	11.7279	10.3457		9.07946	9.29216	11.8		10.8	10.7	10.9	10.8	11	10.0636	10.4644
2013	12	22	9.32061	9.78605	9.98007	11.4044	10.3376		9.07991	9.28832	11.5		10.3	10.3	10.4	10.4	10.6	10.0619	10.4567
2013	12	23	9.53615	9.83063	10.0722	11.1135	10.4054		9.16118	9.36567	11.2		9.9	9.9	10	10.1	10.2	10.1353	10.5151
2013	12	24	9.6772	9.85216	10.132	10.9054	10.4473		9.21303	9.41442	11		9.6	9.7	9.8	9.8	10	10.182	10.5511
2013	12	25	9.20571	9.58035	9.8505	10.658	10.1863		8.93719	9.13654	10.8		9.3	9.5	9.5	9.5	9.7	9.92581	10.3243
2013	12	26	9.20925	9.52689	9.8254	10.3707	10.1508		8.90627	9.10226	10.5		9	9.1	9.1	9.2	9.4	9.89547	10.2929
2013	12	27	9.65681	9.69753	10.0554	10.2637	10.3443		9.12171	9.31422	10.4		8.9	9.1	9.1	9.2	9.3	10.0933	10.4605
2013	12	28	9.81858	9.74941	10.1396	10.1539	10.4125		9.19966	9.39016	10.3		8.9	9	9	9.1	9.3	10.1649	10.5196
2013	12	29	9.87245	9.75686	10.1684	10.0998	10.4332		9.22538	9.4145	10.2		8.9	9	9	9.1	9.3	10.1885	10.5377
2013	12	30	9.29554	9.45609	9.841	10.1193	10.1365		8.90819	9.09668	10.2		9.1	9.2	9.1	9.3	9.4	9.89479	10.28
2013	12	31	8.95975	9.25185	9.63243	10.1323	9.94094		8.7025	8.8889	10.2		9.2	9.2	9.2	9.4	9.5	9.70313	10.1097
2014	1	1	8.71405	9.0813	9.46652	10.2	9.7809		8.53631	8.71985	10.2		9.5	9.4	9.4	9.5	9.7	9.54736	9.96998
2014	1	2	8.81608	9.07649	9.49327	10.2977	9.79137		8.55477	8.73474	10.3		9.7	9.6	9.6	9.7	9.9	9.56209	9.97809
2014	1	3	9.12704	9.18373	9.64528	10.368	9.9154		8.69491	8.87151	10.4		9.9	9.7	9.7	9.9	10.1	9.68972	10.0849
2014	1	4	9.15503	9.16774	9.64909	10.5379	9.91041		8.69426	8.86858	10.5		10.2	10	10	10.2	10.4	9.68766	10.0799
2014	1	5	9.53397	9.32896	9.85444	10.6191	10.0863		8.88824	9.06017	10.6		10.4	10.2	10.2	10.3	10.5	9.86585	10.232
2014	1	6	9.40194	9.25542	9.78269	10.559	10.0183		8.81743	8.98835	10.5		10.3	10.1	10.1	10.3	10.4	9.79965	10.1727
2014	1	7	9.01124	9.04927	9.55976	10.5329	9.81418		8.60019	8.77005	10.5		10.3	10.1	10.1	10.2	10.4	9.59757	9.99487
2014	1	8	8.24056	8.64014	9.10919	10.4216	9.40306		8.16138	8.32959	10.4		10.1	9.9	9.9	10.1	10.3	9.18952	9.63689
2014	1	9	7.67576	8.30326	8.75305	10.3829	9.06942		7.80941	7.974	10.4		10	9.9	9.9	10	10.2	8.86025	9.34547
2014	1	10	7.24871	8.01585	8.46157	10.4422	8.78879		7.51688	7.67651	10.4		10.1	10	10	10.2	10.3	8.58487	9.09955
2014	1	11	7.07211	7.8409	8.30453	10.4553	8.62503		7.35198	7.50557	10.4		10.2	10	10	10.2	10.4	8.42682	8.95472
2014	1	12	7.58245	8.00561	8.53841	10.5027	8.8099		7.56344	7.71018	10.4		10.3	10.1	10.1	10.3	10.4	8.61691	9.11252
2014	1	13	8.06282	8.18397	8.77754	10.5432	9.00514		7.78341	7.92474	10.5		10.3	10.2	10.1	10.3	10.5	8.816	9.27978
2014	1	14	8.29015	8.26214	8.89195	10.5327	9.09408		7.88627	8.02368	10.5		10.3	10.2	10.1	10.3	10.5	8.90769	9.35512
2014	1	15	8.64994	8.4183	9.09054	10.6239	9.26094		8.07185	8.2059	10.5		10.5	10.3	10.3	10.5	10.6	9.07645	9.49831
2014	1	16	9.01703	8.59506	9.30543	10.6034	9.44613		8.27537	8.407	10.5		10.4	10.3	10.2	10.4	10.6	9.26253	9.65772
2014	1	17	9.6107	8.89983	9.66003	10.4941	9.75989		8.61571	8.74567	10.4		10.2	10.1	10.1	10.3	10.4	9.57599	9.92909
2014	1	18	10.179	9.21615	10.0172	10.4184	10.0815		8.96181	9.09156	10.3		10.1	10	9.9	10.2	10.3	9.89592	10.2078
2014	1	19	10.6065	9.48394	10.3087	10.2519	10.3496		9.24762	9.37858	10.2		9.8	9.8	9.7	9.9	10.1	10.1611	10.4404
2014	1	20	11.0383	9.76754	10.6111	10.2511	10.631		9.54597	9.67906	10.2		9.8	9.8	9.7	9.9	10.1	10.4385	10.6849
2014	1	21	11.005	9.83373	10.657	10.423	10.6865		9.59895	9.73542	10.3		10.2	10.1	10	10.2	10.4	10.4895	10.7334
2014	1	22	11.5885	10.1974	11.0455	10.5621	11.047		9.98129	10.1204	10.5		10.4	10.3	10.2	10.4	10.6	10.845	11.0468
2014	1	23	12.3784	10.6818	11.5634	10.701	11.5278		10.4911	10.6339	10.6		10.7	10.5	10.4	10.6	10.8	11.3195	11.465
2014	1	24	12.301	10.763	11.6065	10.7815	11.5903		10.5468	10.6955	10.7		10.8	10.6	10.6	10.8	10.9	11.3749	11.5206
2014	1	25	11.806	10.6253	11.401	10.6712	11.4285		10.3615	10.5159	10.6		10.5	10.4	10.4	10.6	10.7	11.2065	11.381
2014	1	26	11.3394	10.473	11.1885	10.3615	11.2543		10.1655	10.3241	10.3		10	9.9	9.9	10.1	10.2	11.027	11.23
2014	1	27	10.9273	10.3224	10.9872	10.0803	11.0844		9.97687	10.1382	10		9.5	9.6	9.4	9.7	9.8	10.8529	11.0822
2014	1	28	10.5058	10.1463	10.7645	10.0645	10.8905		9.76465	9.92737	10		9.5	9.6	9.4	9.7	9.8	10.6558	10.913
2014	1	29	10.562	10.1869	10.7986	10.1167	10.9211		9.79694	9.95943	10		9.6	9.7	9.5	9.8	9.9	10.6839	10.9383
2014	1	30	10.7968	10.3176	10.9361	10.0393	11.044		9.92879	10.0908	10		9.5	9.6	9.4	9.7	9.8	10.8041	11.0436
2014	1	31	10.4833	10.1863	10.7698	10.0502	10.8967		9.76859	9.93096	10		9.6	9.6	9.5	9.7	9.8	10.6541	10.9143
2014	2	1	10.0911	10.0016	10.5483	10.0974	10.6963		9.55297	9.71474	10		9.7	9.7	9.5	9.8	9.9	10.4519	10.7385
2014	2	2	10.3377	10.1165	10.6776	10.2498	10.8053		9.67302	9.83258	10.1		10	9.9	9.8	10.1	10.2	10.5595	10.831
2014	2	3	10.8145	10.3565	10.9471	10.4704	11.0414		9.92929	10.0869	10.3		10.4	10.3	10.1	10.4	10.5	10.7935	11.0339
2014	2	4	11.3597	10.6505	11.2711	10.6686	11.3302		10.2404	10.397	10.5		10.7	10.5	10.4	10.7	10.8	11.079	11.2829
2014	2	5	11.2401	10.6369	11.2336	10.8493	11.3004		10.2059	10.3631	10.7		11	10.8	10.7	11	11.1	11.0455	11.2556
2014	2	6	11.0557	10.5832	11.1529	11.018	11.2301		10.1286	10.2859	10.8		11.2	11	10.9	11.2	11.3	10.9718	11.1928
2014	2	7	11.0893	10.6273	11.1881	11.3287	11.261		10.1615	10.3183	11.1		11.7	11.4	11.4	11.6	11.7	10.9997	11.2177
2014	2	8	11.4083	10.8124	11.3854	11.618	11.4364		10.3504	10.5062	11.4		12.1	11.8	11.8	12	12.1	11.1717	11.3679
2014	2	9	11.505	10.8992	11.4653	11.9137	11.5092		10.4276	10.5832	11.6		12.5	12.1	12.1	12.4	12.5	11.2408	11.4293
2014	2	10	11.4554	10.9152	11.463	12.0733	11.5088		10.4257	10.5813	11.8		12.6	12.3	12.3	12.6	12.7	11.2367	11.427
2014	2	11	11.3052	10.8767	11.3999	11.9518	11.4528		10.3645	10.5198	11.7		12.3	12	12.1	12.3	12.4	11.1772	11.3763
2014	2	12	11.2521	10.8778	11.3855	11.5853	11.4383		10.3489	10.5033	11.3		11.5	11.5	11.4	11.6	11.7	11.1595	11.3613
2014	2	13	11.3917	10.9705	11.4778	11.3473	11.518		10.4354	10.5885	11.1		11.1	11.1	11	11.2	11.3	11.2362	11.428
2014	2	14	11.4972	11.0509	11.5543	11.1825	11.5844		10.5073	10.6592	11		10.8	10.8	10.7	11	11	11.2992	11.4832
2014	2	15	11.5802	11.1231	11.6203	11.0037	11.6417		10.5692	10.7201	10.8		10.4	10.6	10.5	10.7	10.8	11.3531	11.5304
2014	2	16	11.7076	11.2187	11.7127	11.039	11.7227		10.6566	10.8064	10.9		10.5	10.6	10.5	10.8	10.8	11.4306	11.5983
2014	2	17	11.7708	11.2861	11.7712	11.2323	11.7741		10.7117	10.8607	11		10.9	10.9	10.8	11.1	11.1	11.4782	11.6404
2014	2	18	11.6155	11.2458	11.7058	11.4587	11.7147		10.6474	10.7956	11.2		11.3	11.2	11.2	11.4	11.5	11.4152	11.5862
2014	2	19	11.3426	11.1387	11.5671	11.413	11.5876		10.5111	10.6581	11.2		11.2	11.1	11.1	11.3	11.4	11.285	11.4729
2014	2	20	11.4028	11.1834	11.6079	11.6005	11.6178		10.5459	10.6907	11.4		11.5	11.4	11.4	11.6	11.7	11.3126	11.496
2014	2	21	11.9734	11.4827	11.9404	11.6442	11.9089		10.8621	11.0042	11.4		11.5	11.4	11.4	11.6	11.7	11.6005	11.7457
2014	2	22	12.3381	11.7031	12.1736	11.3739	12.1162		11.0854	11.2263	11.2		11	11	10.9	11.2	11.3	11.8036	11.9229
2014	2	23	12.9378	12.0526	12.5496	10.981	12.4538		11.4481	11.5882	10.8		10.3	10.5	10.3	10.6	10.6	12.1361	12.2136
2014	2	24	13.3744	12.3427	12.8485	10.5868	12.7275		11.7394	11.8801	10.5		9.6	9.9	9.7	10	10	12.4037	12.4492
2014	2	25	13.6465	12.5644	13.0628	10.2648	12.9287		11.951	12.0933	10.2		9.1	9.5	9.2	9.6	9.6	12.598	12.622
2014	2	26	13.9124	12.7881	13.2764	9.92803	13.1307		12.1627	12.3069	9.9		8.6	9.1	8.8	9.1	9.1	12.7928	12.7958
2014	2	27	14.4281	13.1399	13.6341	9.82358	13.4629		12.514	12.6603	9.7		8.6	9	8.7	9	9	13.1171	13.0826
2014	2	28	14.8773	13.4732	13.9638	9.90504	13.7736		12.8404	12.9898	9.8		8.8	9.2	8.8	9.3	9.2	13.4191	13.3512
2014	3	1	15.3043	13.806	14.2876	9.8933	14.0817		13.1627	13.316	9.8		8.9	9.2	8.9	9.3	9.3	13.7178	13.6178
2014	3	2	15.515	14.0406	14.4938	10.0424	14.2872		13.3731	13.5309	9.9		9.3	9.5	9.2	9.6	9.6	13.9134	13.7955
2014	3	3	15.9086	14.3648	14.8017	10.3348	14.5839		13.6816	13.844	10.2		9.9	10	9.7	10.1	10.1	14.1999	14.0524
2014	3	4	15.9751	14.534	14.9279	10.5706	14.7199		13.8159	13.9836	10.4		10.3	10.3	10	10.5	10.5	14.3255	14.1699
2014	3	5	15.9634	14.6571	15.0029	10.947	14.809		13.9	14.0728	10.7		10.9	10.9	10.6	11	11.1	14.4043	14.2465
2014	3	6	15.6159	14.6042	14.8788	11.2567	14.718		13.791	13.9687	11		11.4	11.3	11.1	11.5	11.5	14.3039	14.1666
2014	3	7	15.0913	14.4405	14.6361	11.6343	14.5159		13.5645	13.7458	11.3		12	11.8	11.6	12	12	14.0936	13.9896
2014	3	8	14.7066	14.3174	14.4514	11.9531	14.3589		13.3898	13.573	11.6		12.4	12.2	12	12.4	12.5	13.9297	13.8512
2014	3	9	14.571	14.2969	14.3932	12.2626	14.3101		13.3341	13.5177	11.9		12.8	12.6	12.4	12.8	12.8	13.8749	13.8062
2014	3	10	14.5502	14.3247	14.3948	12.4738	14.3121		13.3345	13.5178	12.1		13.1	12.8	12.7	13.1	13.1	13.8715	13.805
2014	3	11	14.4336	14.3021	14.3407	12.7508	14.263		13.2805	13.4631	12.3		13.4	13.1	13	13.4	13.4	13.8173	13.7594
2014	3	12	14.6103	14.4176	14.449	13.029	14.357		13.3818	13.563	12.6		13.7	13.4	13.3	13.7	13.7	13.9065	13.8377
2014	3	13	14.6041	14.4486	14.4589	13.1612	14.3638		13.3889	13.5689	12.7		13.8	13.5	13.4	13.8	13.8	13.9085	13.8403
2014	3	14	14.4049	14.382	14.3585	13.3772	14.271		13.289	13.4677	12.9		14	13.7	13.7	14	14	13.8112	13.7563
2014	3	15	14.1542	14.28	14.2221	13.5398	14.1434		13.1528	13.3296	13.1		14.1	13.8	13.9	14.1	14.2	13.6798	13.6418
2014	3	16	14.3573	14.391	14.3357	13.6571	14.2362		13.2559	13.4296	13.2		14.2	13.9	14	14.2	14.2	13.7691	13.7184
2014	3	17	14.4458	14.4538	14.3916	13.82	14.2789		13.3043	13.4753	13.4		14.3	14.1	14.1	14.3	14.4	13.8081	13.7515
2014	3	18	14.6306	14.5672	14.5051	14.0236	14.3734		13.4085	13.5768	13.6		14.5	14.3	14.3	14.5	14.6	13.8988	13.8297
2014	3	19	14.7933	14.6764	14.6118	14.1462	14.463		13.5068	13.6727	13.7		14.6	14.3	14.4	14.6	14.6	13.9842	13.9036
2014	3	20	15.0293	14.8271	14.7644	14.2753	14.5946		13.65	13.8138	13.8		14.6	14.4	14.6	14.7	14.7	14.1115	14.0142
2014	3	21	15.4271	15.0657	15.0151	14.4313	14.8156		13.8889	14.0507	14		14.8	14.6	14.7	14.8	14.9	14.3277	14.2026
2014	3	22	15.2209	15.0196	14.9333	14.5019	14.7426		13.8092	13.9704	14		14.7	14.6	14.7	14.8	14.8	14.2496	14.1358
2014	3	23	15.2152	15.0604	14.956	14.5773	14.7603		13.8285	13.9883	14.1		14.7	14.6	14.7	14.9	14.9	14.2626	14.1476
2014	3	24	15.0765	15.0324	14.9009	14.5899	14.7078		13.7725	13.9308	14.1		14.6	14.5	14.7	14.8	14.8	14.2058	14.0984
2014	3	25	15.0468	15.0502	14.9016	14.6003	14.7034		13.7693	13.9255	14.1		14.5	14.5	14.6	14.7	14.7	14.1974	14.0908
2014	3	26	15.2612	15.1857	15.0389	14.6774	14.8204		13.8972	14.051	14.2		14.5	14.5	14.7	14.8	14.8	14.3104	14.1885
2014	3	27	15.3893	15.2858	15.1329	14.6924	14.9002		13.9844	14.1362	14.2		14.5	14.5	14.6	14.7	14.7	14.3859	14.2541
2014	3	28	15.1568	15.2107	15.0247	14.7841	14.8		13.8772	14.0274	14.3		14.6	14.6	14.7	14.8	14.8	14.2816	14.1634
2014	3	29	15.2326	15.276	15.0824	14.834	14.8455		13.9283	14.076	14.4		14.6	14.6	14.7	14.8	14.8	14.3233	14.1989
2014	3	30	15.0787	15.2294	15.0113	14.7198	14.776		13.8554	14.001	14.3		14.3	14.4	14.5	14.6	14.5	14.2503	14.1347
2014	3	31	15.1647	15.2934	15.0706	14.6724	14.8214		13.9072	14.0499	14.2		14.1	14.3	14.4	14.5	14.4	14.2923	14.1701
2014	4	1	15.2412	15.3554	15.1268	14.7731	14.8645		13.9563	14.0963	14.3		14.3	14.4	14.5	14.6	14.5	14.332	14.2035
2014	4	2	15.0826	15.303	15.0512	14.7841	14.7902		13.8787	14.0162	14.4		14.2	14.4	14.4	14.6	14.5	14.2544	14.135
2014	4	3	15.4323	15.4941	15.2585	14.8242	14.967		14.0726	14.2069	14.4		14.2	14.4	14.5	14.6	14.5	14.428	14.2845
2014	4	4	16.199	15.9052	15.7131	14.9863	15.3681		14.507	14.6384	14.5		14.5	14.6	14.7	14.8	14.8	14.8248	14.629
2014	4	5	16.4596	16.096	15.903	15.1939	15.5393		14.6902	14.821	14.7		14.8	14.9	14.9	15.1	15	14.9906	14.7746
2014	4	6	16.5567	16.2125	16.0043	15.3939	15.6332		14.7892	14.9199	14.9		15.1	15.1	15.2	15.4	15.3	15.0789	14.8533
2014	4	7	16.2425	16.1248	15.8709	15.5487	15.5176		14.662	14.7931	15.1		15.3	15.3	15.4	15.5	15.5	14.9579	14.75
2014	4	8	16.4518	16.2783	16.0206	15.6452	15.6515		14.8056	14.9358	15.1		15.3	15.4	15.5	15.6	15.5	15.0868	14.8631
2014	4	9	16.7193	16.4659	16.2072	15.6718	15.8198		14.9856	15.1152	15.2		15.3	15.4	15.5	15.6	15.5	15.2498	15.0063
2014	4	10	16.6712	16.5048	16.2199	15.5316	15.8345		14.9991	15.1288	15.1		15	15.1	15.2	15.3	15.2	15.2591	15.0163
2014	4	11	16.6596	16.5554	16.2481	15.5892	15.8619		15.0268	15.1563	15.1		15	15.2	15.2	15.4	15.3	15.2813	15.0372
2014	4	12	16.6922	16.6235	16.298	15.7029	15.9079		15.0749	15.204	15.2		15.2	15.3	15.4	15.5	15.4	15.3223	15.0743
2014	4	13	16.832	16.7425	16.407	15.9035	16.0064		15.1798	15.3084	15.4		15.4	15.5	15.6	15.8	15.7	15.4158	15.157
2014	4	14	16.9378	16.8471	16.4984	15.8337	16.09		15.2682	15.3965	15.4		15.2	15.4	15.5	15.6	15.5	15.4943	15.2267
2014	4	15	16.8962	16.8797	16.5067	15.7772	16.0995		15.2767	15.4049	15.3		15.1	15.3	15.3	15.5	15.4	15.4988	15.2323
2014	4	16	17.1289	17.0425	16.6666	15.8544	16.2435		15.4306	15.5582	15.4		15.1	15.4	15.4	15.6	15.4	15.6379	15.3546
2014	4	17	17.5073	17.2839	16.9141	15.835	16.4674		15.67	15.7972	15.4		15.1	15.3	15.3	15.5	15.4	15.8563	15.5464
2014	4	18	17.9016	17.5452	17.1795	15.7481	16.7102		15.9283	16.056	15.3		14.9	15.2	15.2	15.3	15.2	16.093	15.7549
2014	4	19	18.8366	18.0856	17.7603	15.9117	17.2378		16.4924	16.6208	15.4		15.1	15.4	15.4	15.6	15.4	16.6134	16.2111
2014	4	20	19.5387	18.5441	18.2333	16.3443	17.6768		16.9571	17.0885	15.8		15.8	16	16	16.2	16.1	17.0436	16.5912
2014	4	21	19.7162	18.7639	18.4228	16.6226	17.8677		17.1518	17.2879	16.1		16.3	16.3	16.4	16.6	16.4	17.225	16.7564
2014	4	22	19.3807	18.7275	18.3176	16.8045	17.7954		17.0625	17.2038	16.2		16.5	16.5	16.6	16.8	16.7	17.1435	16.693
2014	4	23	19.5618	18.9228	18.4865	16.9552	17.9635		17.2344	17.3794	16.4		16.6	16.7	16.8	16.9	16.8	17.303	16.838
2014	4	24	19.7746	19.1335	18.6725	16.9952	18.1471		17.423	17.5717	16.4		16.6	16.7	16.8	16.9	16.8	17.4779	16.9965
2014	4	25	20.0639	19.383	18.9021	17.0731	18.3703		17.6538	17.8064	16.5		16.6	16.7	16.9	17	16.8	17.6921	17.1895
2014	4	26	19.8006	19.3634	18.8205	16.9259	18.3163		17.5854	17.7426	16.4		16.2	16.4	16.6	16.7	16.5	17.6295	17.1419
2014	4	27	19.8601	19.4842	18.9071	16.9163	18.4089		17.6767	17.8372	16.4		16.2	16.4	16.5	16.6	16.5	17.7139	17.2212
2014	4	28	19.9323	19.607	18.9977	17.2101	18.504		17.7712	17.9348	16.6		16.6	16.8	16.9	17	16.9	17.8012	17.3027
2014	4	29	20.0946	19.7711	19.1369	17.6189	18.6418		17.9121	18.0786	17		17.2	17.3	17.5	17.6	17.4	17.9313	17.4213
2014	4	30	20.0615	19.8391	19.1657	17.7669	18.6811		17.9466	18.1162	17.2		17.4	17.5	17.6	17.7	17.6	17.9629	17.4542
2014	5	1	19.9342	19.853	19.1354	17.8134	18.6658		17.9232	18.0955	17.2		17.3	17.5	17.6	17.7	17.6	17.9406	17.4397
2014	5	2	19.7855	19.8455	19.085	17.8645	18.6301		17.8789	18.0533	17.3		17.3	17.5	17.6	17.7	17.6	17.8984	17.4072
2014	5	3	19.1679	19.5953	18.7607	17.8557	18.3469		17.5691	17.7453	17.3		17.2	17.4	17.6	17.6	17.5	17.6097	17.1595
2014	5	4	18.6209	19.3504	18.4549	17.8042	18.0734		17.2729	17.4491	17.2		17	17.3	17.4	17.5	17.3	17.3323	16.9195
2014	5	5	18.3372	19.2117	18.2817	17.7588	17.9124		17.101	17.2754	17.2		16.9	17.1	17.3	17.4	17.2	17.1686	16.7767
2014	5	6	18.3252	19.1959	18.2558	17.519	17.8799		17.0692	17.2408	17		16.4	16.8	16.9	17	16.8	17.134	16.7451
2014	5	7	18.0948	19.0731	18.1081	17.4252	17.738		16.9199	17.0887	16.9		16.2	16.6	16.7	16.8	16.6	16.9904	16.6185
2014	5	8	18.381	19.1974	18.2491	17.4121	17.8517		17.0475	17.2123	16.9		16.2	16.6	16.7	16.8	16.6	17.1025	16.7137
2014	5	9	18.5093	19.2576	18.3122	17.2897	17.8985		17.1016	17.2633	16.8		15.9	16.4	16.5	16.6	16.4	17.1473	16.7509
2014	5	10	18.7315	19.3703	18.4343	17.3187	17.9989		17.2133	17.372	16.8		16	16.4	16.5	16.6	16.4	17.2456	16.8348
2014	5	11	18.8177	19.4253	18.4871	17.2777	18.0393		17.2593	17.4157	16.8		15.9	16.4	16.4	16.6	16.3	17.2836	16.8668
2014	5	12	18.8769	19.4701	18.5275	17.3192	18.0692		17.2938	17.4479	16.8		16	16.5	16.5	16.6	16.4	17.3109	16.8897
2014	5	13	19.608	19.849	18.951	17.4524	18.442		17.6979	17.8493	16.9		16.2	16.6	16.7	16.8	16.6	17.6806	17.2104
2014	5	14	20.2075	20.1924	19.3222	17.602	18.7747		18.0556	18.2061	17.1		16.5	16.9	16.9	17.1	16.8	18.0087	17.497
2014	5	15	20.717	20.5128	19.6582	17.6932	19.0811		18.3824	18.5335	17.1		16.6	17	17	17.2	16.9	18.3095	17.7613
2014	5	16	20.8497	20.6632	19.7916	17.7372	19.2106		18.5165	18.6695	17.2		16.7	17	17	17.2	17	18.4328	17.8723
2014	5	17	21.025	20.8339	19.9476	17.9212	19.3607		18.6725	18.8275	17.4		17	17.2	17.3	17.5	17.3	18.5765	18.0013
2014	5	18	21.4593	21.1337	20.2504	18.1045	19.6429		18.9706	19.1276	17.5		17.2	17.5	17.6	17.7	17.5	18.8519	18.2452
2014	5	19	21.8191	21.4084	20.5189	18.3235	19.8975		19.2373	19.3973	17.7		17.5	17.8	17.9	18	17.8	19.099	18.4654
2014	5	20	22.1937	21.6982	20.8005	18.6397	20.1661		19.5181	19.6816	18		18	18.2	18.3	18.4	18.2	19.3597	18.6981
2014	5	21	22.3303	21.8779	20.9517	18.8346	20.3205		19.6744	19.8423	18.2		18.2	18.4	18.5	18.7	18.5	19.5057	18.8318
2014	5	22	22.221	21.9332	20.96	19.0552	20.3472		19.693	19.8654	18.4		18.5	18.6	18.8	18.9	18.7	19.5242	18.8547
2014	5	23	22.0874	21.9637	20.9439	19.0283	20.3496		19.6866	19.863	18.4		18.3	18.5	18.7	18.8	18.6	19.5191	18.8563
2014	5	24	22.252	22.1288	21.0869	19.2717	20.4918		19.832	20.0116	18.6		18.7	18.8	19	19.1	18.9	19.6541	18.9791
2014	5	25	22.3603	22.2667	21.1982	19.7559	20.6058		19.9469	20.1298	19.1		19.4	19.4	19.7	19.8	19.6	19.7609	19.0775
2014	5	26	22.5478	22.442	21.3528	20.2681	20.7585		20.1035	20.2896	19.5		20.2	20.1	20.4	20.4	20.2	19.9064	19.2095
2014	5	27	22.9805	22.7402	21.6478	20.6838	21.037		20.3957	20.5849	19.9		20.7	20.6	21	20.9	20.8	20.1774	19.4509
2014	5	28	23.0432	22.867	21.7412	20.9657	21.1383		20.4952	20.6886	20.2		21	20.8	21.3	21.2	21.1	20.2708	19.5386
2014	5	29	22.9853	22.9296	21.7623	21.1972	21.1741		20.5245	20.722	20.4		21.2	21	21.5	21.4	21.3	20.2991	19.5694
2014	5	30	22.9812	23.0095	21.8067	21.1944	21.2288		20.5752	20.7762	20.4		21	20.9	21.4	21.3	21.1	20.3467	19.6166
2014	5	31	22.9922	23.0906	21.8548	21.1782	21.2856		20.6287	20.833	20.4		20.7	20.8	21.3	21.1	20.9	20.3968	19.6655
2014	6	1	22.9337	23.1322	21.8597	21.2135	21.3027		20.6399	20.8471	20.5		20.6	20.7	21.2	21.1	20.9	20.4074	19.6797
2014	6	2	23.079	23.2669	21.9748	21.2912	21.4165		20.7562	20.9659	20.5		20.6	20.7	21.2	21.1	20.9	20.515	19.7778
2014	6	3	23.2121	23.3969	22.0843	21.4972	21.5256		20.8673	21.0795	20.7		20.9	20.9	21.5	21.3	21.1	20.6179	19.8719
2014	6	4	23.4701	23.5895	22.2656	21.5958	21.699		21.0477	21.2624	20.8		20.9	21	21.5	21.3	21.1	20.7851	20.022
2014	6	5	23.7561	23.8018	22.4674	21.6754	21.8922		21.2488	21.4662	20.9		20.9	21	21.6	21.4	21.2	20.9717	20.1893
2014	6	6	23.703	23.853	22.4817	21.7077	21.9193		21.27	21.4909	21		20.8	21	21.6	21.3	21.1	20.9922	20.2126
2014	6	7	23.7073	23.9246	22.5225	21.7046	21.9684		21.3158	21.5397	21		20.7	20.9	21.5	21.2	21	21.0351	20.2549
2014	6	8	23.3272	23.801	22.3413	21.6549	21.8181		21.147	21.374	20.9		20.5	20.8	21.3	21.1	20.9	20.8792	20.1239
2014	6	9	22.7926	23.5804	22.0572	21.6665	21.5711		20.8762	21.1052	20.9		20.4	20.7	21.3	21	20.8	20.6279	19.9085
2014	6	10	22.1139	23.2632	21.6728	21.7109	21.2287		20.5053	20.735	21		20.4	20.8	21.3	21	20.8	20.2827	19.6097
2014	6	11	21.5659	22.9812	21.3416	21.8642	20.9269		20.1816	20.41	21.1		20.6	20.9	21.4	21.2	21	19.9797	19.3455
2014	6	12	21.1806	22.7582	21.0883	21.9262	20.6892		19.9298	20.1554	21.2		20.7	21	21.5	21.3	21	19.7421	19.1365
2014	6	13	21.0176	22.632	20.9531	22.1114	20.5536		19.7898	20.0115	21.4		20.9	21.2	21.7	21.5	21.3	19.6073	19.0158
2014	6	14	21.5131	22.8287	21.1918	22.4097	20.7508		20.0094	20.2263	21.6		21.4	21.6	22.1	21.9	21.7	19.8051	19.184
2014	6	15	22.0866	23.0887	21.4951	22.6291	21.0107		20.2945	20.5077	21.8		21.6	21.8	22.4	22.2	21.9	20.0646	19.4073
2014	6	16	22.8115	23.4495	21.9049	22.7216	21.3716		20.6857	20.8966	21.9		21.7	21.9	22.5	22.2	22	20.4237	19.7187
2014	6	17	23.3846	23.7654	22.2516	22.7526	21.6828		21.0203	21.2307	22		21.6	21.9	22.4	22.2	21.9	20.7318	19.9877
2014	6	18	23.5048	23.8788	22.357	22.8291	21.7836		21.1254	21.337	22.1		21.7	21.9	22.5	22.2	22	20.8287	20.0744
2014	6	19	23.7308	24.0453	22.5223	22.8148	21.9388		21.2887	21.5018	22.1		21.5	21.8	22.4	22.1	21.9	20.9798	20.2086
2014	6	20	24.091	24.2834	22.7671	22.7615	22.1666		21.5296	21.7444	22		21.4	21.7	22.3	22	21.7	21.2032	20.4061
2014	6	21	24.3435	24.4787	22.9578	22.705	22.3491		21.7202	21.9376	22		21.2	21.6	22.1	21.9	21.6	21.3806	20.5645
2014	6	22	24.825	24.7922	23.2813	22.5984	22.6522		22.0398	22.2601	21.9		21	21.4	21.9	21.6	21.4	21.678	20.8279
2014	6	23	25.0036	24.97	23.4427	22.4476	22.814		22.2054	22.4298	21.8		20.7	21.1	21.7	21.4	21.1	21.8337	20.9691
2014	6	24	24.6325	24.8763	23.2911	22.1583	22.6969		22.0697	22.299	21.5		20.2	20.7	21.2	20.9	20.7	21.7107	20.8682
2014	6	25	24.3054	24.7819	23.1465	21.9572	22.5818		21.9382	22.1712	21.3		19.8	20.4	20.9	20.6	20.4	21.5908	20.7686
2014	6	26	24.0047	24.6817	23.0024	21.8752	22.4632		21.8048	22.0405	21.3		19.7	20.3	20.8	20.5	20.3	21.4683	20.6657
2014	6	27	23.6772	24.5519	22.8309	21.7646	22.3167		21.6429	21.8805	21.2		19.6	20.2	20.6	20.4	20.1	21.3187	20.5383
2014	6	28	23.9469	24.7015	22.9868	21.7562	22.4592		21.7944	22.0326	21.2		19.6	20.2	20.6	20.4	20.1	21.4586	20.6616
2014	6	29	24.4516	24.9772	23.2842	21.7463	22.7305		22.0837	22.3228	21.1		19.7	20.2	20.6	20.4	20.1	21.7267	20.897
2014	6	30	24.7571	25.1733	23.4832	21.9125	22.918		22.2808	22.522	21.3		20	20.5	20.9	20.7	20.4	21.9103	21.0602
2014	7	1	24.7416	25.2199	23.5067	21.9926	22.9511		22.3101	22.5544	21.4		20.1	20.6	21	20.8	20.6	21.9392	21.0895
2014	7	2	24.8988	25.3468	23.6243	22.0302	23.0675		22.4296	22.6767	21.4		20.2	20.6	21.1	20.9	20.6	22.0516	21.1912
2014	7	3	25.1763	25.5358	23.812	22.1074	23.2475		22.6173	22.8672	21.5		20.4	20.7	21.2	21	20.7	22.2273	21.3482
2014	7	4	25.3595	25.6856	23.9515	22.2356	23.3864		22.7598	23.0132	21.6		20.6	20.9	21.4	21.2	20.9	22.3617	21.4698
2014	7	5	25.5682	25.8509	24.1073	22.3593	23.5409		22.9185	23.1757	21.7		20.8	21.1	21.6	21.4	21.1	22.5114	21.6051
2014	7	6	25.648	25.956	24.1924	22.6214	23.6334		23.0098	23.2712	21.9		21.2	21.5	22	21.8	21.5	22.599	21.6868
2014	7	7	25.8671	26.1281	24.3546	22.8523	23.7949		23.1754	23.4409	22.1		21.5	21.8	22.3	22.1	21.8	22.7556	21.8284
2014	7	8	26.2852	26.4025	24.6325	23.1315	24.061		23.4533	23.7231	22.4		22	22.1	22.7	22.5	22.2	23.0164	22.0611
2014	7	9	26.5051	26.5907	24.8064	23.4443	24.2372		23.6327	23.9078	22.7		22.4	22.5	23.1	22.9	22.6	23.1869	22.2162
2014	7	10	26.8644	26.8506	25.0608	23.5899	24.4866		23.8905	24.1711	22.8		22.5	22.7	23.3	23	22.8	23.4302	22.4349
2014	7	11	27.1432	27.0788	25.2751	23.7457	24.7025		24.111	24.3978	23		22.7	22.8	23.5	23.2	22.9	23.6396	22.6249
2014	7	12	27.5296	27.3645	25.553	23.8181	24.9767		24.3936	24.6869	23		22.7	22.8	23.5	23.2	23	23.907	22.8658
2014	7	13	27.8625	27.6321	25.8061	24.0724	25.2312		24.6538	24.9543	23.3		23	23.1	23.8	23.5	23.3	24.1541	23.0898
2014	7	14	28.5034	28.0574	26.2372	24.2846	25.6467		25.0866	25.3947	23.5		23.3	23.4	24.1	23.7	23.5	24.5617	23.454
2014	7	15	28.8186	28.3394	26.4959	24.4921	25.9127		25.356	25.673	23.7		23.5	23.6	24.3	24	23.7	24.819	23.6888
2014	7	16	29.2996	28.7063	26.8497	24.562	26.2651		25.7178	26.044	23.7		23.5	23.6	24.4	24	23.7	25.1623	23.9989
2014	7	17	29.1279	28.7597	26.839	24.7847	26.2945		25.7299	26.0666	24		23.8	23.8	24.6	24.2	24	25.1824	24.0288
2014	7	18	28.9914	28.8122	26.8332	24.8764	26.3249		25.7446	26.091	24.1		23.8	23.9	24.7	24.3	24	25.2044	24.0593
2014	7	19	28.3955	28.6219	26.5543	24.8652	26.1081		25.4942	25.8499	24.1		23.6	23.8	24.6	24.2	23.9	24.9804	23.875
2014	7	20	28.1555	28.5743	26.4521	24.7369	26.0421		25.4098	25.7727	24		23.3	23.5	24.3	23.9	23.6	24.9086	23.821
2014	7	21	27.9206	28.5134	26.3414	24.6906	25.9649		25.315	25.6843	23.9		23.1	23.4	24.2	23.7	23.5	24.8265	23.757
2014	7	22	27.4163	28.3047	26.0676	24.6702	25.7386		25.0611	25.436	23.9		23	23.3	24.1	23.7	23.4	24.5963	23.5631
2014	7	23	27.4768	28.351	26.0972	24.6504	25.7775		25.0961	25.4747	23.9		23	23.3	24.1	23.6	23.4	24.6325	23.5992
2014	7	24	27.8942	28.5747	26.3315	24.6653	25.9994		25.3285	25.7104	23.9		22.9	23.2	24.1	23.6	23.3	24.8513	23.7941
2014	7	25	28.1748	28.7463	26.5012	24.5543	26.1665		25.5004	25.8867	23.8		22.7	23.1	23.9	23.4	23.1	25.015	23.9419
2014	7	26	27.7017	28.554	26.2503	24.4442	25.9596		25.2681	25.6597	23.7		22.5	22.9	23.7	23.2	22.9	24.8049	23.765
2014	7	27	27.2106	28.3295	25.9722	24.5465	25.7231		25.0065	25.4021	23.8		22.7	23	23.8	23.3	23.1	24.5665	23.5619
2014	7	28	26.572	28.0098	25.5946	24.581	25.3925		24.646	25.0444	23.9		22.7	23	23.9	23.4	23.1	24.2355	23.2766
2014	7	29	26.0398	27.7163	25.2589	24.7136	25.0929		24.322	24.7215	24		22.9	23.2	24	23.5	23.3	23.937	23.0177
2014	7	30	26.0118	27.6521	25.1961	24.8728	25.0322		24.2581	24.657	24.1		23.2	23.4	24.3	23.8	23.5	23.8782	22.9658
2014	7	31	25.5156	27.3589	24.8714	25.1643	24.7373		23.9419	24.3405	24.4		23.6	23.8	24.7	24.2	24	23.5859	22.7105
2014	8	1	25.3376	27.2059	24.7162	25.4437	24.5896		23.7866	24.1834	24.7		24.1	24.2	25.1	24.5	24.3	23.4415	22.5826
2014	8	2	25.2532	27.0967	24.6141	25.5557	24.4881		23.6818	24.0765	24.8		24.2	24.3	25.2	24.7	24.4	23.3438	22.4947
2014	8	3	25.3152	27.0614	24.5981	25.7129	24.4634		23.66	24.0525	24.9		24.4	24.4	25.4	24.8	24.6	23.3229	22.4736
2014	8	4	24.9811	26.8377	24.3643	25.5487	24.2453		23.4291	23.8199	24.8		24	24.1	25.1	24.5	24.3	23.1087	22.2845
2014	8	5	24.6459	26.6038	24.1238	25.531	24.0188		23.1905	23.579	24.8		23.9	24.1	25	24.4	24.2	22.8869	22.088
2014	8	6	24.5191	26.4642	23.9964	25.4357	23.8911		23.0595	23.4449	24.7		23.7	23.9	24.8	24.2	24	22.7642	21.977
2014	8	7	24.793	26.5232	24.098	25.2587	23.9679		23.1494	23.5313	24.6		23.3	23.6	24.5	23.9	23.7	22.846	22.0438
2014	8	8	25.092	26.6117	24.2279	25.1602	24.0736		23.2687	23.648	24.5		23.1	23.4	24.4	23.8	23.6	22.9559	22.1359
2014	8	9	25.3545	26.6989	24.3503	25.0339	24.1765		23.3832	23.7608	24.4		22.9	23.3	24.2	23.6	23.4	23.0622	22.2259
2014	8	10	25.6076	26.7953	24.478	24.8558	24.2873		23.5048	23.8817	24.2		22.6	23	23.9	23.3	23.1	23.1758	22.3233
2014	8	11	25.6809	26.8151	24.5128	24.7855	24.3182		23.5387	23.9158	24.1		22.5	22.9	23.8	23.2	23	23.2091	22.3516
2014	8	12	26.0737	26.9969	24.7316	24.6449	24.5149		23.7508	24.1281	24		22.3	22.7	23.6	23	22.8	23.4075	22.524
2014	8	13	26.4146	27.1697	24.933	24.4251	24.7004		23.9487	24.3275	23.8		22	22.4	23.3	22.7	22.5	23.594	22.6871
2014	8	14	26.4297	27.1948	24.9589	24.4163	24.7325		23.9795	24.3609	23.8		22	22.4	23.3	22.7	22.5	23.6264	22.7174
2014	8	15	25.9083	26.9533	24.6782	24.3578	24.4909		23.715	24.0996	23.8		22	22.4	23.3	22.7	22.5	23.3857	22.5102
2014	8	16	25.3869	26.6883	24.379	24.4151	24.2282		23.4299	23.8165	23.8		22.1	22.5	23.4	22.8	22.6	23.125	22.2841
2014	8	17	24.8889	26.4132	24.0766	24.5163	23.9581		23.1389	23.5264	23.9		22.4	22.7	23.6	23	22.8	22.8579	22.0513
2014	8	18	24.6519	26.2484	23.9085	24.4498	23.8038		22.9749	23.362	23.9		22.3	22.6	23.5	22.9	22.7	22.7075	21.9187
2014	8	19	24.5469	26.1422	23.8111	24.3296	23.7111		22.8781	23.2643	23.7		22.1	22.4	23.3	22.7	22.5	22.619	21.8395
2014	8	20	24.7467	26.1862	23.8869	24.4628	23.7731		22.9483	23.3333	23.9		22.4	22.6	23.5	23	22.8	22.6851	21.8946
2014	8	21	24.7651	26.1526	23.8696	24.3459	23.7544		22.9302	23.3149	23.8		22.2	22.5	23.4	22.8	22.6	22.6702	21.88
2014	8	22	24.5905	26.0272	23.7457	24.2435	23.6414		22.81	23.1947	23.7		22	22.4	23.2	22.6	22.5	22.5609	21.7835
2014	8	23	24.3773	25.878	23.5965	24.2685	23.5049		22.665	23.0494	23.7		22.1	22.4	23.3	22.7	22.5	22.4285	21.6666
2014	8	24	24.1606	25.7211	23.4412	24.035	23.3616		22.5132	22.8972	23.5		21.7	22.1	23	22.4	22.2	22.2896	21.5438
2014	8	25	24.1084	25.64	23.3754	24.0668	23.2971		22.4471	22.8301	23.5		21.9	22.2	23	22.5	22.3	22.2299	21.4893
2014	8	26	23.7105	25.3895	23.115	23.9866	23.0591		22.1936	22.5761	23.4		21.8	22.1	22.9	22.4	22.2	21.9968	21.2841
2014	8	27	23.5887	25.2627	23.0021	24.0771	22.9501		22.0806	22.4616	23.5		22	22.2	23.1	22.5	22.4	21.8932	21.1907
2014	8	28	23.4122	25.1085	22.8585	24.1994	22.8134		21.938	22.3175	23.6		22.2	22.4	23.3	22.7	22.6	21.7622	21.0734
2014	8	29	23.2139	24.9409	22.7011	24.2226	22.6638		21.7817	22.1596	23.6		22.3	22.5	23.4	22.8	22.6	21.6184	20.9448
2014	8	30	22.9842	24.7545	22.5238	24.2015	22.4957		21.606	21.982	23.6		22.2	22.4	23.4	22.8	22.6	21.4565	20.8
2014	8	31	22.4301	24.4033	22.1597	24.1863	22.1595		21.2495	21.6237	23.6		22.2	22.4	23.3	22.7	22.6	21.1271	20.5093
2014	9	1	22.3024	24.2455	22.0252	24.0635	22.0246		21.1119	21.4829	23.5		22	22.3	23.2	22.6	22.4	20.9995	20.3929
2014	9	2	22.4339	24.2175	22.0398	24.1109	22.0232		21.1183	21.4859	23.5		22.1	22.3	23.3	22.7	22.5	21.0053	20.3925
2014	9	3	22.6863	24.2615	22.1331	24.2045	22.0946		21.2021	21.5669	23.6		22.3	22.5	23.4	22.8	22.7	21.0833	20.4557
2014	9	4	22.561	24.135	22.0246	24.2452	21.9894		21.0936	21.457	23.7		22.4	22.5	23.5	22.9	22.7	20.9843	20.3659
2014	9	5	22.7513	24.1638	22.0947	24.2514	22.0439		21.1574	21.5189	23.7		22.4	22.5	23.5	22.9	22.8	21.0447	20.4148
2014	9	6	22.6227	24.0473	21.9931	24.2376	21.9479		21.0575	21.4183	23.7		22.4	22.5	23.5	22.9	22.7	20.9543	20.3333
2014	9	7	22.7484	24.0549	22.0343	24.1733	21.9795		21.0951	21.4549	23.6		22.3	22.4	23.4	22.8	22.6	20.9912	20.3626
2014	9	8	23.2421	24.2532	22.2909	24.1702	22.2058		21.3417	21.7009	23.6		22.3	22.4	23.4	22.8	22.6	21.2222	20.5614
2014	9	9	23.3753	24.2968	22.3601	24.0692	22.2703		21.4111	21.7713	23.5		22.1	22.3	23.3	22.6	22.5	21.2903	20.6202
2014	9	10	23.5578	24.3713	22.4613	23.9455	22.3655		21.5126	21.8744	23.4		21.9	22.1	23.1	22.4	22.3	21.3887	20.7059
2014	9	11	23.4474	24.309	22.4016	23.9245	22.3191		21.4602	21.8245	23.4		21.9	22.1	23.1	22.4	22.3	21.3452	20.6689
2014	9	12	23.2931	24.2203	22.3123	23.8139	22.2459		21.3791	21.7457	23.3		21.8	21.9	22.9	22.3	22.2	21.2751	20.6086
2014	9	13	22.4582	23.7889	21.8312	23.7371	21.8215		20.9197	21.2891	23.2		21.7	21.8	22.8	22.2	22.1	20.8546	20.2432
2014	9	14	21.7257	23.3741	21.3822	23.7579	21.4185		20.4869	20.8571	23.2		21.7	21.9	22.9	22.2	22.1	20.4571	19.8959
2014	9	15	21.6451	23.2548	21.2834	23.5966	21.3225		20.3878	20.7568	23.1		21.5	21.7	22.7	22	21.9	20.3675	19.8145
2014	9	16	21.4654	23.0888	21.1307	23.5338	21.1786		20.2372	20.6051	23		21.4	21.6	22.6	21.9	21.8	20.2301	19.6917
2014	9	17	21.5243	23.0386	21.1127	23.5541	21.1544		20.2159	20.5824	23.1		21.5	21.7	22.7	22	21.9	20.2124	19.6727
2014	9	18	21.341	22.8767	20.9638	23.4366	21.0149		20.0696	20.4352	23		21.3	21.5	22.5	21.8	21.7	20.0792	19.5538
2014	9	19	21.4548	22.8591	20.982	23.3003	21.0241		20.0839	20.4483	22.8		21.2	21.4	22.3	21.7	21.6	20.0948	19.564
2014	9	20	21.5994	22.8666	21.0254	23.1782	21.0581		20.1239	20.4875	22.7		21	21.2	22.2	21.5	21.4	20.1346	19.5959
2014	9	21	21.6558	22.8408	21.0268	22.9623	21.0567		20.1248	20.4883	22.5		20.7	20.9	21.9	21.2	21.1	20.1386	19.5974
2014	9	22	22.3328	23.1277	21.3847	22.621	21.3757		20.4703	20.8337	22.2		20.2	20.5	21.4	20.7	20.7	20.4621	19.8773
2014	9	23	23.3178	23.5982	21.9407	22.1219	21.8789		21.011	21.3759	21.8		19.4	19.8	20.7	20.1	20	20.968	20.318
2014	9	24	24.1566	24.0378	22.444	21.819	22.3449		21.5068	21.8758	21.5		19	19.5	20.3	19.7	19.6	21.4345	20.7273
2014	9	25	24.6559	24.3415	22.7769	21.6149	22.6667		21.8432	22.2187	21.3		18.8	19.3	20.1	19.5	19.4	21.7552	21.0122
2014	9	26	25.2582	24.7115	23.1777	21.4688	23.0536		22.2476	22.6307	21.2		18.7	19.2	19.9	19.4	19.3	22.1399	21.3542
2014	9	27	25.4092	24.8767	23.3337	21.3793	23.2271		22.4191	22.8116	21.1		18.7	19.1	19.9	19.3	19.3	22.3102	21.5114
2014	9	28	25.615	25.0673	23.5171	21.2132	23.4258		22.6173	23.0194	20.9		18.6	19	19.7	19.2	19.1	22.5054	21.6906
2014	9	29	25.7547	25.2258	23.6613	20.9882	23.5906		22.7783	23.1904	20.7		18.3	18.8	19.5	19	18.9	22.6665	21.8406
2014	9	30	25.6937	25.2828	23.688	20.9069	23.6507		22.8261	23.2485	20.6		18.4	18.7	19.4	18.9	18.9	22.7229	21.8997
2014	10	1	25.1679	25.0996	23.4414	20.8959	23.4649		22.6094	23.0421	20.6		18.5	18.8	19.5	19	18.9	22.5342	21.7452
2014	10	2	24.6431	24.8881	23.1724	20.8341	23.2532		22.3675	22.8091	20.5		18.5	18.8	19.5	19	19	22.3209	21.5677
2014	10	3	24.2621	24.7212	22.9647	20.9307	23.0906		22.1811	22.63	20.6		18.8	19	19.8	19.2	19.2	22.1578	21.4322
2014	10	4	24.2658	24.7262	22.9617	21.0039	23.1066		22.1896	22.6443	20.7		19.1	19.2	19.9	19.4	19.4	22.1741	21.4516
2014	10	5	24.2362	24.7138	22.9397	20.9284	23.1053		22.1793	22.64	20.6		19	19.1	19.9	19.4	19.3	22.1731	21.4559
2014	10	6	23.5274	24.3633	22.5309	20.7827	22.7574		21.7958	22.2627	20.5		18.8	18.9	19.7	19.2	19.2	21.8264	21.1591
2014	10	7	22.8311	23.9886	22.1068	20.7601	22.3888		21.3934	21.8646	20.4		18.8	18.9	19.7	19.2	19.2	21.4606	20.8437
2014	10	8	22.7217	23.8769	21.9966	20.7497	22.2941		21.2896	21.763	20.4		18.9	19	19.8	19.2	19.2	21.3699	20.7655
2014	10	9	22.4635	23.6909	21.8028	20.8128	22.124		21.1048	21.5803	20.5		19.1	19.1	19.9	19.4	19.4	21.2039	20.6217
2014	10	10	22.1187	23.4552	21.5562	20.6462	21.9043		20.8678	21.3448	20.3		18.8	18.9	19.7	19.2	19.2	20.9892	20.4347
2014	10	11	21.694	23.1699	21.2581	20.517	21.6358		20.5795	21.0574	20.2		18.7	18.8	19.5	19	19	20.7264	20.2049
2014	10	12	21.0618	22.7696	20.8343	20.4082	21.2515		20.1681	20.6461	20.1		18.5	18.6	19.4	18.9	18.9	20.3488	19.8743
2014	10	13	20.7106	22.4882	20.5565	20.2119	20.9926		19.8944	20.371	19.9		18.3	18.4	19.2	18.6	18.7	20.0977	19.652
2014	10	14	20.4747	22.2571	20.341	20.0828	20.787		19.6795	20.1539	19.8		18.1	18.3	19	18.5	18.5	19.9003	19.4758
2014	10	15	20.0066	21.9096	19.9943	19.9982	20.4631		19.3375	19.8097	19.7		18.1	18.2	19	18.4	18.5	19.5852	19.1966
2014	10	16	20.0152	21.7869	19.9116	19.8994	20.3721		19.2484	19.717	19.6		18	18.1	18.9	18.3	18.4	19.5033	19.1195
2014	10	17	20.0661	21.6948	19.8619	19.8222	20.3121		19.1919	19.6574	19.6		17.9	18	18.8	18.3	18.3	19.4521	19.0693
2014	10	18	19.8165	21.4648	19.6509	19.8098	20.1097		18.9813	19.4442	19.5		18	18.1	18.9	18.3	18.4	19.2585	18.8957
2014	10	19	19.7045	21.3001	19.5169	19.8148	19.9754		18.8444	19.3045	19.5		18.1	18.1	18.9	18.4	18.4	19.133	18.781
2014	10	20	19.5546	21.1199	19.3647	19.8502	19.8251		18.6903	19.1476	19.6		18.2	18.2	19	18.5	18.5	18.9917	18.6526
2014	10	21	19.1434	20.812	19.066	19.8844	19.544		18.3951	18.8499	19.6		18.3	18.3	19.1	18.6	18.6	18.7197	18.4105
2014	10	22	18.6388	20.4483	18.7076	19.7617	19.2073		18.041	18.4927	19.5		18.2	18.1	19	18.4	18.5	18.3927	18.1198
2014	10	23	18.4517	20.229	18.5208	19.6062	19.0207		17.8505	18.2981	19.3		18	18	18.8	18.2	18.3	18.2164	17.9593
2014	10	24	18.0909	19.9253	18.2375	19.612	18.7479		17.567	18.0105	19.3		18	18	18.8	18.3	18.3	17.9541	17.7238
2014	10	25	17.4508	19.4777	17.792	19.4822	18.3286		17.1263	17.5656	19.2		17.9	17.8	18.7	18.1	18.2	17.5458	17.3608
2014	10	26	16.9794	19.0966	17.4305	19.2314	17.9801		16.764	17.198	19		17.5	17.5	18.3	17.8	17.8	17.2093	17.059
2014	10	27	16.3013	18.6047	16.9463	18.9788	17.5196		16.2822	16.7103	18.8		17.1	17.2	18	17.4	17.5	16.7616	16.6597
2014	10	28	15.7832	18.1756	16.5417	18.7666	17.1262		15.8748	16.2957	18.6		16.8	17	17.7	17.2	17.2	16.3818	16.3181
2014	10	29	15.512	17.86	16.2724	18.5568	16.8511		15.5963	16.0092	18.4		16.6	16.7	17.4	16.9	17	16.1207	16.079
2014	10	30	15.2648	17.5588	16.0201	18.3522	16.5911		15.3342	15.739	18.2		16.3	16.5	17.2	16.7	16.8	15.8748	15.853
2014	10	31	15.1416	17.3222	15.8417	18.0748	16.3975		15.1437	15.5403	17.9		16	16.2	16.9	16.4	16.4	15.6952	15.6847
2014	11	1	14.8487	17.0098	15.5743	17.8676	16.1257		14.8681	15.2571	17.7		15.8	16	16.6	16.1	16.2	15.4371	15.4484
2014	11	2	14.5872	16.7134	15.3257	17.7904	15.8705		14.6108	14.9919	17.6		15.8	15.9	16.6	16.1	16.2	15.1958	15.2266
2014	11	3	14.5554	16.5324	15.2095	17.7338	15.7338		14.4811	14.8543	17.6		15.8	15.9	16.6	16.1	16.2	15.0727	15.1077
2014	11	4	14.7694	16.4841	15.2418	17.7974	15.7321		14.496	14.8616	17.6		16	16.1	16.8	16.3	16.4	15.0839	15.1062
2014	11	5	14.7337	16.3327	15.148	17.7309	15.6222		14.3921	14.7514	17.6		16	16.1	16.7	16.3	16.4	14.9861	15.0111
2014	11	6	14.9558	16.3173	15.2066	17.6348	15.6506		14.4363	14.7897	17.5		16	16	16.7	16.2	16.3	15.0258	15.0363
2014	11	7	15.2107	16.3366	15.2974	17.5372	15.712		14.5141	14.8626	17.4		15.9	15.9	16.6	16.1	16.2	15.0975	15.0905
2014	11	8	15.2364	16.261	15.2712	17.2428	15.6732		14.4818	14.8267	17.1		15.5	15.5	16.2	15.7	15.8	15.0682	15.0582
2014	11	9	14.9994	16.0629	15.1003	16.9458	15.5073		14.3112	14.6533	16.8		15.1	15.2	15.8	15.4	15.5	14.9114	14.9157
2014	11	10	14.8672	15.9125	14.9847	16.7193	15.3903		14.1936	14.5327	16.6		14.8	14.9	15.5	15.1	15.2	14.8034	14.8155
2014	11	11	14.1911	15.4937	14.5599	16.4476	14.9973		13.7782	14.1148	16.4		14.5	14.6	15.2	14.8	14.9	14.4198	14.4757
2014	11	12	13.4044	14.9982	14.055	16.2682	14.528		13.2826	13.6157	16.2		14.3	14.5	15	14.6	14.7	13.961	14.0691
2014	11	13	12.41	14.3751	13.4133	16.1286	13.9308		12.6518	12.98	16.1		14.2	14.4	14.9	14.5	14.6	13.3757	13.5509
2014	11	14	11.5667	13.7954	12.8341	15.9901	13.382		12.0767	12.3981	15.9		14.1	14.2	14.7	14.4	14.5	12.8404	13.0739
2014	11	15	11.0884	13.3735	12.4461	15.8828	12.9985		11.6826	11.9954	15.8		14.1	14.2	14.7	14.4	14.5	12.4713	12.7399
2014	11	16	11.0523	13.1646	12.3062	15.8755	12.8347		11.5266	11.8298	15.8		14.2	14.3	14.7	14.4	14.5	12.322	12.5966
2014	11	17	11.46	13.1884	12.4296	15.79	12.9085		11.6256	11.9195	15.7		14.2	14.2	14.7	14.4	14.5	12.4094	12.6597
2014	11	18	11.8065	13.2125	12.5421	15.6447	12.9789		11.7181	12.0042	15.6		14	14.1	14.5	14.3	14.4	12.4919	12.7203
2014	11	19	11.9195	13.1467	12.5414	15.6314	12.9536		11.7047	11.9847	15.6		14.1	14.1	14.6	14.3	14.4	12.4777	12.6984
2014	11	20	11.9	13.0292	12.4755	15.5236	12.8732		11.6304	11.9051	15.4		14	14	14.5	14.2	14.4	12.4076	12.6289
2014	11	21	11.8045	12.8814	12.3712	15.4071	12.7602		11.5201	11.7901	15.3		13.9	13.9	14.4	14.1	14.3	12.3046	12.5312
2014	11	22	11.5461	12.6565	12.1763	15.0585	12.5672		11.323	11.5886	15		13.4	13.5	13.9	13.7	13.8	12.1213	12.3641
2014	11	23	11.1657	12.3678	11.9088	14.9751	12.3087		11.0555	11.3167	14.9		13.4	13.5	13.9	13.6	13.8	11.8727	12.1399
2014	11	24	10.9352	12.1449	11.7196	14.7172	12.1184		10.8623	11.1185	14.7		13.1	13.2	13.6	13.3	13.4	11.6925	11.9748
2014	11	25	10.806	11.9707	11.5865	14.6309	11.9779		10.723	10.9741	14.6		13.1	13.1	13.5	13.3	13.4	11.562	11.8528
2014	11	26	10.6922	11.8071	11.4642	14.5745	11.8475		10.5944	10.8404	14.5		13.1	13.1	13.5	13.3	13.4	11.4414	11.7397
2014	11	27	10.4974	11.6068	11.298	14.4276	11.6787		10.4239	10.6651	14.4		13	13	13.4	13.1	13.3	11.2822	11.5932
2014	11	28	10.0998	11.306	11.0163	14.2814	11.4063		10.1419	10.3783	14.3		12.8	12.8	13.2	13	13.2	11.0196	11.3568
2014	11	29	10.2429	11.2639	11.0347	13.9131	11.4003		10.1479	10.3788	13.9		12.3	12.4	12.7	12.5	12.7	11.0233	11.3514
2014	11	30	10.3916	11.2391	11.0671	13.7475	11.4099		10.1694	10.3953	13.8		12.1	12.2	12.6	12.4	12.5	11.0417	11.3598
2014	12	1	10.8299	11.3711	11.2738	13.6006	11.5783		10.3605	10.5821	13.6		12	12.1	12.4	12.3	12.4	11.218	11.5064
2014	12	2	11.4755	11.6302	11.616	13.4037	11.8735		10.6857	10.9042	13.4		11.8	11.9	12.2	12.1	12.2	11.5194	11.7636
2014	12	3	11.7014	11.7129	11.7423	13.1957	11.9828		10.807	11.0246	13.2		11.6	11.7	12	11.8	12	11.6336	11.8602
2014	12	4	11.9014	11.7941	11.8607	13.2869	12.0883		10.9224	11.14	13.3		11.9	11.9	12.2	12.1	12.2	11.7431	11.9535
2014	12	5	11.9746	11.8219	11.9124	13.2342	12.1367		10.9751	11.1934	13.2		12	11.9	12.2	12.1	12.3	11.7949	11.9976
2014	12	6	11.8308	11.7457	11.8416	13.2457	12.077		10.9103	11.1299	13.2		12.1	12	12.3	12.2	12.4	11.7383	11.9479
2014	12	7	11.6099	11.6253	11.721	13.2211	11.9718		10.7969	11.0176	13.2		12.1	12	12.4	12.2	12.4	11.6364	11.8586
2014	12	8	11.5311	11.5666	11.6733	13.0511	11.9301		10.7526	10.9739	13.1		11.9	11.9	12.2	12	12.2	11.5981	11.8243
2014	12	9	11.1492	11.356	11.4511	12.9558	11.732		10.5399	10.762	13		11.8	11.8	12.1	12	12.1	11.4037	11.6541
2014	12	10	10.7852	11.1397	11.2273	12.8558	11.5294		10.3236	10.5457	12.9		11.8	11.7	12	11.9	12	11.2054	11.4796
2014	12	11	10.3665	10.8839	10.9626	12.5806	11.2873		10.0662	10.2874	12.6		11.4	11.4	11.6	11.5	11.7	10.9681	11.2705
2014	12	12	9.66646	10.4751	10.5277	12.2619	10.8898		9.64262	9.86251	12.3		10.9	11	11.2	11.1	11.3	10.5764	10.926
2014	12	13	8.99651	10.0568	10.0919	12.0641	10.4854		9.21457	9.43153	12.1		10.7	10.8	11	10.9	11.1	10.1791	10.575
2014	12	14	8.33282	9.62047	9.64444	11.9463	10.0653		8.77211	8.98474	12		10.6	10.7	10.9	10.8	11	9.76719	10.2097
2014	12	15	8.09872	9.37743	9.42763	11.6241	9.84624		8.54893	8.75553	11.7		10.2	10.3	10.5	10.4	10.6	9.55711	10.0185
2014	12	16	8.14749	9.2745	9.37299	11.4528	9.77128		8.4816	8.6817	11.5		10	10.1	10.3	10.3	10.4	9.49105	9.95224
2014	12	17	8.63251	9.39929	9.57629	11.4633	9.92875		8.66407	8.85774	11.5		10.2	10.3	10.4	10.4	10.5	9.65657	10.088
2014	12	18	9.14736	9.56797	9.81929	11.4378	10.1276		8.88841	9.0771	11.5		10.3	10.3	10.4	10.4	10.6	9.86204	10.2602
2014	12	19	9.44113	9.65536	9.95799	11.3068	10.2393		9.01582	9.20122	11.4		10.2	10.2	10.3	10.3	10.5	9.979	10.3571
2014	12	20	9.95085	9.86619	10.2313	11.2182	10.475		9.27522	9.45809	11.3		10.1	10.1	10.2	10.3	10.4	10.2189	10.5622
2014	12	21	10.091	9.91852	10.3123	11.1177	10.5443		9.3525	9.53455	11.2		10.1	10.1	10.2	10.2	10.4	10.2913	10.6231
2014	12	22	10.3957	10.0593	10.4908	11.0928	10.7027		9.52481	9.70641	11.1		10.1	10.1	10.2	10.2	10.4	10.4521	10.7616
2014	12	23	10.0727	9.90288	10.3216	11.1248	10.5536		9.36395	9.54642	11.2		10.3	10.2	10.3	10.4	10.5	10.305	10.6333
2014	12	24	10.0535	9.88288	10.3131	11.1344	10.5453		9.35619	9.53861	11.2		10.4	10.3	10.4	10.4	10.6	10.2991	10.627
2014	12	25	10.1977	9.94365	10.3965	10.9098	10.6193		9.43695	9.61921	11		10.1	10	10.1	10.1	10.3	10.375	10.6921
2014	12	26	10.5893	10.1335	10.6245	10.8719	10.8241		9.65806	9.84038	10.9		10.1	10	10.1	10.1	10.3	10.5811	10.871
2014	12	27	10.6907	10.1963	10.6993	11.0031	10.8958		9.73368	9.91725	11		10.4	10.3	10.3	10.4	10.6	10.6533	10.9345
2014	12	28	10.926	10.3285	10.8513	11.0288	11.0374		9.8842	10.0691	11		10.5	10.3	10.4	10.5	10.7	10.795	11.0588
2014	12	29	10.6262	10.2045	10.7049	11.0376	10.9142		9.74816	9.93545	11		10.5	10.4	10.4	10.5	10.7	10.6717	10.9533
2014	12	30	10.2075	10.0073	10.4789	10.8111	10.7169		9.53356	9.72249	10.8		10.2	10.1	10.1	10.2	10.4	10.475	10.783
2014	12	31	10.4747	10.1311	10.628	10.6498	10.8507		9.67793	9.86692	10.7		9.9	9.9	9.9	10	10.2	10.6096	10.8999
2015	1	1	10.7972	10.2941	10.8172	10.493	11.0227		9.86232	10.0519	10.5		9.7	9.7	9.7	9.8	10	10.7817	11.0502
2015	1	2	11.0777	10.4494	10.9919	10.4781	11.1846		10.0344	10.2254	10.5		9.8	9.7	9.7	9.9	10	10.943	11.1919
2015	1	3	10.4808	10.1812	10.6756	10.566	10.9099		9.73453	9.9281	10.6		10	9.9	9.9	10.1	10.2	10.6677	10.9545
2015	1	4	9.97418	9.9307	10.3896	10.5654	10.6561		9.46009	9.65466	10.6		10	9.9	9.9	10.1	10.3	10.4145	10.7347
2015	1	5	9.73448	9.79129	10.2392	10.678	10.5185		9.31335	9.50741	10.6		10.3	10.1	10.1	10.3	10.5	10.2784	10.6153
2015	1	6	9.72654	9.75834	10.2146	10.6105	10.4911		9.28643	9.47917	10.6		10.2	10.1	10.1	10.2	10.4	10.2526	10.5911
2015	1	7	9.41599	9.57786	10.0202	10.4299	10.3118		9.09583	9.28743	10.4		9.9	9.8	9.8	10	10.1	10.0752	10.435
2015	1	8	9.06722	9.36789	9.79664	10.0947	10.1033		8.87526	9.06498	10.1		9.4	9.4	9.3	9.5	9.6	9.86925	10.2533
2015	1	9	8.96886	9.27046	9.7073	9.82575	10.0118		8.78221	8.969	9.9		9	9	8.9	9.1	9.3	9.78057	10.1726
2015	1	10	8.81176	9.14399	9.5854	9.60953	9.89037		8.65737	8.84105	9.7		8.7	8.8	8.7	8.9	9	9.66218	10.0659
2015	1	11	8.63924	9.0075	9.45362	9.44312	9.75894		8.5223	8.70255	9.5		8.5	8.6	8.5	8.7	8.8	9.53396	9.95028
2015	1	12	8.30387	8.78763	9.22794	9.57112	9.54226		8.29596	8.47253	9.6		8.8	8.9	8.7	9	9.1	9.32084	9.76037
2015	1	13	8.2735	8.70927	9.16906	9.71012	9.47194		8.22878	8.4007	9.7		9.1	9.1	9	9.2	9.4	9.25435	9.69723
2015	1	14	8.06216	8.54548	9.01131	9.77948	9.31345		8.06646	8.23387	9.8		9.3	9.3	9.1	9.4	9.5	9.09972	9.55742
2015	1	15	7.84124	8.37322	8.84594	9.89646	9.14668		7.89594	8.05845	9.9		9.5	9.5	9.3	9.6	9.7	8.93707	9.41018
2015	1	16	8.43756	8.60133	9.14232	10.0292	9.39122		8.16967	8.32621	10		9.8	9.7	9.5	9.8	10	9.18528	9.61995
2015	1	17	9.28219	8.98268	9.60322	10.2605	9.78906		8.60576	8.75769	10.2		10.2	10	9.9	10.2	10.3	9.58504	9.96338
2015	1	18	10.0006	9.33995	10.0212	10.516	10.1569		9.0055	9.15503	10.4		10.6	10.4	10.3	10.6	10.7	9.95286	10.2815
2015	1	19	10.3009	9.52044	10.2234	10.7189	10.3388		9.20137	9.35055	10.6		11	10.6	10.6	10.9	11	10.1333	10.4386
2015	1	20	10.5923	9.70683	10.4269	10.9404	10.5244		9.39996	9.5495	10.8		11.3	10.9	10.9	11.2	11.3	10.3168	10.5992
2015	1	21	10.5203	9.72261	10.4295	10.9914	10.5328		9.40621	9.55701	10.8		11.3	11	11	11.2	11.4	10.3227	10.606
2015	1	22	10.7333	9.8726	10.5872	11.2634	10.6787		9.56126	9.71283	11.1		11.7	11.3	11.4	11.6	11.7	10.466	10.7322
2015	1	23	10.9053	10.008	10.7247	11.6302	10.8081		9.69765	9.8504	11.4		12.3	11.8	11.9	12.1	12.2	10.5923	10.8441
2015	1	24	11.2438	10.2293	10.9582	11.6966	11.0244		9.92712	10.0812	11.5		12.3	11.8	11.9	12.1	12.3	10.8048	11.0315
2015	1	25	11.1142	10.2293	10.9325	11.6025	11.0113		9.9081	10.0645	11.4		12	11.6	11.7	11.9	12	10.7878	11.0199
2015	1	26	10.5668	10.0126	10.6608	11.4912	10.7763		9.65065	9.80915	11.3		11.7	11.4	11.5	11.6	11.8	10.5496	10.8153
2015	1	27	9.89303	9.70684	10.2965	11.3932	10.4526		9.30026	9.45949	11.2		11.4	11.2	11.3	11.4	11.6	10.2239	10.533
2015	1	28	9.92641	9.72111	10.3111	11.2613	10.4607		9.311	9.46861	11.1		11.1	11	11.1	11.2	11.3	10.231	10.5382
2015	1	29	9.94161	9.72846	10.3174	11.2896	10.4613		9.31368	9.46964	11.1		11.2	11	11.1	11.2	11.4	10.2305	10.5367
2015	1	30	9.82561	9.67209	10.2506	11.3969	10.3961		9.24563	9.39995	11.2		11.3	11.2	11.2	11.4	11.5	10.1643	10.4781
2015	1	31	9.92136	9.71607	10.3009	11.3086	10.4344		9.28973	9.44186	11.1		11.1	11	11.1	11.2	11.3	10.2017	10.5091
2015	2	1	9.82875	9.67169	10.2483	11.1755	10.3812		9.23496	9.38516	11		10.9	10.8	10.8	11	11.1	10.1475	10.4607
2015	2	2	9.88072	9.69541	10.2755	11.2713	10.3982		9.25637	9.40422	11.1		11	11	11	11.1	11.2	10.1635	10.473
2015	2	3	9.66353	9.58889	10.1523	11.4712	10.2809		9.13298	9.27873	11.3		11.4	11.2	11.2	11.4	11.5	10.0454	10.3687
2015	2	4	9.5173	9.50895	10.0632	11.6953	10.1919		9.04109	9.18407	11.5		11.7	11.5	11.6	11.8	11.9	9.95588	10.2886
2015	2	5	9.33053	9.40409	9.94772	11.6848	10.0778		8.92292	9.06275	11.5		11.6	11.5	11.5	11.7	11.8	9.84164	10.1865
2015	2	6	9.2435	9.3424	9.88473	11.6282	10.0087		8.8542	8.99031	11.4		11.5	11.4	11.4	11.6	11.7	9.7727	10.1233
2015	2	7	9.45912	9.42889	9.99295	11.6506	10.0919		8.95006	9.08196	11.4		11.5	11.4	11.4	11.6	11.7	9.85587	10.1921
2015	2	8	9.6144	9.49672	10.0758	11.8015	10.1544		9.02274	9.15098	11.6		11.7	11.6	11.6	11.8	11.9	9.91794	10.2432
2015	2	9	9.83395	9.60413	10.2012	11.8773	10.2565		9.1373	9.26218	11.6		11.8	11.7	11.7	11.9	12	10.019	10.3287
2015	2	10	10.0847	9.7368	10.3517	11.897	10.3829		9.27726	9.39924	11.7		11.8	11.7	11.7	11.9	12	10.144	10.4355
2015	2	11	10.2762	9.85057	10.4763	11.856	10.4884		9.39348	9.51315	11.6		11.7	11.6	11.6	11.8	11.9	10.2474	10.5242
2015	2	12	10.877	10.1738	10.838	11.8507	10.8075		9.73932	9.85676	11.6		11.6	11.6	11.6	11.8	11.8	10.5637	10.7985
2015	2	13	11.44	10.5019	11.1956	11.9147	11.1281		10.0842	10.2008	11.7		11.7	11.6	11.7	11.8	11.9	10.8802	11.0747
2015	2	14	12.0526	10.8746	11.5953	11.9678	11.4912		10.4727	10.5896	11.7		11.8	11.7	11.7	11.9	12	11.238	11.3882
2015	2	15	12.251	11.063	11.7741	12.0094	11.6618		10.651	10.7698	11.8		11.8	11.7	11.8	11.9	12	11.4023	11.5349
2015	2	16	12.3009	11.1796	11.8682	12.0809	11.7576		10.7482	10.8693	11.8		11.9	11.8	11.8	12	12.1	11.4916	11.6168
2015	2	17	12.7343	11.4813	12.1752	12.1149	12.0431		11.0501	11.1731	11.9		11.9	11.8	11.9	12	12.1	11.7704	11.8633
2015	2	18	12.8804	11.6526	12.3265	12.064	12.1924		11.2038	11.3297	11.8		11.8	11.8	11.8	11.9	12	11.9124	11.9919
2015	2	19	13.2853	11.9508	12.6227	11.9527	12.4714		11.497	11.6256	11.7		11.6	11.6	11.6	11.7	11.8	12.1837	12.233
2015	2	20	13.5361	12.1824	12.8375	11.9909	12.68		11.7132	11.8453	11.8		11.6	11.6	11.6	11.8	11.9	12.3841	12.4133
2015	2	21	13.9698	12.507	13.1568	12.2155	12.983		12.0305	12.1662	12		12	11.9	12	12.1	12.2	12.6784	12.6755
2015	2	22	14.0982	12.6906	13.3091	12.3855	13.1392		12.1884	12.3285	12.1		12.3	12.2	12.2	12.4	12.4	12.8255	12.8106
2015	2	23	13.9188	12.7183	13.2827	12.6436	13.1352		12.1736	12.3184	12.4		12.7	12.5	12.6	12.7	12.8	12.8127	12.8064
2015	2	24	13.8235	12.7717	13.2911	12.8657	13.1588		12.1902	12.3387	12.6		13	12.8	12.9	13	13.1	12.8281	12.8259
2015	2	25	13.8098	12.8541	13.3367	13.0475	13.2133		12.2412	12.3926	12.7		13.2	13	13.1	13.2	13.3	12.8748	12.8719
2015	2	26	13.7592	12.9114	13.3559	13.2287	13.2424		12.2656	12.4197	12.9		13.4	13.2	13.3	13.5	13.5	12.8965	12.8958
2015	2	27	13.7492	12.9808	13.3921	13.5184	13.2848		12.3053	12.4614	13.2		13.8	13.6	13.7	13.8	13.9	12.9318	12.9309
2015	2	28	13.9071	13.1276	13.5196	13.7888	13.4073		12.432	12.5897	13.4		14.2	13.9	14	14.2	14.2	13.0474	13.0354
2015	3	1	13.5617	13.0274	13.363	14.0432	13.2759		12.2848	12.4445	13.6		14.5	14.2	14.4	14.5	14.5	12.9093	12.9194
2015	3	2	13.4222	13.0098	13.3089	14.2043	13.2316		12.2338	12.3941	13.8		14.7	14.3	14.5	14.6	14.7	12.8593	12.8785
2015	3	3	13.355	13.0189	13.2896	14.4498	13.2158		12.2148	12.375	14		14.9	14.6	14.8	14.9	15	12.8383	12.8622
2015	3	4	13.4035	13.0797	13.3327	14.6009	13.2541		12.2549	12.4144	14.2		15	14.7	15	15	15.1	12.8716	12.8926
2015	3	5	13.2215	13.0265	13.2456	14.7128	13.1755		12.1693	12.3281	14.3		15.1	14.8	15	15.1	15.1	12.7883	12.8214
2015	3	6	13.2457	13.0656	13.2689	14.6743	13.193		12.1885	12.3459	14.2		14.9	14.6	14.9	14.9	15	12.8015	12.8333
2015	3	7	13.2973	13.1178	13.3082	14.5728	13.2242		12.2229	12.3786	14.2		14.5	14.4	14.6	14.7	14.7	12.8285	12.8571
2015	3	8	13.6938	13.3414	13.5448	14.4952	13.4315		12.4473	12.6009	14.1		14.3	14.2	14.4	14.5	14.5	13.0314	13.0337
2015	3	9	13.9653	13.5184	13.7224	14.4921	13.589		12.6167	12.7691	14.1		14.2	14.2	14.4	14.4	14.4	13.1839	13.1673
2015	3	10	14.3354	13.7527	13.9626	14.5253	13.8044		12.8475	12.9991	14.1		14.2	14.2	14.4	14.4	14.4	13.3936	13.3513
2015	3	11	14.3244	13.8107	13.9956	14.518	13.8371		12.8802	13.0318	14.1		14.1	14.2	14.3	14.4	14.4	13.4205	13.3769
2015	3	12	14.6867	14.0486	14.2368	14.5991	14.0548		13.1129	13.2641	14.2		14.2	14.2	14.4	14.4	14.5	13.6322	13.563
2015	3	13	14.651	14.1008	14.2603	14.6042	14.0804		13.1372	13.2889	14.2		14.2	14.2	14.4	14.4	14.4	13.6516	13.5826
2015	3	14	14.7066	14.1919	14.3306	14.5238	14.1466		13.2059	13.3576	14.2		14	14	14.2	14.3	14.3	13.7117	13.6372
2015	3	15	14.5834	14.1926	14.2977	14.3936	14.12		13.1748	13.3266	14		13.7	13.8	14	14	14	13.6794	13.6112
2015	3	16	14.3357	14.1225	14.1871	14.4663	14.022		13.0675	13.2191	14.1		13.8	13.9	14.1	14.1	14.1	13.5761	13.5229
2015	3	17	14.024	14.0071	14.03	14.5085	13.8791		12.9136	13.064	14.2		13.9	14	14.1	14.2	14.2	13.4288	13.3953
2015	3	18	14.2967	14.1656	14.1936	14.5794	14.0194		13.0666	13.2145	14.2		14	14.1	14.2	14.3	14.3	13.5649	13.5133
2015	3	19	14.737	14.4171	14.4608	14.6426	14.2541		13.3206	13.4664	14.3		14.1	14.1	14.3	14.3	14.3	13.7949	13.7135
2015	3	20	15.0511	14.6227	14.669	14.734	14.4397		13.52	13.6646	14.4		14.2	14.2	14.4	14.4	14.5	13.9751	13.8713
2015	3	21	15.1728	14.7429	14.7753	14.9135	14.5364		13.6225	13.7667	14.5		14.5	14.5	14.7	14.7	14.7	14.0661	13.9522
2015	3	22	15.1104	14.7731	14.7777	14.8955	14.5405		13.625	13.7689	14.5		14.4	14.4	14.6	14.6	14.6	14.0645	13.9527
2015	3	23	15.234	14.8887	14.8804	14.9303	14.633		13.7234	13.8666	14.5		14.4	14.4	14.6	14.7	14.6	14.1515	14.0297
2015	3	24	15.5977	15.1245	15.1206	14.8774	14.8486		13.9545	14.0969	14.5		14.3	14.3	14.5	14.5	14.5	14.3613	14.2138
2015	3	25	15.7111	15.248	15.2271	14.8745	14.9475		14.0584	14.2008	14.5		14.2	14.3	14.5	14.5	14.5	14.454	14.2968
2015	3	26	16.322	15.6176	15.6159	14.9746	15.2989		14.4344	14.5765	14.6		14.4	14.4	14.6	14.7	14.6	14.7987	14.599
2015	3	27	16.4682	15.7781	15.756	15.0364	15.4329		14.5737	14.7172	14.7		14.5	14.5	14.7	14.7	14.7	14.9253	14.7129
2015	3	28	16.8238	16.042	16.0142	14.9802	15.6726		14.8269	14.9716	14.6		14.3	14.4	14.5	14.6	14.6	15.1575	14.9188
2015	3	29	16.9601	16.2059	16.1536	15.0176	15.8085		14.967	15.1137	14.6		14.3	14.4	14.6	14.7	14.6	15.2854	15.0347
2015	3	30	17.0186	16.33	16.2471	14.9805	15.9034		15.0627	15.2117	14.6		14.2	14.4	14.5	14.6	14.5	15.3723	15.115
2015	3	31	17.0397	16.4312	16.3154	15.0101	15.9752		15.1338	15.2848	14.6		14.3	14.4	14.5	14.6	14.6	15.4364	15.1751
2015	4	1	17.004	16.4986	16.3466	15.0616	16.0128		15.1686	15.3214	14.7		14.3	14.5	14.6	14.7	14.6	15.4665	15.2056
2015	4	2	16.8421	16.4961	16.3003	15.0023	15.9795		15.1277	15.282	14.6		14.2	14.4	14.5	14.6	14.5	15.4263	15.1744
2015	4	3	16.7868	16.534	16.3052	15.1553	15.9894		15.1345	15.2896	14.8		14.5	14.6	14.7	14.8	14.7	15.4298	15.1804
2015	4	4	16.8922	16.6447	16.3964	15.461	16.0749		15.2236	15.379	15		15	15	15.1	15.2	15.2	15.5091	15.252
2015	4	5	16.8714	16.6933	16.4165	15.6185	16.097		15.2442	15.4	15.2		15.2	15.2	15.3	15.4	15.4	15.5251	15.2684
2015	4	6	16.7892	16.7067	16.3984	15.7222	16.0836		15.2273	15.3833	15.3		15.3	15.3	15.4	15.6	15.5	15.5061	15.2541
2015	4	7	16.6312	16.6755	16.3322	15.6368	16.0257		15.1631	15.3189	15.2		15.1	15.2	15.3	15.4	15.3	15.4429	15.2009
2015	4	8	16.4643	16.6303	16.2542	15.7681	15.955		15.0862	15.2412	15.3		15.2	15.3	15.4	15.5	15.5	15.3676	15.1363
2015	4	9	16.2579	16.5564	16.1475	15.9076	15.8563		14.9803	15.1339	15.5		15.4	15.5	15.6	15.7	15.6	15.2649	15.0473
2015	4	10	16.2803	16.5854	16.1637	15.916	15.865		14.9914	15.1428	15.5		15.4	15.4	15.6	15.7	15.6	15.27	15.0513
2015	4	11	15.9805	16.4553	15.998	15.937	15.7108		14.827	14.9765	15.5		15.3	15.4	15.6	15.7	15.6	15.1127	14.9138
2015	4	12	15.8269	16.3842	15.9062	15.9793	15.6195		14.732	14.8786	15.5		15.4	15.5	15.6	15.7	15.6	15.0189	14.8306
2015	4	13	16.1977	16.5664	16.1084	16.0616	15.7893		14.9195	15.0623	15.6		15.4	15.6	15.7	15.8	15.7	15.1863	14.9741
2015	4	14	16.2894	16.6266	16.1654	16.1608	15.8326		14.969	15.109	15.7		15.6	15.7	15.8	15.9	15.8	15.2266	15.008
2015	4	15	16.5747	16.7859	16.3352	16.1939	15.9774		15.1277	15.265	15.7		15.5	15.7	15.8	15.9	15.8	15.3683	15.1302
2015	4	16	16.8515	16.9521	16.5089	16.3349	16.1281		15.2917	15.4269	15.9		15.7	15.9	16	16.1	16	15.5154	15.2577
2015	4	17	17.4321	17.2782	16.8626	16.5366	16.4419		15.6305	15.7639	16		16	16.1	16.2	16.4	16.2	15.8248	15.5271
2015	4	18	18.0755	17.657	17.268	16.7475	16.8072		16.0223	16.1551	16.2		16.3	16.4	16.5	16.6	16.5	16.1844	15.8417
2015	4	19	18.2632	17.833	17.4311	17.1754	16.9612		16.1837	16.3178	16.6		17	16.9	17.1	17.2	17.1	16.332	15.9734
2015	4	20	18.0617	17.8182	17.3735	17.5366	16.9189		16.1329	16.2688	16.9		17.5	17.4	17.6	17.7	17.6	16.2834	15.9347
2015	4	21	17.6892	17.7043	17.2071	17.7158	16.7765		15.9755	16.1127	17.1		17.6	17.5	17.8	17.9	17.7	16.1354	15.8088
2015	4	22	17.4784	17.65	17.1165	17.7	16.6976		15.8886	16.0258	17.1		17.4	17.4	17.7	17.7	17.6	16.0519	15.7378
2015	4	23	17.2759	17.5876	17.0215	17.8268	16.6121		15.7959	15.9325	17.2		17.5	17.5	17.8	17.8	17.7	15.9624	15.6607
2015	4	24	17.2053	17.5796	16.9936	18.0108	16.5841		15.7663	15.9016	17.4		17.7	17.7	18	18	17.9	15.9308	15.6334
2015	4	25	17.631	17.8126	17.2444	18.21	16.8042		16.0048	16.1381	17.6		18	17.9	18.2	18.2	18.1	16.1472	15.8214
2015	4	26	18.0012	18.0346	17.4768	18.2139	17.0113		16.2276	16.3598	17.6		17.8	17.9	18.1	18.1	18	16.3499	15.9985
2015	4	27	18.6272	18.3961	17.8641	18.3115	17.3598		16.6016	16.7331	17.7		17.9	17.9	18.2	18.2	18.1	16.6931	16.2987
2015	4	28	19.1941	18.7508	18.2345	18.418	17.6985		16.9624	17.0948	17.8		17.9	18	18.3	18.3	18.2	17.0254	16.5909
2015	4	29	19.3699	18.9302	18.3959	18.5718	17.8548		17.1244	17.2591	17.9		18.1	18.2	18.5	18.4	18.3	17.1745	16.7251
2015	4	30	19.4341	19.055	18.4933	18.6416	17.9545		17.225	17.3623	18		18.1	18.2	18.5	18.5	18.3	17.2671	16.8103
2015	5	1	19.3425	19.0985	18.4983	18.6514	17.971		17.2362	17.376	18		18	18.1	18.4	18.4	18.3	17.2766	16.8233
2015	5	2	19.2601	19.1362	18.5	18.6371	17.9827		17.243	17.385	18		17.9	18.1	18.4	18.3	18.2	17.2818	16.8318
2015	5	3	19.3878	19.2688	18.6137	18.4249	18.0927		17.3566	17.5001	17.9		17.4	17.7	18	17.9	17.8	17.3856	16.9256
2015	5	4	20.0185	19.6504	19.013	18.2353	18.4583		17.7457	17.8904	17.7		17	17.4	17.6	17.6	17.4	17.7444	17.2414
2015	5	5	20.2613	19.8614	19.208	18.1222	18.6459		17.9407	18.088	17.6		16.8	17.2	17.4	17.4	17.2	17.9245	17.4033
2015	5	6	20.5871	20.1168	19.452	18.1089	18.8786		18.1836	18.3339	17.6		16.8	17.2	17.4	17.4	17.2	18.1493	17.6042
2015	5	7	20.2801	20.0659	19.3411	18.0139	18.7957		18.0854	18.2396	17.5		16.6	17	17.2	17.2	17	18.0587	17.5314
2015	5	8	19.9694	19.9928	19.2121	18.1063	18.6925		17.9672	18.1243	17.6		16.8	17.2	17.4	17.4	17.2	17.9488	17.4406
2015	5	9	19.6102	19.877	19.0414	18.1574	18.5478		17.8063	17.9652	17.6		16.9	17.2	17.4	17.4	17.2	17.7984	17.3133
2015	5	10	19.7551	19.9912	19.1425	18.2386	18.6418		17.9048	18.0641	17.7		17	17.4	17.5	17.6	17.4	17.8872	17.3929
2015	5	11	20.0484	20.182	19.331	18.2876	18.8143		18.0878	18.2475	17.7		17	17.4	17.6	17.6	17.4	18.0544	17.5408
2015	5	12	20.0839	20.2543	19.3804	18.3321	18.8644		18.1379	18.2986	17.8		17.1	17.5	17.6	17.7	17.5	18.0989	17.5824
2015	5	13	19.7981	20.1654	19.246	18.6336	18.7495		18.0104	18.1722	18.1		17.6	17.9	18.1	18.1	17.9	17.979	17.4808
2015	5	14	19.9345	20.2698	19.3398	18.8997	18.8351		18.1009	18.2625	18.3		18	18.2	18.4	18.5	18.3	18.06	17.553
2015	5	15	19.9169	20.3012	19.3492	19.1459	18.8458		18.1103	18.2721	18.5		18.4	18.5	18.8	18.8	18.6	18.0662	17.5602
2015	5	16	20.1872	20.4716	19.5199	19.2458	18.9998		18.2747	18.4362	18.6		18.5	18.6	18.9	18.9	18.7	18.2157	17.6919
2015	5	17	20.4698	20.6569	19.7047	19.348	19.1683		18.4538	18.6154	18.7		18.6	18.7	19	19	18.8	18.3792	17.8362
2015	5	18	20.4953	20.7237	19.7502	19.5837	19.2142		18.4999	18.6624	18.9		18.9	19	19.3	19.3	19.1	18.42	17.8743
2015	5	19	20.4756	20.7654	19.768	19.804	19.2348		18.5189	18.6821	19.1		19.2	19.3	19.6	19.6	19.4	18.4357	17.8904
2015	5	20	20.5885	20.8682	19.8578	20.0528	19.3188		18.6068	18.7704	19.4		19.5	19.6	19.9	19.9	19.7	18.515	17.9616
2015	5	21	20.9619	21.1012	20.0968	20.2058	19.5366		18.8387	19.0026	19.5		19.6	19.7	20.1	20	19.8	18.7277	18.1489
2015	5	22	21.1766	21.268	20.2549	20.261	19.6848		18.9944	19.1594	19.6		19.6	19.7	20.1	20	19.8	18.8704	18.2761
2015	5	23	21.805	21.6438	20.6511	20.3003	20.0471		19.3802	19.5464	19.6		19.5	19.7	20	20	19.8	19.2266	18.5894
2015	5	24	22.5782	22.1127	21.1453	20.4403	20.502		19.8636	20.0321	19.7		19.7	19.8	20.2	20.1	19.9	19.6741	18.9837
2015	5	25	22.843	22.3558	21.3694	20.5132	20.7218		20.0904	20.2632	19.8		19.7	19.9	20.3	20.2	20	19.8855	19.1743
2015	5	26	22.9073	22.5021	21.4804	20.655	20.8415		20.2087	20.3863	20		19.8	20	20.4	20.3	20.1	19.9968	19.2783
2015	5	27	22.7725	22.544	21.4727	20.8599	20.8545		20.2122	20.3946	20.2		20.1	20.2	20.7	20.5	20.3	20.0016	19.2894
2015	5	28	22.7452	22.6252	21.5148	20.9614	20.9093		20.262	20.4484	20.3		20.2	20.3	20.8	20.6	20.4	20.0489	19.3368
2015	5	29	22.8046	22.741	21.5994	21.036	21.0006		20.3518	20.5419	20.3		20.2	20.3	20.8	20.6	20.4	20.1329	19.4157
2015	5	30	22.4561	22.6511	21.4492	21.1166	20.8812		20.2148	20.4087	20.4		20.2	20.4	20.8	20.7	20.5	20.0067	19.3115
2015	5	31	22.2045	22.5884	21.3384	21.1688	20.7926		20.1131	20.3096	20.5		20.2	20.4	20.9	20.7	20.5	19.9123	19.2337
2015	6	1	21.9476	22.5081	21.2136	21.1988	20.688		19.9959	20.1941	20.5		20.2	20.4	20.9	20.7	20.5	19.8029	19.1418
2015	6	2	22.1817	22.6567	21.3577	21.3136	20.8205		20.1359	20.3345	20.6		20.3	20.5	21	20.8	20.6	19.9308	19.2554
2015	6	3	22.6525	22.9299	21.6428	21.4181	21.0804		20.4126	20.6119	20.7		20.4	20.6	21.1	20.9	20.7	20.1857	19.4798
2015	6	4	23.2117	23.2634	21.9911	21.5373	21.4004		20.7525	20.9533	20.8		20.5	20.7	21.2	21	20.8	20.4999	19.7569
2015	6	5	23.7176	23.5897	22.3237	21.7021	21.7108		21.0799	21.2833	21		20.7	20.9	21.4	21.2	21	20.8035	20.026
2015	6	6	23.6068	23.6262	22.3173	21.7404	21.7218		21.0829	21.2904	21		20.7	20.9	21.4	21.2	21	20.8076	20.0355
2015	6	7	23.4925	23.6495	22.2997	21.8239	21.7206		21.0735	21.2846	21.1		20.7	20.9	21.5	21.2	21	20.7999	20.0342
2015	6	8	23.7518	23.8467	22.4859	21.7607	21.8994		21.2594	21.4732	21.1		20.5	20.8	21.3	21.1	20.9	20.9724	20.1892
2015	6	9	24.1045	24.0958	22.7292	21.6092	22.1308		21.5012	21.718	20.9		20.2	20.5	21	20.8	20.6	21.1971	20.3898
2015	6	10	24.0286	24.1418	22.7359	21.3732	22.1528		21.5162	21.7369	20.7		19.7	20.2	20.6	20.4	20.2	21.2124	20.409
2015	6	11	23.7881	24.097	22.6417	21.1604	22.0827		21.4328	21.6572	20.5		19.3	19.8	20.3	20.1	19.8	21.1362	20.348
2015	6	12	23.8375	24.1798	22.7002	20.9837	22.1459		21.4947	21.7216	20.4		19	19.6	20	19.8	19.5	21.1939	20.4025
2015	6	13	23.9589	24.296	22.7982	20.892	22.2438		21.5943	21.8236	20.3		18.9	19.5	19.8	19.7	19.4	21.2864	20.4872
2015	6	14	23.7433	24.2463	22.7057	21.0555	22.1717		21.5105	21.7424	20.4		19.2	19.7	20.1	20	19.7	21.2092	20.4242
2015	6	15	23.2841	24.063	22.4652	21.2582	21.9644		21.2822	21.5164	20.6		19.6	20	20.4	20.3	20	20.9977	20.2436
2015	6	16	23.1002	23.9935	22.3648	21.5366	21.8772		21.186	21.4208	20.9		20.1	20.4	20.8	20.7	20.4	20.9074	20.1668
2015	6	17	23.3352	24.122	22.4963	21.789	21.9951		21.312	21.5465	21.1		20.5	20.8	21.2	21.1	20.8	21.0224	20.268
2015	6	18	23.9413	24.443	22.8462	21.8817	22.31		21.6497	21.8841	21.2		20.6	20.9	21.3	21.2	20.9	21.3337	20.5404
2015	6	19	24.8255	24.9254	23.3725	22.0184	22.7879		22.1607	22.396	21.3		20.7	21	21.5	21.3	21.1	21.8068	20.955
2015	6	20	25.3767	25.2762	23.7349	22.2067	23.1268		22.5182	22.7568	21.5		21	21.2	21.7	21.6	21.3	22.1394	21.2498
2015	6	21	25.3252	25.3459	23.7671	22.3692	23.175		22.56	22.8035	21.6		21.2	21.4	21.9	21.7	21.5	22.1809	21.2923
2015	6	22	25.2653	25.4018	23.7864	22.5913	23.2101		22.5886	22.8365	21.9		21.5	21.7	22.2	22	21.8	22.2097	21.3235
[truncated: 30,852 more rows]
